# Supplementary material for: Thermally coupled solid hydrogen storage and carbon capture for balancing intermittent renewable energy
Source: Nat Commun. 2026 Apr 21;17:5514. doi: 10.1038/s41467-026-72035-1 (PMC13287580; doi:10.1038/s41467-026-72035-1)
Supplement: Supplementary file 3 — Source Data [file 41467_2026_72035_MOESM3_ESM.zip]

Archive with 2 entries (2 files):
- Source Data (Main).xlsx
- Source Data (Supplementary).xlsx
