# Supplementary material for: Thermally coupled solid hydrogen storage and carbon capture for balancing intermittent renewable energy
Source: Nat Commun. 2026 Apr 21;17:5514. doi: 10.1038/s41467-026-72035-1 (PMC13287580; doi:10.1038/s41467-026-72035-1)
Supplement: Supplementary file 3 — Source Data [file 41467_2026_72035_MOESM3_ESM.zip › Source Data (Main).xlsx]

## Sheet: Fig 1
1a			1b			1d
Gravimetric	Volumetric		Gravimetric	Volumetric		T (degC)	log(pH2 (atm))	log(pCO2 (atm))
33.3	683.88		1.759	2550.6		200	0.0362971	-3.31602
33.3	2364.3		0.147	321.6		205	0.044716	-3.10742
2.55	3701.62		0.807	1090.9		210	0.054857	-2.90303
0.25	471.5		0.825	1827.73		215	0.0670232	-2.70272
						220	0.0815615	-2.5064
						225	0.0988725	-2.31392
						230	0.119408	-2.1252
						235	0.143685	-1.94013
						240	0.172291	-1.75857
						245	0.205879	-1.58047
						250	0.245195	-1.4057
						255	0.291068	-1.2342
						260	0.344436	-1.06585
						265	0.406334	-0.90058
						270	0.47793	-0.73829
						275	0.560492	-0.57894
						280	0.655468	-0.422406
						285	0.764407	-0.268655
						290	0.889058	-0.117593
						295	1.03133	0.0308517
						300	1.19331	0.176727
						305	1.37729	0.32012
						310	1.58578	0.461074
						315	1.82148	0.599652
						320	2.08739	0.735913
						325	2.38676	0.869935
						330	2.723	1.00174
						335	3.10001	1.13141
						340	3.52177	1.25896
						345	3.99265	1.38446
						350	4.51756	1.50797
						355	5.10143	1.62952
						360	5.74972	1.74915
						365	6.46837	1.86692
						370	7.26367	1.98289
						375	8.14201	2.09704
						380	9.1108	2.20946
						385	10.1774	2.32017
						390	11.35	2.42922
						395	12.6372	2.53665
						400	14.0478	2.64246
						405	15.5914	2.74672
						410	17.2782	2.84945
						415	19.119	2.95068
						420	21.1246	3.05044
						425	23.3077	3.14879
						430	25.68	3.24571
						435	28.2551	3.34127
						440	31.0462	3.43548
						445	34.0683	3.52837
						450	37.3366	3.61997
						455	40.8663	3.71031
						460	44.6739	3.79939
						465	48.7773	3.88726
						470	53.1937	3.97394
						475	57.9429	4.05946
						480	63.0435	4.14382
						485	68.5156	4.22706
						490	74.3816	4.30921
						495	80.6621	4.39027
						500	87.38	4.47027

## Sheet: Fig2
2a																		2c				2d
300°C	bara	H step (wt%)	325°C	bara	H (wt%)	350°C	bara	H (wt%)	375°C	bara	H (wt%)	400°C	bara	H (wt%)				0	0			Tr	Value	BlankSubMass	NormMass
0.1	1	0	0.2	2	0	0.2	2	0	0.2	2	0	0.4	4	0				0.5	0.349369			[°C]	[mg]	[mg]	[-]
0.2	2	0	0.4	4	0	0.4	4	0	0.4	4	0	0.8	8	0				1.5	1.06587			50	13.1971	13.1993	1.03841
0.3	3	0.01	0.5	5	0.01	0.6	6	0	0.6	6	0	1.2	12	0				2.5	1.74294			50.033	13.1966	13.199	1.03839
0.39	3.9	0.06	0.65	6.5	0.06	0.8	8	0.01	0.8	8	0	1.6	16	0.015				3.5	2.40373			50.067	13.1925	13.1994	1.03842
0.4	4	0.96	0.7	7	1.06	0.9	9	0.06	1	10	0	1.8	18	0.051				4.5	3.05972			50.1	13.1818	13.2013	1.03857
0.41	4.1	2.36	0.71	7.1	2.26	1	10	1.26	1.2	12	0.01	1.85	18.5	0.109				5.5	3.68392			50.133	13.1052	13.2244	1.04039
0.42	4.2	3.61	0.72	7.2	3.56	1.01	10.1	2.56	1.35	13.5	0.06	1.9	19	1.109				6.5	4.25015			50.167	12.9746	13.2653	1.04361
0.43	4.3	4.91	0.73	7.3	4.86	1.02	10.2	3.76	1.4	14	1.06	1.91	19.1	2.209				7.5	4.72516			50.2	12.8056	13.3205	1.04795
0.5	5	5.21	0.74	7.4	5.36	1.03	10.3	4.96	1.41	14.1	2.36	1.92	19.2	3.509				8.5	5.0332			50.233	12.6291	13.3786	1.05253
0.6	6	5.25	0.8	8	5.38	1.05	10.5	5.26	1.42	14.2	3.66	1.93	19.3	4.809				9.5	5.25016			50.267	12.5403	13.4104	1.05503
0.7	7	5.28	1	10	5.39	1.1	11	5.36	1.43	14.3	4.86	1.94	19.4	5.509				10.5	5.35881			50.3	12.5218	13.4212	1.05587
0.8	8	5.3	1.2	12	5.4	1.2	12	5.41	1.44	14.4	5.46	2	20	5.611				11.5	5.40181			50.333	12.571	13.4091	1.05492
1	10	5.31	1.5	15	5.405	1.4	14	5.44	1.5	15	5.54	2.2	22	5.621				12.5	5.40378			50.367	12.6558	13.3845	1.05299
1.2	12	5.31	2	20	5.405	1.6	16	5.46	1.7	17	5.59	2.5	25	5.622				13.5	5.4055			50.4	12.7724	13.3489	1.05018
1.4	14	5.31				1.8	18	5.47	2	20	5.6							14.5	5.4055			50.433	12.8827	13.3149	1.04751
1.8	18	5.31				2	20	5.48										15.5	5.4055			50.467	12.9756	13.2856	1.04521
2	20	5.31																16.5	5.4055			50.5	13.0552	13.2605	1.04323
																		17.5	5.4055			50.533	13.1033	13.2447	1.04199
2b																		18.5	5.4055			50.567	13.1384	13.2323	1.04101
T_experiments (degC)	P (bar)	T (degC)	Fitted equilibrium curve (This work) [bar]	Theoretical equilibrium curve (FactPS) [bar]	Lin et al temps (degC)	Experimental equilibrium curve (Lin et al.) [bar]	Nasa temps (degC)	Theoretical equilibrium curve (NASA) [bar]										19.5	5.4074			50.6	13.1613	13.2232	1.0403
300	4	270	2.4215	0.484143	270	0.861886	200	0.0420022										20.5	5.4074			50.633	13.1795	13.2192	1.03998
325	7	275	2.67384	0.567779	280	1.13844	210	0.063557										21.5	5.4074			50.667	13.1875	13.2155	1.03969
350	10	280	2.9472	0.663989	290	1.48894	220	0.094641										22.5	5.4074			50.7	13.1929	13.2126	1.03946
375	14	285	3.24285	0.774344	300	1.92919	230	0.13881										23.5	5.4074			50.733	13.1967	13.2118	1.0394
400	19	290	3.5621	0.900615	310	2.4775	240	0.200706										24.5	5.4074			50.767	13.1989	13.2109	1.03933
		295	3.90631	1.04474	320	3.15492	250	0.286312										25.5	5.4074			50.8	13.1989	13.2095	1.03922
		300	4.2769	1.20882	330	3.98549	260	0.403251										26.5	5.4074			50.833	13.2	13.2094	1.03921
		305	4.67531	1.3952	340	4.99647	270	0.561128										27.5	5.4074			50.867	13.2009	13.2091	1.03918
		310	5.10302	1.60639	350	6.2186	280	0.771925										28.5	5.4074			50.9	13.2016	13.2088	1.03916
		315	5.56159	1.84516	360	7.68634	290	1.05044										29.5	5.4074			50.933	13.2014	13.209	1.03918
		320	6.05256	2.11452	370	9.4381	300	1.41477														50.967	13.2016	13.2092	1.0392
		325	6.57757	2.41778	380	11.5164	310	1.88689										30	4.92313			51	13.2018	13.2094	1.03921
		330	7.13827	2.7584	390	13.9683	320	2.49323										31	4.80231			51.033	13.202	13.2097	1.03923
		335	7.73635	3.14031	400	16.8454	327	3.01421										32	4.63554			51.067	13.2019	13.2101	1.03926
		340	8.37353	3.56755														33	4.42686			51.1	13.2019	13.2103	1.03928
		345	9.0516	4.04456														34	4.18298			51.133	13.202	13.2106	1.0393
		350	9.77236	4.57629														35	3.91792			51.167	13.202	13.2108	1.03932
		355	10.5376	5.16775														36	3.63716			51.2	13.202	13.2108	1.03932
		360	11.3493	5.82447														37	3.34252			51.233	13.202	13.2109	1.03933
		365	12.2093	6.55246														38	3.04815			51.267	13.202	13.2109	1.03933
		370	13.1196	7.3581														39	2.75404			51.3	13.202	13.2109	1.03933
		375	14.0821	8.24786														40	2.46762			51.333	13.202	13.2108	1.03932
		380	15.0988	9.22924														41	2.19209			51.367	13.202	13.2106	1.0393
		385	16.1718	10.3098														42	1.92048			51.4	13.202	13.2104	1.03929
		390	17.3031	11.4976														43	1.66691			51.433	13.202	13.2103	1.03928
		395	18.4948	12.8015														44	1.42608			51.467	13.202	13.2101	1.03927
		400	19.749	14.2304														45	1.20116			51.5	13.202	13.2102	1.03927
																		46	0.996384			51.533	13.202	13.2103	1.03928
																		47	0.81408			51.567	13.202	13.2105	1.03929
																		48	0.639362			51.6	13.202	13.2109	1.03933
																		49	0.487684			51.633	13.202	13.2112	1.03935
																		50	0.359051			51.667	13.202	13.2113	1.03936
																		51	0.241798			51.7	13.202	13.2114	1.03937
																		52	0.15126			51.733	13.202	13.2114	1.03937
																		53	0.0865073			51.767	13.202	13.2114	1.03937
																		54	0.0423939			51.8	13.202	13.2114	1.03936
																		55	0.0081721			51.833	13.202	13.2113	1.03936
																		56	0.0057			51.867	13.202	13.2112	1.03935
																		57	0.00285			51.9	13.202	13.2111	1.03935
																		58	0.00095			51.933	13.202	13.2111	1.03934
																		59	0.00095			51.967	13.202	13.211	1.03934
																		60	0			52	13.202	13.211	1.03934
																						52.033	13.202	13.211	1.03933
																		60.5	0.204967			52.067	13.202	13.2109	1.03933
																		61.5	0.540595			52.1	13.202	13.2108	1.03932
																		62.5	0.965983			52.133	13.202	13.2106	1.03931
																		63.5	1.41283			52.167	13.202	13.2105	1.0393
																		64.5	1.90355			52.2	13.202	13.2104	1.03929
																		65.5	2.39902			52.233	13.202	13.2103	1.03928
																		66.5	2.8962			52.267	13.202	13.2102	1.03927
																		67.5	3.38828			52.3	13.202	13.2101	1.03927
																		68.5	3.84551			52.333	13.202	13.2101	1.03926
																		69.5	4.26036			52.367	13.202	13.21	1.03926
																		70.5	4.62386			52.4	13.202	13.21	1.03926
																		71.5	4.9175			52.433	13.202	13.21	1.03926
																		72.5	5.12221			52.467	13.202	13.21	1.03926
																		73.5	5.25895			52.5	13.202	13.21	1.03926
																		74.5	5.33678			52.533	13.202	13.21	1.03926
																		75.5	5.36759			52.567	13.202	13.21	1.03926
																		76.5	5.39377			52.6	13.202	13.21	1.03926
																		77.5	5.41022			52.633	13.202	13.21	1.03926
																		78.5	5.41326			52.667	13.202	13.21	1.03926
																		79.5	5.41443			52.7	13.202	13.21	1.03926
																		80.5	5.4156			52.733	13.202	13.2099	1.03925
																		81.5	5.41678			52.767	13.202	13.2098	1.03924
																		82.5	5.41795			52.8	13.202	13.2097	1.03923
																		83.5	5.41913			52.833	13.202	13.2096	1.03922
																		84.5	5.4203			52.867	13.202	13.2095	1.03922
																		85.5	5.42148			52.9	13.202	13.2094	1.03921
																		86.5	5.42265			52.933	13.202	13.2093	1.0392
																		87.5	5.42383			52.967	13.202	13.2092	1.03919
																		88.5	5.425			53	13.202	13.2091	1.03919
																		89.5	5.42618			53.033	13.2021	13.2091	1.03919
																						53.067	13.2023	13.2093	1.03921
																		90	5.16928			53.1	13.2026	13.2096	1.03923
																		91	5.04243			53.133	13.2029	13.2099	1.03925
																		92	4.86732			53.167	13.2032	13.2102	1.03927
																		93	4.6482			53.2	13.2036	13.2106	1.03931
																		94	4.39213			53.233	13.2037	13.2107	1.03931
																		95	4.11382			53.267	13.2037	13.2107	1.03931
																		96	3.81901			53.3	13.2035	13.2105	1.0393
																		97	3.50964			53.333	13.203	13.21	1.03926
																		98	3.20056			53.367	13.2026	13.2096	1.03923
																		99	2.89174			53.4	13.2023	13.2093	1.0392
																		100	2.591			53.433	13.202	13.209	1.03918
																		101	2.30169			53.467	13.2017	13.2087	1.03916
																		102	2.0165			53.5	13.2016	13.2086	1.03915
																		103	1.75026			53.533	13.2015	13.2085	1.03914
																		104	1.49738			53.567	13.2014	13.2084	1.03913
																		105	1.26121			53.6	13.2016	13.2086	1.03915
																		106	1.0462			53.633	13.2017	13.2087	1.03916
																		107	0.854784			53.667	13.2017	13.2087	1.03916
																		108	0.67133			53.7	13.2018	13.2088	1.03916
																		109	0.512068			53.733	13.2019	13.2089	1.03917
																		110	0.377004			53.767	13.2019	13.2089	1.03917
																		111	0.253888			53.8	13.2019	13.2089	1.03917
																		112	0.158822			53.833	13.202	13.209	1.03918
																		113	0.0908327			53.867	13.202	13.209	1.03918
																		114	0.0445136			53.9	13.202	13.2089	1.03917
																		115	0.0085807			53.933	13.202	13.2088	1.03916
																		116	0.005985			53.967	13.202	13.2087	1.03916
																		117	0.0029925			54	13.202	13.2086	1.03914
																		118	0.0009975			54.033	13.202	13.2084	1.03913
																		119	0.0009975			54.067	13.202	13.2083	1.03913
																		120	0			54.1	13.202	13.2082	1.03912
																						54.133	13.2021	13.2083	1.03912
																		120.5	0.408237			54.167	13.2022	13.2083	1.03912
																		121.5	1.30903			54.2	13.2023	13.2084	1.03913
																		122.5	2.19079			54.233	13.2024	13.2084	1.03913
																		123.5	3.06145			54.267	13.2026	13.2086	1.03915
																		124.5	3.78071			54.3	13.2027	13.2087	1.03916
																		125.5	4.23832			54.333	13.2028	13.2088	1.03916
																		126.5	4.5543			54.367	13.2029	13.2089	1.03917
																		127.5	4.845			54.4	13.2029	13.2089	1.03917
																		128.5	5.08725			54.433	13.2029	13.2089	1.03917
																		129.5	5.2326			54.467	13.203	13.209	1.03918
																		130.5	5.28105			54.5	13.203	13.209	1.03918
																		131.5	5.29074			54.533	13.203	13.209	1.03918
																		132.5	5.30043			54.567	13.203	13.209	1.03918
																		133.5	5.31012			54.6	13.203	13.209	1.03918
																		134.5	5.31981			54.633	13.203	13.209	1.03918
																		135.5	5.3295			54.667	13.203	13.209	1.03918
																		136.5	5.33919			54.7	13.203	13.209	1.03918
																		137.5	5.34888			54.733	13.203	13.209	1.03918
																		138.5	5.35857			54.767	13.2031	13.2091	1.03919
																		139.5	5.36826			54.8	13.2033	13.2093	1.0392
																		140.5	5.36826			54.833	13.2035	13.2095	1.03922
																		141.5	5.36826			54.867	13.2037	13.2097	1.03923
																		142.5	5.36826			54.9	13.2039	13.2098	1.03924
																		143.5	5.36826			54.933	13.204	13.2098	1.03924
																		144.5	5.36826			54.967	13.204	13.2097	1.03923
																		145.5	5.36826			55	13.2038	13.2094	1.03921
																		146.5	5.36826			55.033	13.2036	13.2091	1.03918
																		147.5	5.36826			55.067	13.2031	13.2084	1.03913
																		148.5	5.36826			55.1	13.2028	13.208	1.0391
																		149.5	5.36826			55.133	13.2026	13.2077	1.03908
																						55.167	13.2024	13.2075	1.03906
																		150	5.11759			55.2	13.2023	13.2074	1.03905
																		151	4.992			55.233	13.2022	13.2072	1.03904
																		152	4.81865			55.267	13.2022	13.2072	1.03904
																		153	4.60172			55.3	13.2022	13.2072	1.03904
																		154	4.34821			55.333	13.2023	13.2073	1.03905
																		155	4.07268			55.367	13.2024	13.2074	1.03905
																		156	3.78082			55.4	13.2025	13.2075	1.03906
																		157	3.47455			55.433	13.2026	13.2076	1.03907
																		158	3.16855			55.467	13.2028	13.2078	1.03908
																		159	2.86282			55.5	13.2028	13.2078	1.03908
																		160	2.56509			55.533	13.2029	13.2079	1.03909
																		161	2.27868			55.567	13.203	13.208	1.0391
																		162	1.99633			55.6	13.203	13.208	1.0391
																		163	1.73276			55.633	13.203	13.208	1.0391
																		164	1.48241			55.667	13.203	13.208	1.0391
																		165	1.2486			55.7	13.203	13.208	1.0391
																		166	1.03574			55.733	13.203	13.208	1.0391
																		167	0.846236			55.767	13.203	13.208	1.0391
																		168	0.664616			55.8	13.203	13.208	1.0391
																		169	0.506947			55.833	13.203	13.208	1.0391
																		170	0.373234			55.867	13.203	13.208	1.0391
																		171	0.251349			55.9	13.203	13.208	1.0391
																		172	0.157234			55.933	13.203	13.208	1.0391
																		173	0.0899243			55.967	13.203	13.208	1.0391
																		174	0.0440684			56	13.203	13.208	1.0391
																		175	0.00849489			56.033	13.203	13.208	1.0391
																		176	0.00592515			56.067	13.203	13.2079	1.03909
																		177	0.00296257			56.1	13.203	13.2078	1.03908
																		178	0.000987525			56.133	13.203	13.2076	1.03907
																		179	0.000987525			56.167	13.203	13.2075	1.03906
																		180	0			56.2	13.203	13.2074	1.03905
																						56.233	13.203	13.2073	1.03905
																		180.5	0.352862			56.267	13.203	13.2072	1.03904
																		181.5	1.07653			56.3	13.203	13.2071	1.03903
																		182.5	1.76037			56.333	13.203	13.2071	1.03903
																		183.5	2.42777			56.367	13.203	13.207	1.03902
																		184.5	3.09032			56.4	13.203	13.207	1.03902
																		185.5	3.72076			56.433	13.203	13.207	1.03902
																		186.5	4.29265			56.467	13.203	13.207	1.03902
																		187.5	4.77241			56.5	13.203	13.207	1.03902
																		188.5	5.08353			56.533	13.203	13.207	1.03902
																		189.5	5.30266			56.567	13.203	13.207	1.03902
																		190.5	5.4124			56.6	13.203	13.207	1.03902
																		191.5	5.45583			56.633	13.203	13.207	1.03902
																		192.5	5.45782			56.667	13.203	13.207	1.03902
																		193.5	5.45955			56.7	13.203	13.207	1.03902
																		194.5	5.45955			56.733	13.203	13.207	1.03902
																		195.5	5.45955			56.767	13.203	13.207	1.03902
																		196.5	5.45955			56.8	13.203	13.207	1.03902
																		197.5	5.45955			56.833	13.203	13.207	1.03902
																		198.5	5.45955			56.867	13.203	13.207	1.03902
																		199.5	5.46147			56.9	13.203	13.207	1.03902
																		200.5	5.46147			56.933	13.203	13.207	1.03902
																		201.5	5.46147			56.967	13.203	13.207	1.03902
																		202.5	5.46147			57	13.203	13.207	1.03902
																		203.5	5.46147			57.033	13.203	13.207	1.03902
																		204.5	5.46147			57.067	13.203	13.207	1.03902
																		205.5	5.46147			57.1	13.203	13.207	1.03902
																		206.5	5.46147			57.133	13.203	13.207	1.03902
																		207.5	5.46147			57.167	13.203	13.2069	1.03901
																		208.5	5.46147			57.2	13.203	13.2068	1.039
																		209.5	5.46147			57.233	13.203	13.2066	1.03899
																						57.267	13.203	13.2065	1.03898
																		210	4.97236			57.3	13.203	13.2064	1.03898
																		211	4.85034			57.333	13.203	13.2063	1.03896
																		212	4.6819			57.367	13.203	13.2062	1.03896
																		213	4.47113			57.4	13.203	13.2061	1.03895
																		214	4.22481			57.433	13.203	13.206	1.03895
																		215	3.9571			57.467	13.203	13.2061	1.03895
																		216	3.67353			57.5	13.203	13.206	1.03895
																		217	3.37594			57.533	13.203	13.206	1.03894
																		218	3.07863			57.567	13.203	13.206	1.03894
																		219	2.78158			57.6	13.203	13.206	1.03894
																		220	2.4923			57.633	13.203	13.206	1.03894
																		221	2.21401			57.667	13.203	13.206	1.03894
																		222	1.93968			57.7	13.203	13.206	1.03894
																		223	1.68358			57.733	13.203	13.206	1.03894
																		224	1.44034			57.767	13.203	13.206	1.03894
																		225	1.21317			57.8	13.203	13.206	1.03894
																		226	1.00635			57.833	13.203	13.206	1.03894
																		227	0.822221			57.867	13.203	13.206	1.03894
																		228	0.645755			57.9	13.203	13.206	1.03894
																		229	0.49256			57.933	13.203	13.206	1.03894
																		230	0.362642			57.967	13.203	13.206	1.03894
																		231	0.244216			58	13.203	13.206	1.03894
																		232	0.152772			58.033	13.203	13.206	1.03894
																		233	0.0873724			58.067	13.203	13.206	1.03894
																		234	0.0428178			58.1	13.203	13.206	1.03894
																		235	0.00825382			58.133	13.203	13.206	1.03894
																		236	0.005757			58.167	13.203	13.206	1.03894
																		237	0.0028785			58.2	13.203	13.206	1.03894
																		238	0.0009595			58.233	13.203	13.206	1.03894
																		239	0.0009595			58.267	13.203	13.206	1.03894
																		240	0			58.3	13.203	13.206	1.03894
																						58.333	13.203	13.206	1.03894
																		240.5	0.207017			58.367	13.203	13.206	1.03894
																		241.5	0.546001			58.4	13.203	13.206	1.03894
																		242.5	0.975643			58.433	13.203	13.206	1.03894
																		243.5	1.42696			58.467	13.203	13.206	1.03894
																		244.5	1.92259			58.5	13.203	13.206	1.03894
																		245.5	2.42301			58.533	13.203	13.206	1.03894
																		246.5	2.92516			58.567	13.203	13.206	1.03894
																		247.5	3.42216			58.6	13.203	13.206	1.03894
																		248.5	3.88397			58.633	13.203	13.206	1.03894
																		249.5	4.30296			58.667	13.203	13.206	1.03894
																		250.5	4.6701			58.7	13.203	13.206	1.03894
																		251.5	4.96668			58.733	13.203	13.206	1.03894
																		252.5	5.17343			58.767	13.203	13.206	1.03894
																		253.5	5.31154			58.8	13.203	13.206	1.03894
																		254.5	5.39015			58.833	13.203	13.206	1.03894
																		255.5	5.42127			58.867	13.203	13.206	1.03894
																		256.5	5.44771			58.9	13.203	13.206	1.03894
																		257.5	5.46432			58.933	13.203	13.206	1.03894
																		258.5	5.46739			58.967	13.203	13.206	1.03894
																		259.5	5.46857			59	13.203	13.206	1.03894
																		260.5	5.46976			59.033	13.203	13.206	1.03894
																		261.5	5.47095			59.067	13.203	13.206	1.03894
																		262.5	5.47213			59.1	13.203	13.206	1.03894
																		263.5	5.47332			59.133	13.203	13.206	1.03894
																		264.5	5.47451			59.167	13.203	13.206	1.03894
																		265.5	5.47569			59.2	13.203	13.206	1.03894
																		266.5	5.47688			59.233	13.203	13.206	1.03894
																		267.5	5.47807			59.267	13.203	13.206	1.03894
																		268.5	5.47925			59.3	13.203	13.206	1.03894
																		269.5	5.48044			59.333	13.203	13.206	1.03894
																						59.367	13.203	13.206	1.03894
																		270	5.22097			59.4	13.203	13.206	1.03894
																		271	5.09285			59.433	13.203	13.206	1.03894
																		272	4.916			59.467	13.203	13.206	1.03894
																		273	4.69468			59.5	13.203	13.206	1.03894
																		274	4.43605			59.533	13.203	13.206	1.03894
																		275	4.15496			59.567	13.203	13.206	1.03894
																		276	3.8572			59.6	13.203	13.206	1.03894
																		277	3.54474			59.633	13.203	13.206	1.03894
																		278	3.23256			59.667	13.203	13.206	1.03894
																		279	2.92066			59.7	13.203	13.2059	1.03893
																		280	2.61691			59.733	13.203	13.2058	1.03892
																		281	2.32471			59.767	13.203	13.2057	1.03892
																		282	2.03666			59.8	13.203	13.2055	1.03891
																		283	1.76776			59.833	13.203	13.2054	1.0389
																		284	1.51236			59.867	13.203	13.2053	1.03889
																		285	1.27383			59.9	13.203	13.2052	1.03888
																		286	1.05667			59.933	13.203	13.2051	1.03887
																		287	0.863332			59.967	13.203	13.205	1.03887
																		288	0.678043			60	13.203	13.2051	1.03887
																		289	0.517188			60.033	13.203	13.205	1.03887
																		290	0.380774			60.067	13.203	13.205	1.03887
																		291	0.256427			60.1	13.203	13.205	1.03886
																		292	0.160411			60.133	13.203	13.205	1.03886
																		293	0.091741			60.167	13.203	13.205	1.03886
																		294	0.0449587			60.2	13.203	13.205	1.03886
																		295	0.00866651			60.233	13.203	13.205	1.03886
																		296	0.00604485			60.267	13.203	13.205	1.03886
																		297	0.00302242			60.3	13.203	13.205	1.03886
																		298	0.00100748			60.333	13.203	13.205	1.03886
																		299	0.00100748			60.367	13.203	13.205	1.03886
																		300	0			60.4	13.203	13.205	1.03886
																						60.433	13.203	13.205	1.03886
																		300.5	0.41232			60.467	13.203	13.205	1.03886
																		301.5	1.32212			60.5	13.203	13.205	1.03886
																		302.5	2.2127			60.533	13.203	13.205	1.03886
																		303.5	3.09206			60.567	13.203	13.205	1.03886
																		304.5	3.81851			60.6	13.203	13.205	1.03886
																		305.5	4.28071			60.633	13.203	13.205	1.03886
																		306.5	4.59984			60.667	13.203	13.205	1.03886
																		307.5	4.89345			60.7	13.203	13.205	1.03886
																		308.5	5.13812			60.733	13.203	13.205	1.03886
																		309.5	5.28493			60.767	13.203	13.205	1.03886
																		310.5	5.33386			60.8	13.203	13.205	1.03886
																		311.5	5.34365			60.833	13.203	13.205	1.03886
																		312.5	5.35343			60.867	13.203	13.205	1.03886
																		313.5	5.36322			60.9	13.203	13.205	1.03886
																		314.5	5.37301			60.933	13.203	13.205	1.03886
																		315.5	5.38279			60.967	13.203	13.205	1.03886
																		316.5	5.39258			61	13.203	13.205	1.03886
																		317.5	5.40237			61.033	13.203	13.205	1.03886
																		318.5	5.41216			61.067	13.203	13.205	1.03886
																		319.5	5.42194			61.1	13.203	13.205	1.03886
																		320.5	5.42194			61.133	13.203	13.205	1.03886
																		321.5	5.42194			61.167	13.203	13.205	1.03886
																		322.5	5.42194			61.2	13.2031	13.205	1.03887
																		323.5	5.42194			61.233	13.2032	13.205	1.03887
																		324.5	5.42194			61.267	13.2033	13.205	1.03887
																		325.5	5.42194			61.3	13.2034	13.205	1.03886
																		326.5	5.42194			61.333	13.2036	13.205	1.03887
																		327.5	5.42194			61.367	13.2037	13.205	1.03886
																		328.5	5.42194			61.4	13.2038	13.205	1.03886
																		329.5	5.42194			61.433	13.2039	13.205	1.03887
																						61.467	13.2039	13.205	1.03886
																		330	5.16876			61.5	13.2039	13.205	1.03886
																		331	5.04192			61.533	13.204	13.205	1.03887
																		332	4.86684			61.567	13.204	13.205	1.03887
																		333	4.64774			61.6	13.204	13.205	1.03887
																		334	4.39169			61.633	13.204	13.205	1.03887
																		335	4.11341			61.667	13.204	13.205	1.03886
																		336	3.81863			61.7	13.204	13.205	1.03886
																		337	3.50929			61.733	13.204	13.205	1.03886
																		338	3.20024			61.767	13.204	13.205	1.03886
																		339	2.89145			61.8	13.204	13.205	1.03886
																		340	2.59074			61.833	13.204	13.205	1.03886
																		341	2.30146			61.867	13.204	13.205	1.03886
																		342	2.0163			61.9	13.204	13.205	1.03886
																		343	1.75008			61.933	13.204	13.205	1.03886
																		344	1.49723			61.967	13.204	13.205	1.03886
																		345	1.26109			62	13.204	13.205	1.03886
																		346	1.0461			62.033	13.204	13.205	1.03886
																		347	0.854698			62.067	13.204	13.205	1.03886
																		348	0.671263			62.1	13.204	13.205	1.03886
																		349	0.512017			62.133	13.204	13.205	1.03886
																		350	0.376966			62.167	13.204	13.205	1.03886
																		351	0.253863			62.2	13.204	13.205	1.03886
																		352	0.158807			62.233	13.204	13.205	1.03886
																		353	0.0908236			62.267	13.204	13.205	1.03886
																		354	0.0445091			62.3	13.204	13.205	1.03886
																		355	0.00857984			62.333	13.204	13.205	1.03886
																		356	0.0059844			62.367	13.204	13.205	1.03886
																		357	0.0029922			62.4	13.204	13.205	1.03886
																		358	0.0009974			62.433	13.204	13.205	1.03886
																		359	0.0009974			62.467	13.204	13.205	1.03886
																		360	0			62.5	13.204	13.205	1.03886
																						62.533	13.204	13.205	1.03886
																		360.5	0.356356			62.567	13.204	13.205	1.03886
																		361.5	1.08719			62.6	13.204	13.205	1.03886
																		362.5	1.7778			62.633	13.204	13.205	1.03886
																		363.5	2.45181			62.667	13.204	13.205	1.03886
																		364.5	3.12092			62.7	13.204	13.205	1.03886
																		365.5	3.7576			62.733	13.204	13.205	1.03886
																		366.5	4.33515			62.767	13.204	13.205	1.03886
																		367.5	4.81966			62.8	13.204	13.205	1.03886
																		368.5	5.13386			62.833	13.204	13.205	1.03886
																		369.5	5.35516			62.867	13.204	13.205	1.03886
																		370.5	5.46599			62.9	13.204	13.205	1.03886
																		371.5	5.50984			62.933	13.204	13.205	1.03886
																		372.5	5.51186			62.967	13.204	13.205	1.03886
																		373.5	5.51361			63	13.204	13.205	1.03886
																		374.5	5.51361			63.033	13.204	13.2049	1.03886
																		375.5	5.51361			63.067	13.204	13.2048	1.03885
																		376.5	5.51361			63.1	13.204	13.2047	1.03884
																		377.5	5.51361			63.133	13.204	13.2046	1.03883
																		378.5	5.51361			63.167	13.204	13.2045	1.03883
																		379.5	5.51555			63.2	13.204	13.2043	1.03881
																		380.5	5.51555			63.233	13.204	13.2042	1.0388
																		381.5	5.51555			63.267	13.204	13.2041	1.0388
																		382.5	5.51555			63.3	13.204	13.2041	1.03879
																		383.5	5.51555			63.333	13.204	13.2041	1.03879
																		384.5	5.51555			63.367	13.204	13.204	1.03879
																		385.5	5.51555			63.4	13.204	13.204	1.03879
																		386.5	5.51555			63.433	13.204	13.204	1.03879
																		387.5	5.51555			63.467	13.204	13.204	1.03879
																		388.5	5.51555			63.5	13.204	13.204	1.03879
																		389.5	5.51555			63.533	13.204	13.204	1.03879
																						63.567	13.204	13.204	1.03879
																		390	5.02159			63.6	13.204	13.204	1.03879
																		391	4.89836			63.633	13.204	13.204	1.03879
																		392	4.72826			63.667	13.204	13.204	1.03879
																		393	4.51539			63.7	13.204	13.204	1.03879
																		394	4.26664			63.733	13.204	13.204	1.03879
																		395	3.99628			63.767	13.204	13.204	1.03879
																		396	3.7099			63.8	13.204	13.204	1.03879
																		397	3.40937			63.833	13.204	13.204	1.03879
																		398	3.10911			63.867	13.204	13.204	1.03879
																		399	2.80912			63.9	13.204	13.204	1.03879
																		400	2.51697			63.933	13.204	13.204	1.03879
																		401	2.23593			63.967	13.204	13.204	1.03879
																		402	1.95888			64	13.204	13.204	1.03879
																		403	1.70025			64.033	13.204	13.204	1.03879
																		404	1.4546			64.067	13.204	13.204	1.03879
																		405	1.22518			64.1	13.204	13.204	1.03879
																		406	1.01631			64.133	13.204	13.204	1.03879
																		407	0.830361			64.167	13.204	13.204	1.03879
																		408	0.652149			64.2	13.204	13.204	1.03879
																		409	0.497437			64.233	13.204	13.204	1.03879
																		410	0.366232			64.267	13.204	13.204	1.03879
																		411	0.246634			64.3	13.204	13.204	1.03879
																		412	0.154285			64.333	13.204	13.204	1.03879
																		413	0.0882374			64.367	13.204	13.204	1.03879
																		414	0.0432418			64.4	13.204	13.204	1.03879
																		415	0.00833554			64.433	13.204	13.204	1.03879
																		416	0.005814			64.467	13.204	13.204	1.03879
																		417	0.002907			64.5	13.204	13.204	1.03879
																		418	0.000969			64.533	13.204	13.204	1.03879
																		419	0.000969			64.567	13.204	13.204	1.03879
																		420	0			64.6	13.204	13.204	1.03879
																						64.633	13.204	13.204	1.03879
																		420.5	0.209067			64.667	13.204	13.204	1.03879
																		421.5	0.551407			64.7	13.204	13.204	1.03879
																		422.5	0.985303			64.733	13.204	13.204	1.03879
																		423.5	1.44109			64.767	13.204	13.204	1.03879
																		424.5	1.94162			64.8	13.204	13.204	1.03879
																		425.5	2.447			64.833	13.204	13.204	1.03879
																		426.5	2.95413			64.867	13.204	13.204	1.03879
																		427.5	3.45604			64.9	13.204	13.204	1.03879
																		428.5	3.92242			64.933	13.204	13.204	1.03879
																		429.5	4.34557			64.967	13.204	13.204	1.03879
																		430.5	4.71634			65	13.204	13.204	1.03879
																		431.5	5.01585			65.033	13.204	13.204	1.03879
																		432.5	5.22466			65.067	13.204	13.204	1.03878
																		433.5	5.36413			65.1	13.204	13.2039	1.03878
																		434.5	5.44352			65.133	13.204	13.2038	1.03877
																		435.5	5.47495			65.167	13.204	13.2037	1.03876
																		436.5	5.50165			65.2	13.2042	13.2037	1.03876
																		437.5	5.51843			65.233	13.2044	13.2038	1.03877
																		438.5	5.52152			65.267	13.2046	13.2039	1.03878
																		439.5	5.52272			65.3	13.205	13.2042	1.0388
																		440.5	5.52392			65.333	13.2054	13.2046	1.03883
																		441.5	5.52512			65.367	13.2056	13.2047	1.03884
																		442.5	5.52631			65.4	13.2056	13.2047	1.03884
																		443.5	5.52751			65.433	13.2055	13.2045	1.03883
																		444.5	5.52871			65.467	13.205	13.204	1.03879
																		445.5	5.52991			65.5	13.2045	13.2035	1.03875
																		446.5	5.53111			65.533	13.2041	13.2031	1.03872
																		447.5	5.53231			65.567	13.2038	13.2028	1.03869
																		448.5	5.5335			65.6	13.2032	13.2022	1.03864
																		449.5	5.5347			65.633	13.2029	13.2019	1.03862
																						65.667	13.2027	13.2017	1.0386
																		450	5.27267			65.7	13.2025	13.2015	1.03859
																		451	5.14328			65.733	13.2028	13.2018	1.03861
																		452	4.96467			65.767	13.2029	13.2019	1.03862
																		453	4.74116			65.8	13.2031	13.2021	1.03864
																		454	4.47997			65.833	13.2032	13.2022	1.03864
																		455	4.1961			65.867	13.2035	13.2025	1.03867
																		456	3.89539			65.9	13.2036	13.2026	1.03868
																		457	3.57983			65.933	13.2038	13.2028	1.03869
																		458	3.26457			65.967	13.2039	13.2029	1.0387
																		459	2.94958			66	13.2039	13.2029	1.0387
																		460	2.64282			66.033	13.2039	13.2029	1.0387
																		461	2.34773			66.067	13.204	13.203	1.03871
																		462	2.05683			66.1	13.204	13.203	1.03871
																		463	1.78527			66.133	13.204	13.203	1.03871
																		464	1.52733			66.167	13.204	13.203	1.03871
																		465	1.28644			66.2	13.204	13.203	1.03871
																		466	1.06713			66.233	13.204	13.203	1.03871
																		467	0.87188			66.267	13.204	13.203	1.03871
																		468	0.684756			66.3	13.204	13.203	1.03871
																		469	0.522309			66.333	13.204	13.203	1.03871
																		470	0.384544			66.367	13.204	13.203	1.03871
																		471	0.258966			66.4	13.204	13.203	1.03871
																		472	0.161999			66.433	13.204	13.203	1.03871
																		473	0.0926493			66.467	13.204	13.203	1.03871
																		474	0.0454038			66.5	13.204	13.203	1.03871
																		475	0.00875232			66.533	13.204	13.203	1.03871
																		476	0.0061047			66.567	13.204	13.203	1.03871
																		477	0.00305235			66.6	13.204	13.203	1.03871
																		478	0.00101745			66.633	13.204	13.203	1.03871
																		479	0.00101745			66.667	13.204	13.203	1.03871
																		480	0			66.7	13.204	13.203	1.03871
																						66.733	13.204	13.203	1.03871
																		480.5	0.416402			66.767	13.204	13.203	1.03871
																		481.5	1.33521			66.8	13.204	13.203	1.03871
																		482.5	2.23461			66.833	13.204	13.2029	1.0387
																		483.5	3.12268			66.867	13.204	13.2028	1.03869
																		484.5	3.85632			66.9	13.204	13.2027	1.03868
																		485.5	4.32309			66.933	13.204	13.2026	1.03867
																		486.5	4.64539			66.967	13.204	13.2024	1.03866
																		487.5	4.9419			67	13.204	13.2023	1.03865
																		488.5	5.189			67.033	13.204	13.2022	1.03865
																		489.5	5.33725			67.067	13.204	13.2022	1.03864
																		490.5	5.38667			67.1	13.204	13.2021	1.03864
																		491.5	5.39655			67.133	13.204	13.2021	1.03863
																		492.5	5.40644			67.167	13.204	13.202	1.03863
																		493.5	5.41632			67.2	13.204	13.202	1.03863
																		494.5	5.42621			67.233	13.204	13.202	1.03863
																		495.5	5.43609			67.267	13.204	13.202	1.03863
																		496.5	5.44597			67.3	13.204	13.202	1.03863
																		497.5	5.45586			67.333	13.204	13.202	1.03863
																		498.5	5.46574			67.367	13.204	13.202	1.03863
																		499.5	5.47563			67.4	13.204	13.202	1.03863
																		500.5	5.47563			67.433	13.204	13.202	1.03863
																		501.5	5.47563			67.467	13.204	13.202	1.03863
																		502.5	5.47563			67.5	13.204	13.202	1.03863
																		503.5	5.47563			67.533	13.204	13.202	1.03863
																		504.5	5.47563			67.567	13.204	13.202	1.03863
																		505.5	5.47563			67.6	13.204	13.202	1.03863
																		506.5	5.47563			67.633	13.204	13.202	1.03863
																		507.5	5.47563			67.667	13.204	13.202	1.03863
																		508.5	5.47563			67.7	13.204	13.202	1.03863
																		509.5	5.47563			67.733	13.204	13.202	1.03863
																						67.767	13.204	13.202	1.03863
																		510	5.21994			67.8	13.204	13.202	1.03863
																		511	5.09185			67.833	13.204	13.202	1.03863
																		512	4.91502			67.867	13.204	13.202	1.03863
																		513	4.69375			67.9	13.204	13.202	1.03863
																		514	4.43517			67.933	13.204	13.202	1.03863
																		515	4.15413			67.967	13.204	13.202	1.03863
																		516	3.85644			68	13.204	13.202	1.03863
																		517	3.54404			68.033	13.204	13.202	1.03863
																		518	3.23192			68.067	13.204	13.202	1.03863
																		519	2.92008			68.1	13.204	13.202	1.03863
																		520	2.61639			68.133	13.204	13.202	1.03863
																		521	2.32425			68.167	13.204	13.202	1.03863
																		522	2.03626			68.2	13.204	13.202	1.03863
																		523	1.76741			68.233	13.204	13.202	1.03863
																		524	1.51206			68.267	13.204	13.2019	1.03862
																		525	1.27357			68.3	13.204	13.2018	1.03861
																		526	1.05646			68.333	13.204	13.2017	1.0386
																		527	0.863161			68.367	13.204	13.2016	1.03859
																		528	0.677909			68.4	13.204	13.2014	1.03858
																		529	0.517086			68.433	13.204	13.2013	1.03857
																		530	0.380699			68.467	13.204	13.2012	1.03856
																		531	0.256376			68.5	13.204	13.2011	1.03856
																		532	0.160379			68.533	13.204	13.2011	1.03856
																		533	0.0917228			68.567	13.204	13.2011	1.03855
																		534	0.0449498			68.6	13.204	13.201	1.03855
																		535	0.00866479			68.633	13.204	13.201	1.03855
																		536	0.00604365			68.667	13.204	13.201	1.03855
																		537	0.00302183			68.7	13.204	13.201	1.03855
																		538	0.00100728			68.733	13.204	13.201	1.03855
																		539	0.00100728			68.767	13.204	13.201	1.03855
																		540	0			68.8	13.204	13.201	1.03855
																						68.833	13.2042	13.2012	1.03857
																		540.5	0.359919			68.867	13.2044	13.2014	1.03858
																		541.5	1.09806			68.9	13.2046	13.2016	1.0386
																		542.5	1.79557			68.933	13.205	13.202	1.03863
																		543.5	2.47633			68.967	13.2054	13.2024	1.03866
																		544.5	3.15213			69	13.2056	13.2026	1.03868
																		545.5	3.79517			69.033	13.2057	13.2027	1.03868
																		546.5	4.37851			69.067	13.2056	13.2026	1.03868
																		547.5	4.86786			69.1	13.2053	13.2023	1.03865
																		548.5	5.1852			69.133	13.205	13.202	1.03863
																		549.5	5.40871			69.167	13.2046	13.2016	1.0386
																		550.5	5.52065			69.2	13.2038	13.2008	1.03853
																		551.5	5.56494			69.233	13.2034	13.2004	1.0385
																		552.5	5.56698			69.267	13.2031	13.2001	1.03848
																		553.5	5.56875			69.3	13.2028	13.1998	1.03845
																		554.5	5.56875			69.333	13.203	13.2	1.03847
																		555.5	5.56875			69.367	13.203	13.2	1.03847
																		556.5	5.56875			69.4	13.2031	13.2001	1.03848
																		557.5	5.56875			69.433	13.2032	13.2002	1.03849
																		558.5	5.56875			69.467	13.2035	13.2005	1.03851
																		559.5	5.5707			69.5	13.2037	13.2007	1.03853
																		560.5	5.5707			69.533	13.2038	13.2008	1.03853
																		561.5	5.5707			69.567	13.2039	13.2009	1.03854
																		562.5	5.5707			69.6	13.2039	13.2009	1.03854
																		563.5	5.5707			69.633	13.2039	13.2009	1.03854
																		564.5	5.5707			69.667	13.204	13.201	1.03855
																		565.5	5.5707			69.7	13.204	13.201	1.03855
																		566.5	5.5707			69.733	13.204	13.201	1.03855
																		567.5	5.5707			69.767	13.204	13.201	1.03855
																		568.5	5.5707			69.8	13.204	13.201	1.03855
																		569.5	5.5707			69.833	13.204	13.201	1.03855
																						69.867	13.204	13.201	1.03855
																		570	5.0718			69.9	13.204	13.201	1.03855
																		571	4.94734			69.933	13.204	13.201	1.03855
																		572	4.77554			69.967	13.204	13.201	1.03855
																		573	4.56055			70	13.204	13.201	1.03855
																		574	4.30931			70.033	13.204	13.201	1.03855
																		575	4.03624			70.067	13.204	13.201	1.03855
																		576	3.747			70.1	13.204	13.201	1.03855
																		577	3.44346			70.133	13.204	13.201	1.03855
																		578	3.14021			70.167	13.204	13.201	1.03855
																		579	2.83721			70.2	13.204	13.201	1.03855
																		580	2.54214			70.233	13.204	13.201	1.03855
																		581	2.25829			70.267	13.204	13.201	1.03855
																		582	1.97847			70.3	13.204	13.201	1.03855
																		583	1.71726			70.333	13.204	13.201	1.03855
																		584	1.46915			70.367	13.204	13.201	1.03855
																		585	1.23743			70.4	13.204	13.2009	1.03854
																		586	1.02648			70.433	13.204	13.2008	1.03854
																		587	0.838665			70.467	13.204	13.2007	1.03853
																		588	0.65867			70.5	13.204	13.2006	1.03852
																		589	0.502412			70.533	13.204	13.2004	1.0385
																		590	0.369895			70.567	13.204	13.2003	1.03849
																		591	0.249101			70.6	13.204	13.2002	1.03849
																		592	0.155828			70.633	13.204	13.2001	1.03848
																		593	0.0891198			70.667	13.204	13.2001	1.03848
																		594	0.0436742			70.7	13.204	13.2001	1.03848
																		595	0.00841889			70.733	13.204	13.2	1.03847
																		596	0.00587214			70.767	13.204	13.2	1.03847
																		597	0.00293607			70.8	13.204	13.2	1.03847
																		598	0.00097869			70.833	13.204	13.2	1.03847
																		599	0.00097869			70.867	13.204	13.2	1.03847
																		600	0			70.9	13.204	13.2	1.03847
																						70.933	13.204	13.2	1.03847
																						70.967	13.204	13.2	1.03847
																						71	13.204	13.2	1.03847
																						71.033	13.204	13.2	1.03847
																						71.067	13.204	13.2	1.03847
																						71.1	13.204	13.2	1.03847
																						71.133	13.204	13.2	1.03847
																						71.167	13.204	13.2	1.03847
																						71.2	13.204	13.2	1.03847
																						71.233	13.204	13.2	1.03847
																						71.267	13.204	13.2	1.03847
																						71.3	13.204	13.2	1.03847
																						71.333	13.204	13.2	1.03847
																						71.367	13.204	13.2	1.03847
																						71.4	13.204	13.2	1.03847
																						71.433	13.204	13.2	1.03847
																						71.467	13.204	13.2	1.03847
																						71.5	13.204	13.2	1.03847
																						71.533	13.204	13.2	1.03847
																						71.567	13.204	13.2	1.03847
																						71.6	13.204	13.2	1.03847
																						71.633	13.204	13.2	1.03847
																						71.667	13.204	13.2	1.03847
																						71.7	13.204	13.2	1.03847
																						71.733	13.204	13.2	1.03847
																						71.767	13.204	13.2	1.03847
																						71.8	13.204	13.2	1.03847
																						71.833	13.204	13.2	1.03847
																						71.867	13.204	13.2	1.03847
																						71.9	13.204	13.2	1.03847
																						71.933	13.204	13.2	1.03847
																						71.967	13.204	13.2	1.03847
																						72	13.204	13.2	1.03847
																						72.033	13.204	13.2	1.03847
																						72.067	13.204	13.2	1.03847
																						72.1	13.204	13.2	1.03847
																						72.133	13.204	13.2	1.03847
																						72.167	13.204	13.2	1.03847
																						72.2	13.204	13.2	1.03847
																						72.233	13.204	13.2	1.03847
																						72.267	13.204	13.2	1.03847
																						72.3	13.204	13.2	1.03847
																						72.333	13.204	13.2	1.03847
																						72.367	13.204	13.2	1.03847
																						72.4	13.204	13.2	1.03847
																						72.433	13.204	13.2	1.03847
																						72.467	13.204	13.2	1.03847
																						72.5	13.204	13.2	1.03847
																						72.533	13.204	13.2	1.03847
																						72.567	13.204	13.2	1.03847
																						72.6	13.204	13.2	1.03847
																						72.633	13.204	13.2	1.03847
																						72.667	13.204	13.2	1.03847
																						72.7	13.204	13.2	1.03847
																						72.733	13.204	13.1999	1.03847
																						72.767	13.204	13.1999	1.03846
																						72.8	13.204	13.1997	1.03845
																						72.833	13.204	13.1996	1.03844
																						72.867	13.204	13.1995	1.03843
																						72.9	13.204	13.1994	1.03842
																						72.933	13.204	13.1993	1.03841
																						72.967	13.204	13.1992	1.03841
																						73	13.204	13.1991	1.0384
																						73.033	13.204	13.199	1.0384
																						73.067	13.204	13.1991	1.0384
																						73.1	13.204	13.199	1.03839
																						73.133	13.204	13.199	1.03839
																						73.167	13.204	13.199	1.03839
																						73.2	13.204	13.199	1.03839
																						73.233	13.204	13.199	1.03839
																						73.267	13.204	13.199	1.03839
																						73.3	13.204	13.199	1.03839
																						73.333	13.204	13.199	1.03839
																						73.367	13.204	13.199	1.03839
																						73.4	13.204	13.199	1.03839
																						73.433	13.204	13.199	1.03839
																						73.467	13.204	13.199	1.03839
																						73.5	13.2041	13.1991	1.0384
																						73.533	13.2042	13.1992	1.03841
																						73.567	13.2044	13.1994	1.03842
																						73.6	13.2047	13.1997	1.03845
																						73.633	13.205	13.2	1.03847
																						73.667	13.2053	13.2003	1.03849
																						73.7	13.2056	13.2006	1.03852
																						73.733	13.2057	13.2007	1.03853
																						73.767	13.2057	13.2007	1.03853
																						73.8	13.2055	13.2005	1.03851
																						73.833	13.2053	13.2003	1.03849
																						73.867	13.2046	13.1996	1.03844
																						73.9	13.2042	13.1992	1.03841
																						73.933	13.2039	13.1989	1.03838
																						73.967	13.2036	13.1986	1.03836
																						74	13.2036	13.1986	1.03836
																						74.033	13.2035	13.1985	1.03835
																						74.067	13.2035	13.1985	1.03835
																						74.1	13.2035	13.1985	1.03835
																						74.133	13.2037	13.1987	1.03837
																						74.167	13.2038	13.1988	1.03838
																						74.2	13.2038	13.1988	1.03838
																						74.233	13.2039	13.1989	1.03838
																						74.267	13.2039	13.1989	1.03838
																						74.3	13.2039	13.1988	1.03838
																						74.333	13.204	13.1988	1.03838
																						74.367	13.204	13.1987	1.03837
																						74.4	13.204	13.1985	1.03835
																						74.433	13.204	13.1984	1.03835
																						74.467	13.204	13.1983	1.03834
																						74.5	13.204	13.1982	1.03833
																						74.533	13.204	13.1982	1.03833
																						74.567	13.204	13.1981	1.03832
																						74.6	13.204	13.1981	1.03832
																						74.633	13.204	13.198	1.03832
																						74.667	13.204	13.198	1.03832
																						74.7	13.204	13.198	1.03831
																						74.733	13.204	13.198	1.03831
																						74.767	13.204	13.198	1.03831
																						74.8	13.204	13.198	1.03831
																						74.833	13.204	13.198	1.03831
																						74.867	13.204	13.198	1.03831
																						74.9	13.204	13.198	1.03831
																						74.933	13.204	13.198	1.03831
																						74.967	13.204	13.198	1.03831
																						75	13.204	13.198	1.03831
																						75.033	13.204	13.198	1.03831
																						75.067	13.204	13.198	1.03831
																						75.1	13.204	13.198	1.03831
																						75.133	13.204	13.198	1.03831
																						75.167	13.204	13.198	1.03831
																						75.2	13.2041	13.1981	1.03832
																						75.233	13.2043	13.1983	1.03834
																						75.267	13.2044	13.1984	1.03834
																						75.3	13.2045	13.1985	1.03835
																						75.333	13.2046	13.1986	1.03836
																						75.367	13.2048	13.1988	1.03838
																						75.4	13.2048	13.1988	1.03838
																						75.433	13.2049	13.1989	1.03838
																						75.467	13.2049	13.1989	1.03838
																						75.5	13.2049	13.1989	1.03838
																						75.533	13.205	13.199	1.03839
																						75.567	13.205	13.199	1.03839
																						75.6	13.205	13.199	1.03839
																						75.633	13.205	13.199	1.03839
																						75.667	13.205	13.199	1.03839
																						75.7	13.205	13.199	1.03839
																						75.733	13.205	13.199	1.03839
																						75.767	13.205	13.199	1.03839
																						75.8	13.205	13.199	1.03839
																						75.833	13.205	13.199	1.03839
																						75.867	13.205	13.199	1.03839
																						75.9	13.205	13.199	1.03839
																						75.933	13.205	13.199	1.03839
																						75.967	13.205	13.199	1.03839
																						76	13.205	13.199	1.03839
																						76.033	13.205	13.199	1.03839
																						76.067	13.205	13.199	1.03839
																						76.1	13.205	13.1989	1.03838
																						76.133	13.205	13.1988	1.03838
																						76.167	13.205	13.1987	1.03837
																						76.2	13.205	13.1986	1.03836
																						76.233	13.205	13.1985	1.03835
																						76.267	13.205	13.1983	1.03834
																						76.3	13.205	13.1982	1.03833
																						76.333	13.205	13.1981	1.03832
																						76.367	13.205	13.1981	1.03832
																						76.4	13.205	13.1981	1.03832
																						76.433	13.205	13.198	1.03832
																						76.467	13.205	13.198	1.03831
																						76.5	13.205	13.198	1.03831
																						76.533	13.205	13.198	1.03831
																						76.567	13.205	13.198	1.03831
																						76.6	13.205	13.198	1.03831
																						76.633	13.205	13.198	1.03831
																						76.667	13.205	13.198	1.03831
																						76.7	13.205	13.198	1.03831
																						76.733	13.205	13.198	1.03831
																						76.767	13.205	13.198	1.03831
																						76.8	13.205	13.198	1.03831
																						76.833	13.205	13.198	1.03831
																						76.867	13.205	13.198	1.03831
																						76.9	13.205	13.198	1.03831
																						76.933	13.205	13.198	1.03831
																						76.967	13.205	13.198	1.03831
																						77	13.205	13.198	1.03831
																						77.033	13.205	13.198	1.03831
																						77.067	13.205	13.198	1.03831
																						77.1	13.205	13.198	1.03831
																						77.133	13.205	13.198	1.03831
																						77.167	13.205	13.198	1.03831
																						77.2	13.205	13.198	1.03831
																						77.233	13.205	13.198	1.03831
																						77.267	13.205	13.198	1.03831
																						77.3	13.205	13.198	1.03831
																						77.333	13.205	13.198	1.03831
																						77.367	13.205	13.198	1.03831
																						77.4	13.205	13.198	1.03831
																						77.433	13.205	13.198	1.03831
																						77.467	13.205	13.198	1.03831
																						77.5	13.205	13.198	1.03831
																						77.533	13.205	13.198	1.03831
																						77.567	13.205	13.198	1.03831
																						77.6	13.205	13.198	1.03831
																						77.633	13.205	13.198	1.03831
																						77.667	13.205	13.198	1.03831
																						77.7	13.205	13.198	1.03831
																						77.733	13.205	13.198	1.03831
																						77.767	13.205	13.198	1.03831
																						77.8	13.205	13.198	1.03831
																						77.833	13.205	13.198	1.03831
																						77.867	13.205	13.198	1.03831
																						77.9	13.205	13.198	1.03831
																						77.933	13.205	13.198	1.03831
																						77.967	13.205	13.198	1.03831
																						78	13.205	13.198	1.03831
																						78.033	13.205	13.198	1.03831
																						78.067	13.205	13.198	1.03831
																						78.1	13.205	13.198	1.03831
																						78.133	13.205	13.198	1.03831
																						78.167	13.205	13.198	1.03831
																						78.2	13.205	13.198	1.03831
																						78.233	13.205	13.198	1.03831
																						78.267	13.205	13.198	1.03831
																						78.3	13.205	13.198	1.03831
																						78.333	13.205	13.1979	1.0383
																						78.367	13.205	13.1978	1.0383
																						78.4	13.205	13.1976	1.03828
																						78.433	13.205	13.1975	1.03828
																						78.467	13.205	13.1974	1.03827
																						78.5	13.205	13.1973	1.03826
																						78.533	13.205	13.1972	1.03825
																						78.567	13.205	13.1971	1.03825
																						78.6	13.205	13.1971	1.03824
																						78.633	13.205	13.197	1.03824
																						78.667	13.205	13.197	1.03824
																						78.7	13.205	13.197	1.03824
																						78.733	13.205	13.197	1.03824
																						78.767	13.205	13.197	1.03823
																						78.8	13.205	13.197	1.03824
																						78.833	13.205	13.197	1.03823
																						78.867	13.205	13.197	1.03823
																						78.9	13.205	13.197	1.03823
																						78.933	13.205	13.197	1.03823
																						78.967	13.205	13.197	1.03823
																						79	13.205	13.197	1.03823
																						79.033	13.205	13.197	1.03823
																						79.067	13.205	13.197	1.03823
																						79.1	13.205	13.197	1.03823
																						79.133	13.205	13.197	1.03823
																						79.167	13.205	13.197	1.03823
																						79.2	13.205	13.197	1.03823
																						79.233	13.205	13.197	1.03823
																						79.267	13.205	13.197	1.03823
																						79.3	13.205	13.197	1.03823
																						79.333	13.205	13.197	1.03823
																						79.367	13.205	13.197	1.03823
																						79.4	13.205	13.197	1.03823
																						79.433	13.205	13.197	1.03823
																						79.467	13.205	13.197	1.03823
																						79.5	13.205	13.197	1.03823
																						79.533	13.205	13.197	1.03823
																						79.567	13.205	13.197	1.03823
																						79.6	13.205	13.197	1.03823
																						79.633	13.205	13.197	1.03823
																						79.667	13.205	13.197	1.03823
																						79.7	13.205	13.197	1.03823
																						79.733	13.205	13.197	1.03823
																						79.767	13.205	13.197	1.03823
																						79.8	13.205	13.197	1.03823
																						79.833	13.205	13.197	1.03823
																						79.867	13.205	13.197	1.03823
																						79.9	13.205	13.197	1.03823
																						79.933	13.205	13.197	1.03823
																						79.967	13.205	13.197	1.03823
																						80	13.205	13.197	1.03823
																						80.033	13.205	13.197	1.03823
																						80.067	13.205	13.197	1.03823
																						80.1	13.205	13.197	1.03823
																						80.133	13.205	13.197	1.03823
																						80.167	13.205	13.197	1.03823
																						80.2	13.205	13.197	1.03823
																						80.233	13.205	13.197	1.03823
																						80.267	13.205	13.197	1.03823
																						80.3	13.205	13.197	1.03823
																						80.333	13.205	13.197	1.03823
																						80.367	13.205	13.197	1.03823
																						80.4	13.205	13.197	1.03823
																						80.433	13.205	13.197	1.03823
																						80.467	13.205	13.197	1.03823
																						80.5	13.205	13.197	1.03823
																						80.533	13.205	13.197	1.03823
																						80.567	13.205	13.197	1.03823
																						80.6	13.205	13.1969	1.03823
																						80.633	13.205	13.1969	1.03822
																						80.667	13.205	13.1967	1.03821
																						80.7	13.205	13.1966	1.0382
																						80.733	13.205	13.1965	1.0382
																						80.767	13.205	13.1964	1.03819
																						80.8	13.205	13.1963	1.03818
																						80.833	13.205	13.1962	1.03817
																						80.867	13.205	13.1961	1.03816
																						80.9	13.205	13.196	1.03816
																						80.933	13.205	13.1961	1.03816
																						80.967	13.205	13.196	1.03816
																						81	13.205	13.196	1.03816
																						81.033	13.2051	13.1961	1.03816
																						81.067	13.2053	13.1963	1.03818
																						81.1	13.2056	13.1966	1.0382
																						81.133	13.2059	13.1969	1.03823
																						81.167	13.2062	13.1972	1.03825
																						81.2	13.2065	13.1975	1.03827
																						81.233	13.2066	13.1976	1.03828
																						81.267	13.2066	13.1976	1.03828
																						81.3	13.2064	13.1974	1.03827
																						81.333	13.2059	13.1969	1.03823
																						81.367	13.2055	13.1965	1.0382
																						81.4	13.2052	13.1962	1.03817
																						81.433	13.2049	13.1959	1.03815
																						81.467	13.2047	13.1957	1.03813
																						81.5	13.2046	13.1956	1.03812
																						81.533	13.2045	13.1955	1.03812
																						81.567	13.2045	13.1955	1.03812
																						81.6	13.2047	13.1957	1.03813
																						81.633	13.2048	13.1958	1.03814
																						81.667	13.2048	13.1958	1.03814
																						81.7	13.2049	13.1959	1.03815
																						81.733	13.2049	13.1959	1.03815
																						81.767	13.2049	13.1959	1.03815
																						81.8	13.205	13.196	1.03816
																						81.833	13.205	13.196	1.03816
																						81.867	13.205	13.196	1.03816
																						81.9	13.205	13.196	1.03816
																						81.933	13.205	13.196	1.03816
																						81.967	13.205	13.196	1.03816
																						82	13.205	13.196	1.03816
																						82.033	13.205	13.196	1.03816
																						82.067	13.205	13.196	1.03816
																						82.1	13.205	13.196	1.03816
																						82.133	13.205	13.196	1.03816
																						82.167	13.205	13.196	1.03816
																						82.2	13.205	13.196	1.03816
																						82.233	13.205	13.196	1.03816
																						82.267	13.205	13.196	1.03816
																						82.3	13.205	13.196	1.03816
																						82.333	13.205	13.196	1.03816
																						82.367	13.205	13.196	1.03816
																						82.4	13.205	13.196	1.03816
																						82.433	13.205	13.196	1.03815
																						82.467	13.205	13.1959	1.03815
																						82.5	13.205	13.1958	1.03814
																						82.533	13.205	13.1956	1.03813
																						82.567	13.205	13.1955	1.03812
																						82.6	13.205	13.1954	1.03811
																						82.633	13.205	13.1953	1.0381
																						82.667	13.205	13.1952	1.03809
																						82.7	13.205	13.1951	1.03809
																						82.733	13.205	13.1951	1.03808
																						82.767	13.205	13.195	1.03808
																						82.8	13.205	13.195	1.03808
																						82.833	13.205	13.195	1.03808
																						82.867	13.205	13.195	1.03808
																						82.9	13.205	13.195	1.03808
																						82.933	13.205	13.195	1.03808
																						82.967	13.205	13.195	1.03808
																						83	13.2051	13.1951	1.03809
																						83.033	13.2052	13.1952	1.03809
																						83.067	13.2054	13.1954	1.03811
																						83.1	13.2055	13.1955	1.03812
																						83.133	13.2056	13.1956	1.03812
																						83.167	13.2057	13.1957	1.03813
																						83.2	13.2058	13.1958	1.03814
																						83.233	13.2059	13.1959	1.03815
																						83.267	13.2059	13.1959	1.03815
																						83.3	13.206	13.196	1.03816
																						83.333	13.206	13.196	1.03816
																						83.367	13.206	13.196	1.03816
																						83.4	13.206	13.196	1.03816
																						83.433	13.206	13.196	1.03816
																						83.467	13.206	13.196	1.03816
																						83.5	13.206	13.196	1.03816
																						83.533	13.206	13.196	1.03816
																						83.567	13.206	13.196	1.03816
																						83.6	13.206	13.196	1.03816
																						83.633	13.206	13.196	1.03816
																						83.667	13.206	13.196	1.03816
																						83.7	13.206	13.196	1.03816
																						83.733	13.206	13.196	1.03816
																						83.767	13.206	13.196	1.03816
																						83.8	13.206	13.196	1.03816
																						83.833	13.206	13.196	1.03816
																						83.867	13.206	13.196	1.03816
																						83.9	13.206	13.196	1.03816
																						83.933	13.206	13.196	1.03816
																						83.967	13.206	13.196	1.03816
																						84	13.206	13.196	1.03816
																						84.033	13.206	13.196	1.03816
																						84.067	13.206	13.196	1.03816
																						84.1	13.206	13.196	1.03816
																						84.133	13.206	13.196	1.03816
																						84.167	13.206	13.196	1.03816
																						84.2	13.206	13.196	1.03816
																						84.233	13.206	13.196	1.03816
																						84.267	13.206	13.196	1.03816
																						84.3	13.206	13.196	1.03816
																						84.333	13.206	13.196	1.03816
																						84.367	13.206	13.196	1.03816
																						84.4	13.206	13.196	1.03816
																						84.433	13.206	13.196	1.03816
																						84.467	13.206	13.196	1.03816
																						84.5	13.206	13.196	1.03816
																						84.533	13.206	13.196	1.03816
																						84.567	13.206	13.196	1.03816
																						84.6	13.206	13.196	1.03816
																						84.633	13.206	13.196	1.03816
																						84.667	13.206	13.196	1.03816
																						84.7	13.206	13.196	1.03816
																						84.733	13.206	13.196	1.03816
																						84.767	13.206	13.196	1.03815
																						84.8	13.206	13.1959	1.03814
																						84.833	13.206	13.1957	1.03814
																						84.867	13.206	13.1956	1.03813
																						84.9	13.206	13.1955	1.03812
																						84.933	13.206	13.1954	1.0381
																						84.967	13.206	13.1952	1.0381
																						85	13.206	13.1952	1.03809
																						85.033	13.206	13.1951	1.03808
																						85.067	13.206	13.1951	1.03808
																						85.1	13.206	13.1951	1.03808
																						85.133	13.206	13.195	1.03808
																						85.167	13.206	13.195	1.03808
																						85.2	13.206	13.195	1.03808
																						85.233	13.206	13.195	1.03808
																						85.267	13.206	13.195	1.03808
																						85.3	13.206	13.195	1.03808
																						85.333	13.206	13.195	1.03808
																						85.367	13.206	13.195	1.03808
																						85.4	13.206	13.195	1.03808
																						85.433	13.206	13.195	1.03808
																						85.467	13.206	13.195	1.03808
																						85.5	13.206	13.195	1.03808
																						85.533	13.206	13.195	1.03808
																						85.567	13.206	13.195	1.03808
																						85.6	13.206	13.195	1.03808
																						85.633	13.206	13.195	1.03808
																						85.667	13.206	13.195	1.03808
																						85.7	13.206	13.195	1.03808
																						85.733	13.206	13.195	1.03808
																						85.767	13.206	13.195	1.03808
																						85.8	13.206	13.195	1.03808
																						85.833	13.206	13.195	1.03808
																						85.867	13.206	13.195	1.03808
																						85.9	13.206	13.195	1.03808
																						85.933	13.206	13.195	1.03808
																						85.967	13.206	13.195	1.03808
																						86	13.206	13.195	1.03808
																						86.033	13.206	13.195	1.03808
																						86.067	13.206	13.195	1.03808
																						86.1	13.206	13.195	1.03808
																						86.133	13.206	13.195	1.03808
																						86.167	13.206	13.195	1.03808
																						86.2	13.206	13.195	1.03808
																						86.233	13.206	13.195	1.03808
																						86.267	13.206	13.195	1.03808
																						86.3	13.206	13.195	1.03808
																						86.333	13.206	13.195	1.03808
																						86.367	13.206	13.195	1.03808
																						86.4	13.206	13.195	1.03808
																						86.433	13.206	13.195	1.03808
																						86.467	13.206	13.195	1.03808
																						86.5	13.206	13.195	1.03808
																						86.533	13.206	13.195	1.03808
																						86.567	13.206	13.1949	1.03807
																						86.6	13.206	13.1948	1.03807
																						86.633	13.206	13.1947	1.03806
																						86.667	13.206	13.1946	1.03805
																						86.7	13.206	13.1945	1.03804
																						86.733	13.206	13.1944	1.03803
																						86.767	13.206	13.1943	1.03802
																						86.8	13.206	13.1942	1.03801
																						86.833	13.206	13.1941	1.03801
																						86.867	13.206	13.1941	1.038
																						86.9	13.206	13.194	1.038
																						86.933	13.206	13.194	1.038
																						86.967	13.206	13.194	1.038
																						87	13.206	13.194	1.038
																						87.033	13.206	13.194	1.038
																						87.067	13.206	13.194	1.038
																						87.1	13.206	13.194	1.038
																						87.133	13.206	13.194	1.038
																						87.167	13.206	13.194	1.038
																						87.2	13.206	13.194	1.038
																						87.233	13.206	13.194	1.038
																						87.267	13.206	13.194	1.038
																						87.3	13.206	13.194	1.038
																						87.333	13.206	13.194	1.038
																						87.367	13.206	13.194	1.038
																						87.4	13.206	13.194	1.038
																						87.433	13.206	13.194	1.038
																						87.467	13.206	13.194	1.038
																						87.5	13.206	13.194	1.038
																						87.533	13.206	13.194	1.038
																						87.567	13.206	13.194	1.038
																						87.6	13.206	13.194	1.038
																						87.633	13.206	13.194	1.038
																						87.667	13.206	13.194	1.038
																						87.7	13.206	13.194	1.038
																						87.733	13.206	13.194	1.038
																						87.767	13.206	13.194	1.038
																						87.8	13.206	13.194	1.038
																						87.833	13.206	13.194	1.038
																						87.867	13.206	13.194	1.038
																						87.9	13.206	13.194	1.038
																						87.933	13.206	13.194	1.038
																						87.967	13.206	13.194	1.038
																						88	13.206	13.194	1.038
																						88.033	13.206	13.194	1.038
																						88.067	13.206	13.194	1.038
																						88.1	13.206	13.194	1.038
																						88.133	13.206	13.194	1.038
																						88.167	13.206	13.194	1.038
																						88.2	13.206	13.194	1.038
																						88.233	13.206	13.194	1.038
																						88.267	13.206	13.194	1.038
																						88.3	13.206	13.194	1.038
																						88.333	13.206	13.194	1.038
																						88.367	13.206	13.194	1.038
																						88.4	13.206	13.194	1.038
																						88.433	13.206	13.194	1.038
																						88.467	13.206	13.194	1.038
																						88.5	13.206	13.194	1.038
																						88.533	13.206	13.194	1.038
																						88.567	13.206	13.194	1.038
																						88.6	13.206	13.194	1.038
																						88.633	13.206	13.194	1.038
																						88.667	13.206	13.194	1.038
																						88.7	13.206	13.194	1.038
																						88.733	13.206	13.194	1.038
																						88.767	13.206	13.194	1.038
																						88.8	13.206	13.1939	1.03799
																						88.833	13.206	13.1938	1.03799
																						88.867	13.206	13.1937	1.03798
																						88.9	13.206	13.1936	1.03797
																						88.933	13.206	13.1934	1.03795
																						88.967	13.206	13.1933	1.03794
																						89	13.206	13.1932	1.03794
																						89.033	13.206	13.1931	1.03793
																						89.067	13.206	13.1931	1.03793
																						89.1	13.206	13.1931	1.03793
																						89.133	13.206	13.193	1.03792
																						89.167	13.206	13.193	1.03792
																						89.2	13.206	13.193	1.03792
																						89.233	13.206	13.193	1.03792
																						89.267	13.206	13.193	1.03792
																						89.3	13.206	13.193	1.03792
																						89.333	13.206	13.193	1.03792
																						89.367	13.206	13.193	1.03792
																						89.4	13.206	13.193	1.03792
																						89.433	13.206	13.193	1.03792
																						89.467	13.206	13.193	1.03792
																						89.5	13.206	13.193	1.03792
																						89.533	13.206	13.193	1.03792
																						89.567	13.206	13.193	1.03792
																						89.6	13.206	13.193	1.03792
																						89.633	13.206	13.193	1.03792
																						89.667	13.206	13.193	1.03792
																						89.7	13.206	13.193	1.03792
																						89.733	13.206	13.193	1.03792
																						89.767	13.206	13.193	1.03792
																						89.8	13.206	13.193	1.03792
																						89.833	13.206	13.193	1.03792
																						89.867	13.206	13.193	1.03792
																						89.9	13.206	13.193	1.03792
																						89.933	13.206	13.193	1.03792
																						89.967	13.206	13.193	1.03792
																						90	13.206	13.193	1.03792
																						90.033	13.206	13.193	1.03792
																						90.067	13.206	13.193	1.03792
																						90.1	13.206	13.193	1.03792
																						90.133	13.206	13.193	1.03792
																						90.167	13.206	13.193	1.03792
																						90.2	13.206	13.193	1.03792
																						90.233	13.206	13.193	1.03792
																						90.267	13.206	13.193	1.03792
																						90.3	13.206	13.193	1.03792
																						90.333	13.206	13.193	1.03792
																						90.367	13.206	13.193	1.03792
																						90.4	13.206	13.193	1.03792
																						90.433	13.206	13.193	1.03792
																						90.467	13.206	13.193	1.03792
																						90.5	13.206	13.193	1.03792
																						90.533	13.206	13.193	1.03792
																						90.567	13.206	13.193	1.03792
																						90.6	13.206	13.193	1.03792
																						90.633	13.206	13.193	1.03792
																						90.667	13.206	13.193	1.03792
																						90.7	13.206	13.193	1.03792
																						90.733	13.206	13.193	1.03792
																						90.767	13.206	13.193	1.03792
																						90.8	13.206	13.1929	1.03791
																						90.833	13.206	13.1927	1.0379
																						90.867	13.206	13.1926	1.03789
																						90.9	13.206	13.1925	1.03788
																						90.933	13.206	13.1924	1.03787
																						90.967	13.206	13.1922	1.03786
																						91	13.206	13.1922	1.03785
																						91.033	13.206	13.1921	1.03785
																						91.067	13.206	13.1921	1.03785
																						91.1	13.206	13.1921	1.03785
																						91.133	13.206	13.192	1.03784
																						91.167	13.206	13.192	1.03784
																						91.2	13.206	13.192	1.03784
																						91.233	13.206	13.192	1.03784
																						91.267	13.206	13.192	1.03784
																						91.3	13.206	13.192	1.03784
																						91.333	13.206	13.192	1.03784
																						91.367	13.206	13.192	1.03784
																						91.4	13.206	13.192	1.03784
																						91.433	13.206	13.192	1.03784
																						91.467	13.2061	13.1921	1.03785
																						91.5	13.2062	13.1922	1.03786
																						91.533	13.2065	13.1925	1.03788
																						91.567	13.2067	13.1927	1.0379
																						91.6	13.2073	13.1933	1.03794
																						91.633	13.2077	13.1937	1.03797
																						91.667	13.2081	13.1941	1.03801
																						91.7	13.2083	13.1943	1.03802
																						91.733	13.2083	13.1943	1.03802
																						91.767	13.2082	13.1942	1.03801
																						91.8	13.2079	13.1939	1.03799
																						91.833	13.2076	13.1936	1.03797
																						91.867	13.2068	13.1928	1.0379
																						91.9	13.2064	13.1924	1.03787
																						91.933	13.206	13.192	1.03784
																						91.967	13.2057	13.1917	1.03782
																						92	13.2057	13.1917	1.03782
																						92.033	13.2056	13.1916	1.03781
																						92.067	13.2056	13.1916	1.03781
																						92.1	13.2056	13.1916	1.03781
																						92.133	13.2058	13.1918	1.03783
																						92.167	13.2058	13.1918	1.03783
																						92.2	13.2059	13.1919	1.03783
																						92.233	13.2059	13.1919	1.03783
																						92.267	13.2059	13.1919	1.03783
																						92.3	13.206	13.192	1.03784
																						92.333	13.206	13.192	1.03784
																						92.367	13.206	13.192	1.03784
																						92.4	13.206	13.192	1.03784
																						92.433	13.206	13.192	1.03784
																						92.467	13.206	13.192	1.03784
																						92.5	13.206	13.1919	1.03783
																						92.533	13.206	13.1918	1.03782
																						92.567	13.206	13.1917	1.03781
																						92.6	13.206	13.1916	1.03781
																						92.633	13.206	13.1914	1.0378
																						92.667	13.2061	13.1914	1.03779
																						92.7	13.2062	13.1914	1.03779
																						92.733	13.2063	13.1914	1.0378
																						92.767	13.2065	13.1915	1.03781
																						92.8	13.2066	13.1917	1.03781
																						92.833	13.2068	13.1918	1.03783
																						92.867	13.2068	13.1918	1.03783
																						92.9	13.2069	13.1919	1.03783
																						92.933	13.2069	13.1919	1.03783
																						92.967	13.2069	13.1919	1.03783
																						93	13.207	13.192	1.03784
																						93.033	13.207	13.192	1.03784
																						93.067	13.207	13.192	1.03784
																						93.1	13.207	13.192	1.03784
																						93.133	13.207	13.192	1.03784
																						93.167	13.207	13.192	1.03784
																						93.2	13.207	13.192	1.03784
																						93.233	13.207	13.192	1.03784
																						93.267	13.207	13.192	1.03784
																						93.3	13.207	13.192	1.03784
																						93.333	13.207	13.192	1.03784
																						93.367	13.207	13.192	1.03784
																						93.4	13.207	13.192	1.03784
																						93.433	13.207	13.192	1.03784
																						93.467	13.207	13.192	1.03784
																						93.5	13.207	13.192	1.03784
																						93.533	13.207	13.192	1.03784
																						93.567	13.207	13.192	1.03784
																						93.6	13.207	13.192	1.03784
																						93.633	13.207	13.192	1.03784
																						93.667	13.207	13.192	1.03784
																						93.7	13.207	13.192	1.03784
																						93.733	13.207	13.192	1.03784
																						93.767	13.207	13.192	1.03784
																						93.8	13.207	13.192	1.03784
																						93.833	13.207	13.192	1.03784
																						93.867	13.207	13.192	1.03784
																						93.9	13.207	13.192	1.03784
																						93.933	13.207	13.192	1.03784
																						93.967	13.207	13.192	1.03784
																						94	13.207	13.192	1.03784
																						94.033	13.207	13.192	1.03784
																						94.067	13.207	13.192	1.03784
																						94.1	13.207	13.192	1.03784
																						94.133	13.207	13.192	1.03784
																						94.167	13.207	13.192	1.03784
																						94.2	13.207	13.192	1.03784
																						94.233	13.207	13.192	1.03784
																						94.267	13.207	13.192	1.03784
																						94.3	13.207	13.192	1.03784
																						94.333	13.207	13.192	1.03784
																						94.367	13.207	13.192	1.03784
																						94.4	13.207	13.192	1.03784
																						94.433	13.207	13.192	1.03784
																						94.467	13.207	13.192	1.03784
																						94.5	13.207	13.192	1.03784
																						94.533	13.207	13.192	1.03784
																						94.567	13.207	13.192	1.03784
																						94.6	13.207	13.192	1.03784
																						94.633	13.207	13.192	1.03784
																						94.667	13.207	13.1919	1.03783
																						94.7	13.207	13.1918	1.03782
																						94.733	13.207	13.1917	1.03781
																						94.767	13.207	13.1916	1.03781
																						94.8	13.207	13.1914	1.03779
																						94.833	13.207	13.1913	1.03778
																						94.867	13.207	13.1912	1.03778
																						94.9	13.207	13.1911	1.03777
																						94.933	13.207	13.1911	1.03777
																						94.967	13.207	13.1911	1.03777
																						95	13.207	13.191	1.03777
																						95.033	13.207	13.191	1.03776
																						95.067	13.207	13.191	1.03776
																						95.1	13.207	13.191	1.03776
																						95.133	13.207	13.191	1.03776
																						95.167	13.207	13.191	1.03776
																						95.2	13.207	13.191	1.03776
																						95.233	13.207	13.191	1.03776
																						95.267	13.207	13.191	1.03776
																						95.3	13.207	13.191	1.03776
																						95.333	13.207	13.191	1.03776
																						95.367	13.207	13.191	1.03776
																						95.4	13.207	13.191	1.03776
																						95.433	13.207	13.191	1.03776
																						95.467	13.207	13.191	1.03776
																						95.5	13.207	13.191	1.03776
																						95.533	13.207	13.191	1.03776
																						95.567	13.207	13.191	1.03776
																						95.6	13.207	13.191	1.03776
																						95.633	13.207	13.191	1.03776
																						95.667	13.207	13.191	1.03776
																						95.7	13.207	13.191	1.03776
																						95.733	13.207	13.191	1.03776
																						95.767	13.207	13.191	1.03776
																						95.8	13.207	13.191	1.03776
																						95.833	13.207	13.191	1.03776
																						95.867	13.207	13.191	1.03776
																						95.9	13.207	13.191	1.03776
																						95.933	13.207	13.191	1.03776
																						95.967	13.207	13.191	1.03776
																						96	13.207	13.191	1.03776
																						96.033	13.207	13.191	1.03776
																						96.067	13.207	13.191	1.03776
																						96.1	13.207	13.191	1.03776
																						96.133	13.207	13.191	1.03776
																						96.167	13.207	13.191	1.03776
																						96.2	13.207	13.191	1.03776
																						96.233	13.207	13.191	1.03776
																						96.267	13.2071	13.1911	1.03777
																						96.3	13.2073	13.1913	1.03779
																						96.333	13.2075	13.1915	1.0378
																						96.367	13.2078	13.1918	1.03783
																						96.4	13.2082	13.1922	1.03786
																						96.433	13.2085	13.1925	1.03788
																						96.467	13.2086	13.1926	1.03789
																						96.5	13.2086	13.1926	1.03789
																						96.533	13.2083	13.1923	1.03786
																						96.567	13.208	13.192	1.03784
																						96.6	13.2078	13.1918	1.03783
																						96.633	13.2075	13.1915	1.0378
																						96.667	13.207	13.191	1.03776
																						96.7	13.2067	13.1907	1.03774
																						96.733	13.2065	13.1905	1.03772
																						96.767	13.2064	13.1904	1.03772
																						96.8	13.2065	13.1905	1.03772
																						96.833	13.2065	13.1905	1.03772
																						96.867	13.2066	13.1906	1.03773
																						96.9	13.2066	13.1906	1.03773
																						96.933	13.2068	13.1908	1.03775
																						96.967	13.2068	13.1908	1.03774
																						97	13.2069	13.1908	1.03774
																						97.033	13.207	13.1908	1.03774
																						97.067	13.207	13.1906	1.03773
																						97.1	13.207	13.1905	1.03772
																						97.133	13.207	13.1904	1.03772
																						97.167	13.207	13.1903	1.03771
																						97.2	13.207	13.1902	1.0377
																						97.233	13.207	13.1901	1.03769
																						97.267	13.207	13.1901	1.03769
																						97.3	13.207	13.19	1.03769
																						97.333	13.207	13.19	1.03769
																						97.367	13.207	13.19	1.03769
																						97.4	13.207	13.19	1.03769
																						97.433	13.207	13.19	1.03768
																						97.467	13.2071	13.1901	1.03769
																						97.5	13.2071	13.1901	1.03769
																						97.533	13.2072	13.1902	1.0377
																						97.567	13.2074	13.1904	1.03772
																						97.6	13.2075	13.1905	1.03772
																						97.633	13.2077	13.1907	1.03774
																						97.667	13.2078	13.1908	1.03775
																						97.7	13.2078	13.1908	1.03775
																						97.733	13.2079	13.1909	1.03775
																						97.767	13.2079	13.1909	1.03775
																						97.8	13.208	13.191	1.03776
																						97.833	13.208	13.191	1.03776
																						97.867	13.208	13.191	1.03776
																						97.9	13.208	13.191	1.03776
																						97.933	13.208	13.191	1.03776
																						97.967	13.208	13.191	1.03776
																						98	13.208	13.191	1.03776
																						98.033	13.208	13.191	1.03776
																						98.067	13.208	13.191	1.03776
																						98.1	13.208	13.191	1.03776
																						98.133	13.208	13.191	1.03776
																						98.167	13.208	13.191	1.03776
																						98.2	13.208	13.191	1.03776
																						98.233	13.208	13.191	1.03776
																						98.267	13.208	13.191	1.03776
																						98.3	13.208	13.191	1.03776
																						98.333	13.208	13.191	1.03776
																						98.367	13.208	13.191	1.03776
																						98.4	13.208	13.191	1.03776
																						98.433	13.208	13.191	1.03776
																						98.467	13.208	13.191	1.03776
																						98.5	13.208	13.191	1.03776
																						98.533	13.208	13.191	1.03776
																						98.567	13.208	13.191	1.03776
																						98.6	13.208	13.191	1.03776
																						98.633	13.208	13.191	1.03776
																						98.667	13.208	13.191	1.03776
																						98.7	13.208	13.191	1.03776
																						98.733	13.208	13.191	1.03776
																						98.767	13.208	13.191	1.03776
																						98.8	13.208	13.191	1.03776
																						98.833	13.208	13.191	1.03776
																						98.867	13.208	13.191	1.03776
																						98.9	13.208	13.191	1.03776
																						98.933	13.208	13.191	1.03776
																						98.967	13.208	13.191	1.03776
																						99	13.208	13.1909	1.03775
																						99.033	13.208	13.1908	1.03775
																						99.067	13.208	13.1906	1.03773
																						99.1	13.208	13.1905	1.03772
																						99.133	13.208	13.1904	1.03772
																						99.167	13.208	13.1903	1.03771
																						99.2	13.208	13.1902	1.0377
																						99.233	13.208	13.1901	1.0377
																						99.267	13.208	13.1901	1.03769
																						99.3	13.208	13.19	1.03769
																						99.333	13.208	13.19	1.03769
																						99.367	13.208	13.19	1.03769
																						99.4	13.208	13.19	1.03769
																						99.433	13.208	13.19	1.03768
																						99.467	13.208	13.19	1.03768
																						99.5	13.208	13.19	1.03768
																						99.533	13.208	13.19	1.03768
																						99.567	13.208	13.19	1.03768
																						99.6	13.208	13.19	1.03768
																						99.633	13.208	13.19	1.03768
																						99.667	13.208	13.19	1.03768
																						99.7	13.208	13.19	1.03768
																						99.733	13.208	13.19	1.03768
																						99.767	13.208	13.19	1.03768
																						99.8	13.208	13.19	1.03768
																						99.833	13.208	13.19	1.03768
																						99.867	13.208	13.19	1.03768
																						99.9	13.208	13.19	1.03768
																						99.933	13.208	13.19	1.03768
																						99.967	13.208	13.19	1.03768
																						100	13.208	13.19	1.03768
																						100.033	13.208	13.19	1.03768
																						100.067	13.208	13.19	1.03768
																						100.1	13.208	13.19	1.03768
																						100.133	13.208	13.19	1.03768
																						100.167	13.208	13.19	1.03768
																						100.2	13.208	13.19	1.03768
																						100.233	13.208	13.19	1.03768
																						100.267	13.208	13.19	1.03768
																						100.3	13.208	13.19	1.03768
																						100.333	13.208	13.19	1.03768
																						100.367	13.208	13.19	1.03768
																						100.4	13.208	13.19	1.03768
																						100.433	13.208	13.19	1.03768
																						100.467	13.208	13.19	1.03768
																						100.5	13.208	13.19	1.03768
																						100.533	13.208	13.19	1.03768
																						100.567	13.208	13.19	1.03768
																						100.6	13.208	13.19	1.03768
																						100.633	13.208	13.19	1.03768
																						100.667	13.208	13.19	1.03768
																						100.7	13.208	13.19	1.03768
																						100.733	13.208	13.19	1.03768
																						100.767	13.208	13.19	1.03768
																						100.8	13.208	13.19	1.03768
																						100.833	13.208	13.19	1.03768
																						100.867	13.208	13.19	1.03768
																						100.9	13.208	13.19	1.03768
																						100.933	13.208	13.19	1.03768
																						100.967	13.208	13.19	1.03768
																						101	13.208	13.19	1.03768
																						101.033	13.208	13.19	1.03768
																						101.067	13.208	13.19	1.03768
																						101.1	13.208	13.19	1.03768
																						101.133	13.208	13.19	1.03768
																						101.167	13.208	13.19	1.03768
																						101.2	13.208	13.19	1.03768
																						101.233	13.208	13.19	1.03768
																						101.267	13.208	13.1899	1.03768
																						101.3	13.208	13.1899	1.03767
																						101.333	13.208	13.1897	1.03766
																						101.367	13.208	13.1896	1.03765
																						101.4	13.2081	13.1896	1.03765
																						101.433	13.2083	13.1897	1.03766
																						101.467	13.2086	13.1899	1.03767
																						101.5	13.2089	13.1901	1.03769
																						101.533	13.2092	13.1903	1.03771
																						101.567	13.2095	13.1905	1.03773
																						101.6	13.2099	13.191	1.03776
																						101.633	13.2099	13.1909	1.03776
																						101.667	13.2099	13.1909	1.03776
																						101.7	13.2097	13.1907	1.03774
																						101.733	13.2091	13.1901	1.03769
																						101.767	13.2087	13.1897	1.03766
																						101.8	13.2083	13.1893	1.03763
																						101.833	13.208	13.189	1.03761
																						101.867	13.2077	13.1887	1.03758
																						101.9	13.2075	13.1885	1.03757
																						101.933	13.2074	13.1884	1.03756
																						101.967	13.2074	13.1884	1.03756
																						102	13.2075	13.1885	1.03757
																						102.033	13.2076	13.1886	1.03757
																						102.067	13.2077	13.1887	1.03758
																						102.1	13.2077	13.1887	1.03758
																						102.133	13.2078	13.1888	1.03759
																						102.167	13.2079	13.1889	1.0376
																						102.2	13.2079	13.1889	1.0376
																						102.233	13.208	13.189	1.03761
																						102.267	13.208	13.189	1.03761
																						102.3	13.208	13.189	1.03761
																						102.333	13.208	13.189	1.03761
																						102.367	13.208	13.189	1.03761
																						102.4	13.208	13.189	1.03761
																						102.433	13.208	13.189	1.03761
																						102.467	13.208	13.189	1.03761
																						102.5	13.208	13.189	1.03761
																						102.533	13.208	13.189	1.03761
																						102.567	13.208	13.189	1.03761
																						102.6	13.208	13.189	1.03761
																						102.633	13.208	13.189	1.03761
																						102.667	13.208	13.189	1.03761
																						102.7	13.208	13.189	1.03761
																						102.733	13.208	13.189	1.03761
																						102.767	13.208	13.189	1.03761
																						102.8	13.208	13.189	1.03761
																						102.833	13.208	13.189	1.03761
																						102.867	13.208	13.189	1.03761
																						102.9	13.208	13.189	1.03761
																						102.933	13.208	13.189	1.03761
																						102.967	13.2081	13.1891	1.03761
																						103	13.2083	13.1893	1.03763
																						103.033	13.2084	13.1894	1.03764
																						103.067	13.2088	13.1898	1.03767
																						103.1	13.2091	13.1901	1.03769
																						103.133	13.2094	13.1904	1.03772
																						103.167	13.2096	13.1906	1.03773
																						103.2	13.2098	13.1908	1.03775
																						103.233	13.2097	13.1907	1.03774
																						103.267	13.2096	13.1906	1.03773
																						103.3	13.2095	13.1905	1.03772
																						103.333	13.209	13.19	1.03768
																						103.367	13.2087	13.1897	1.03766
																						103.4	13.2085	13.1895	1.03764
																						103.433	13.2083	13.1893	1.03763
																						103.467	13.2083	13.1893	1.03763
																						103.5	13.2082	13.1891	1.03762
																						103.533	13.2081	13.189	1.0376
																						103.567	13.208	13.1888	1.03759
																						103.6	13.208	13.1886	1.03757
																						103.633	13.208	13.1885	1.03757
																						103.667	13.208	13.1884	1.03756
																						103.7	13.208	13.1883	1.03755
																						103.733	13.2081	13.1883	1.03755
																						103.767	13.2082	13.1883	1.03755
																						103.8	13.2083	13.1884	1.03756
																						103.833	13.2084	13.1884	1.03756
																						103.867	13.2086	13.1886	1.03758
																						103.9	13.2087	13.1887	1.03758
																						103.933	13.2088	13.1888	1.03759
																						103.967	13.2089	13.1889	1.0376
																						104	13.2089	13.1889	1.0376
																						104.033	13.2089	13.1889	1.0376
																						104.067	13.209	13.189	1.03761
																						104.1	13.209	13.189	1.03761
																						104.133	13.209	13.189	1.03761
																						104.167	13.209	13.189	1.03761
																						104.2	13.209	13.189	1.03761
																						104.233	13.209	13.189	1.03761
																						104.267	13.209	13.189	1.03761
																						104.3	13.209	13.189	1.03761
																						104.333	13.209	13.189	1.03761
																						104.367	13.209	13.189	1.03761
																						104.4	13.209	13.189	1.03761
																						104.433	13.209	13.189	1.03761
																						104.467	13.209	13.189	1.03761
																						104.5	13.209	13.189	1.03761
																						104.533	13.209	13.189	1.03761
																						104.567	13.209	13.189	1.03761
																						104.6	13.209	13.189	1.03761
																						104.633	13.209	13.189	1.03761
																						104.667	13.209	13.189	1.03761
																						104.7	13.209	13.189	1.03761
																						104.733	13.209	13.189	1.03761
																						104.767	13.209	13.189	1.03761
																						104.8	13.209	13.189	1.03761
																						104.833	13.209	13.189	1.03761
																						104.867	13.209	13.189	1.03761
																						104.9	13.209	13.189	1.03761
																						104.933	13.209	13.189	1.03761
																						104.967	13.209	13.189	1.03761
																						105	13.209	13.189	1.03761
																						105.033	13.209	13.189	1.03761
																						105.067	13.209	13.189	1.03761
																						105.1	13.209	13.189	1.03761
																						105.133	13.209	13.189	1.03761
																						105.167	13.209	13.189	1.03761
																						105.2	13.209	13.189	1.03761
																						105.233	13.209	13.189	1.03761
																						105.267	13.209	13.189	1.03761
																						105.3	13.209	13.189	1.03761
																						105.333	13.209	13.189	1.03761
																						105.367	13.209	13.189	1.03761
																						105.4	13.209	13.189	1.03761
																						105.433	13.209	13.189	1.03761
																						105.467	13.209	13.189	1.03761
																						105.5	13.209	13.189	1.03761
																						105.533	13.209	13.189	1.03761
																						105.567	13.209	13.189	1.03761
																						105.6	13.209	13.189	1.03761
																						105.633	13.209	13.189	1.03761
																						105.667	13.209	13.189	1.03761
																						105.7	13.209	13.189	1.03761
																						105.733	13.209	13.189	1.03761
																						105.767	13.209	13.189	1.03761
																						105.8	13.209	13.189	1.03761
																						105.833	13.209	13.189	1.03761
																						105.867	13.209	13.189	1.03761
																						105.9	13.209	13.189	1.03761
																						105.933	13.209	13.189	1.03761
																						105.967	13.209	13.189	1.03761
																						106	13.209	13.189	1.03761
																						106.033	13.209	13.189	1.0376
																						106.067	13.209	13.1889	1.0376
																						106.1	13.209	13.1889	1.03759
																						106.133	13.209	13.1887	1.03758
																						106.167	13.209	13.1886	1.03758
																						106.2	13.209	13.1885	1.03757
																						106.233	13.209	13.1884	1.03756
																						106.267	13.209	13.1883	1.03755
																						106.3	13.209	13.1882	1.03754
																						106.333	13.209	13.1881	1.03754
																						106.367	13.209	13.188	1.03753
																						106.4	13.209	13.1881	1.03753
																						106.433	13.209	13.188	1.03753
																						106.467	13.209	13.188	1.03753
																						106.5	13.209	13.188	1.03753
																						106.533	13.209	13.188	1.03753
																						106.567	13.209	13.188	1.03753
																						106.6	13.209	13.188	1.03753
																						106.633	13.209	13.188	1.03753
																						106.667	13.209	13.188	1.03753
																						106.7	13.209	13.188	1.03753
																						106.733	13.209	13.188	1.03753
																						106.767	13.209	13.188	1.03753
																						106.8	13.209	13.188	1.03753
																						106.833	13.209	13.188	1.03753
																						106.867	13.209	13.188	1.03753
																						106.9	13.209	13.188	1.03753
																						106.933	13.209	13.188	1.03753
																						106.967	13.209	13.188	1.03753
																						107	13.209	13.188	1.03753
																						107.033	13.209	13.188	1.03753
																						107.067	13.209	13.188	1.03753
																						107.1	13.209	13.188	1.03753
																						107.133	13.209	13.188	1.03753
																						107.167	13.209	13.188	1.03753
																						107.2	13.209	13.188	1.03753
																						107.233	13.209	13.188	1.03753
																						107.267	13.209	13.188	1.03753
																						107.3	13.209	13.188	1.03753
																						107.333	13.209	13.188	1.03753
																						107.367	13.209	13.188	1.03753
																						107.4	13.209	13.188	1.03753
																						107.433	13.209	13.188	1.03753
																						107.467	13.209	13.188	1.03753
																						107.5	13.209	13.188	1.03753
																						107.533	13.209	13.188	1.03753
																						107.567	13.209	13.188	1.03753
																						107.6	13.209	13.188	1.03753
																						107.633	13.209	13.188	1.03753
																						107.667	13.209	13.188	1.03753
																						107.7	13.209	13.188	1.03753
																						107.733	13.209	13.188	1.03753
																						107.767	13.209	13.188	1.03753
																						107.8	13.209	13.188	1.03753
																						107.833	13.209	13.1879	1.03752
																						107.867	13.209	13.1878	1.03751
																						107.9	13.209	13.1877	1.0375
																						107.933	13.209	13.1876	1.0375
																						107.967	13.209	13.1875	1.03749
																						108	13.209	13.1873	1.03747
																						108.033	13.209	13.1872	1.03746
																						108.067	13.209	13.1871	1.03746
																						108.1	13.209	13.1871	1.03745
																						108.133	13.209	13.1871	1.03745
																						108.167	13.209	13.187	1.03745
																						108.2	13.209	13.187	1.03745
																						108.233	13.209	13.187	1.03745
																						108.267	13.2091	13.1871	1.03746
																						108.3	13.2092	13.1872	1.03746
																						108.333	13.2093	13.1873	1.03747
																						108.367	13.2094	13.1874	1.03748
																						108.4	13.2096	13.1876	1.0375
																						108.433	13.2097	13.1877	1.0375
																						108.467	13.2098	13.1878	1.03751
																						108.5	13.2099	13.1879	1.03752
																						108.533	13.2099	13.1879	1.03752
																						108.567	13.2099	13.1879	1.03752
																						108.6	13.21	13.188	1.03753
																						108.633	13.21	13.188	1.03753
																						108.667	13.21	13.188	1.03753
																						108.7	13.21	13.188	1.03753
																						108.733	13.21	13.188	1.03753
																						108.767	13.21	13.188	1.03753
																						108.8	13.21	13.188	1.03753
																						108.833	13.21	13.188	1.03753
																						108.867	13.21	13.188	1.03753
																						108.9	13.21	13.188	1.03753
																						108.933	13.21	13.188	1.03753
																						108.967	13.21	13.188	1.03753
																						109	13.21	13.188	1.03753
																						109.033	13.21	13.188	1.03753
																						109.067	13.21	13.188	1.03753
																						109.1	13.21	13.188	1.03753
																						109.133	13.21	13.188	1.03753
																						109.167	13.21	13.188	1.03753
																						109.2	13.21	13.188	1.03753
																						109.233	13.21	13.188	1.03753
																						109.267	13.21	13.188	1.03753
																						109.3	13.21	13.188	1.03753
																						109.333	13.21	13.188	1.03753
																						109.367	13.21	13.188	1.03753
																						109.4	13.21	13.188	1.03753
																						109.433	13.21	13.188	1.03753
																						109.467	13.21	13.188	1.03753
																						109.5	13.21	13.188	1.03753
																						109.533	13.21	13.188	1.03753
																						109.567	13.21	13.188	1.03753
																						109.6	13.21	13.188	1.03753
																						109.633	13.21	13.188	1.03753
																						109.667	13.21	13.188	1.03753
																						109.7	13.21	13.188	1.03753
																						109.733	13.21	13.188	1.03753
																						109.767	13.21	13.188	1.03753
																						109.8	13.21	13.188	1.03753
																						109.833	13.21	13.188	1.03753
																						109.867	13.21	13.188	1.03753
																						109.9	13.21	13.188	1.03753
																						109.933	13.21	13.188	1.03753
																						109.967	13.21	13.188	1.03753
																						110	13.21	13.188	1.03753
																						110.033	13.21	13.188	1.03753
																						110.067	13.21	13.188	1.03753
																						110.1	13.21	13.188	1.03753
																						110.133	13.21	13.188	1.03753
																						110.167	13.21	13.188	1.03753
																						110.2	13.21	13.188	1.03753
																						110.233	13.21	13.188	1.03753
																						110.267	13.21	13.188	1.03753
																						110.3	13.21	13.188	1.03753
																						110.333	13.21	13.188	1.03753
																						110.367	13.21	13.188	1.03753
																						110.4	13.21	13.188	1.03753
																						110.433	13.21	13.188	1.03753
																						110.467	13.21	13.188	1.03753
																						110.5	13.21	13.188	1.03753
																						110.533	13.21	13.188	1.03753
																						110.567	13.21	13.188	1.03753
																						110.6	13.21	13.188	1.03753
																						110.633	13.21	13.188	1.03753
																						110.667	13.21	13.188	1.03753
																						110.7	13.21	13.188	1.03753
																						110.733	13.21	13.188	1.03753
																						110.767	13.21	13.188	1.03753
																						110.8	13.21	13.188	1.03753
																						110.833	13.21	13.188	1.03753
																						110.867	13.21	13.188	1.03753
																						110.9	13.21	13.188	1.03753
																						110.933	13.21	13.188	1.03753
																						110.967	13.21	13.188	1.03752
																						111	13.21	13.1879	1.03752
																						111.033	13.21	13.1878	1.03751
																						111.067	13.21	13.1877	1.0375
																						111.1	13.21	13.1875	1.03749
																						111.133	13.21	13.1874	1.03748
																						111.167	13.21	13.1873	1.03747
																						111.2	13.21	13.1872	1.03747
																						111.233	13.21	13.1872	1.03746
																						111.267	13.21	13.1871	1.03745
																						111.3	13.21	13.187	1.03745
																						111.333	13.21	13.187	1.03745
																						111.367	13.21	13.187	1.03745
																						111.4	13.21	13.187	1.03745
																						111.433	13.21	13.187	1.03745
																						111.467	13.21	13.187	1.03745
																						111.5	13.21	13.187	1.03745
																						111.533	13.21	13.187	1.03745
																						111.567	13.21	13.187	1.03745
																						111.6	13.21	13.187	1.03745
																						111.633	13.21	13.187	1.03745
																						111.667	13.21	13.187	1.03745
																						111.7	13.21	13.187	1.03745
																						111.733	13.21	13.187	1.03745
																						111.767	13.21	13.187	1.03745
																						111.8	13.21	13.187	1.03745
																						111.833	13.21	13.187	1.03745
																						111.867	13.21	13.187	1.03745
																						111.9	13.21	13.187	1.03745
																						111.933	13.21	13.187	1.03745
																						111.967	13.21	13.187	1.03745
																						112	13.21	13.187	1.03745
																						112.033	13.21	13.187	1.03745
																						112.067	13.21	13.187	1.03745
																						112.1	13.21	13.187	1.03745
																						112.133	13.21	13.187	1.03745
																						112.167	13.21	13.187	1.03745
																						112.2	13.21	13.187	1.03745
																						112.233	13.21	13.187	1.03745
																						112.267	13.21	13.187	1.03745
																						112.3	13.21	13.187	1.03745
																						112.333	13.21	13.187	1.03745
																						112.367	13.21	13.187	1.03745
																						112.4	13.21	13.187	1.03745
																						112.433	13.21	13.187	1.03745
																						112.467	13.21	13.187	1.03745
																						112.5	13.21	13.187	1.03745
																						112.533	13.21	13.187	1.03745
																						112.567	13.21	13.187	1.03745
																						112.6	13.21	13.187	1.03745
																						112.633	13.21	13.187	1.03745
																						112.667	13.21	13.187	1.03745
																						112.7	13.21	13.187	1.03745
																						112.733	13.21	13.187	1.03745
																						112.767	13.21	13.187	1.03745
																						112.8	13.21	13.187	1.03745
																						112.833	13.21	13.187	1.03745
																						112.867	13.21	13.187	1.03745
																						112.9	13.21	13.187	1.03745
																						112.933	13.21	13.187	1.03745
																						112.967	13.21	13.187	1.03745
																						113	13.21	13.187	1.03745
																						113.033	13.21	13.187	1.03745
																						113.067	13.21	13.187	1.03745
																						113.1	13.21	13.187	1.03745
																						113.133	13.21	13.1869	1.03744
																						113.167	13.21	13.1868	1.03743
																						113.2	13.21	13.1867	1.03742
																						113.233	13.21	13.1865	1.03741
																						113.267	13.21	13.1864	1.0374
																						113.3	13.21	13.1863	1.0374
																						113.333	13.21	13.1862	1.03739
																						113.367	13.21	13.1862	1.03738
																						113.4	13.21	13.1861	1.03738
																						113.433	13.2101	13.1861	1.03738
																						113.467	13.2102	13.1862	1.03739
																						113.5	13.2103	13.1863	1.0374
																						113.533	13.2104	13.1864	1.0374
																						113.567	13.2106	13.1866	1.03742
																						113.6	13.2107	13.1867	1.03742
																						113.633	13.2108	13.1868	1.03743
																						113.667	13.2109	13.1869	1.03744
																						113.7	13.2109	13.1869	1.03744
																						113.733	13.2109	13.1869	1.03744
																						113.767	13.211	13.187	1.03745
																						113.8	13.211	13.187	1.03745
																						113.833	13.211	13.187	1.03745
																						113.867	13.211	13.187	1.03745
																						113.9	13.211	13.187	1.03745
																						113.933	13.211	13.187	1.03745
																						113.967	13.211	13.187	1.03745
																						114	13.211	13.187	1.03745
																						114.033	13.211	13.187	1.03745
																						114.067	13.211	13.187	1.03745
																						114.1	13.211	13.187	1.03745
																						114.133	13.211	13.187	1.03745
																						114.167	13.211	13.187	1.03745
																						114.2	13.211	13.187	1.03745
																						114.233	13.211	13.187	1.03745
																						114.267	13.211	13.187	1.03745
																						114.3	13.211	13.187	1.03745
																						114.333	13.211	13.187	1.03745
																						114.367	13.211	13.187	1.03745
																						114.4	13.211	13.187	1.03745
																						114.433	13.211	13.187	1.03745
																						114.467	13.211	13.187	1.03745
																						114.5	13.211	13.187	1.03745
																						114.533	13.211	13.187	1.03745
																						114.567	13.211	13.187	1.03745
																						114.6	13.211	13.187	1.03745
																						114.633	13.211	13.187	1.03745
																						114.667	13.211	13.187	1.03745
																						114.7	13.211	13.187	1.03745
																						114.733	13.211	13.187	1.03745
																						114.767	13.211	13.187	1.03745
																						114.8	13.211	13.187	1.03745
																						114.833	13.211	13.187	1.03745
																						114.867	13.211	13.187	1.03745
																						114.9	13.211	13.187	1.03745
																						114.933	13.211	13.187	1.03745
																						114.967	13.211	13.187	1.03745
																						115	13.211	13.187	1.03745
																						115.033	13.211	13.187	1.03745
																						115.067	13.211	13.187	1.03745
																						115.1	13.211	13.187	1.03745
																						115.133	13.211	13.187	1.03745
																						115.167	13.211	13.187	1.03745
																						115.2	13.211	13.187	1.03745
																						115.233	13.211	13.187	1.03745
																						115.267	13.211	13.187	1.03745
																						115.3	13.211	13.187	1.03745
																						115.333	13.211	13.187	1.03745
																						115.367	13.211	13.187	1.03745
																						115.4	13.211	13.187	1.03745
																						115.433	13.211	13.187	1.03745
																						115.467	13.211	13.187	1.03745
																						115.5	13.211	13.187	1.03745
																						115.533	13.211	13.187	1.03745
																						115.567	13.211	13.187	1.03745
																						115.6	13.211	13.1869	1.03744
																						115.633	13.2111	13.1869	1.03744
																						115.667	13.2112	13.1869	1.03744
																						115.7	13.2114	13.187	1.03745
																						115.733	13.2117	13.1871	1.03746
																						115.767	13.2119	13.1872	1.03746
																						115.8	13.2121	13.1873	1.03747
																						115.833	13.2122	13.1873	1.03747
																						115.867	13.2121	13.1872	1.03746
																						115.9	13.212	13.1871	1.03745
																						115.933	13.2118	13.1868	1.03744
																						115.967	13.2116	13.1866	1.03742
																						116	13.2111	13.1861	1.03738
																						116.033	13.2108	13.1858	1.03735
																						116.067	13.2106	13.1856	1.03734
																						116.1	13.2103	13.1853	1.03731
																						116.133	13.2104	13.1854	1.03732
																						116.167	13.2104	13.1854	1.03732
																						116.2	13.2104	13.1854	1.03732
																						116.233	13.2104	13.1854	1.03732
																						116.267	13.2106	13.1856	1.03734
																						116.3	13.2108	13.1858	1.03735
																						116.333	13.2111	13.1861	1.03738
																						116.367	13.2114	13.1864	1.0374
																						116.4	13.2118	13.1868	1.03743
																						116.433	13.2122	13.1872	1.03746
																						116.467	13.2125	13.1875	1.03749
																						116.5	13.2128	13.1878	1.03751
																						116.533	13.2129	13.1879	1.03752
[truncated: 79,004 more rows]

## Sheet: Fig3
Sankey Diagram generated using SankeyMATIC web interface
Copy and paste the text in the cell below into the SankeyMATIC input box at the link below to re-generate the diagram
// SankeyMATIC diagram inputs - Saved: 17/12/2025, 19:20:05 // https://sankeymatic.com/build/ // === Nodes and Flows === Electricity input [1] Reverse osmosis Electricity input [835] Electrolyser Electricity input [92] Thermo-chemical \n energy storage Electricity input [19] Hydrogen \n preheating Electrolyser [*] Electrolyser losses Electrolyser [530] Stored hydrogen \n (LHV) Electricity input […

## Sheet: Fig4
4a			4b		4c
Day	Cf	Cf_30dayMovingAvg	HydrogenFrac	HeatFrac	CO2 intensity
1	0.56625	0.726661	0.0980915	0.0840811	-73.6711
2	0.931917	0.731958	0.0919608	0.0805304	-73.3973
3	0.859917	0.70048	0.0872189	0.0779858	-51.9435
4	0.973792	0.700167	0.0823734	0.0751682	-50.1612
5	0.973208	0.688561	0.0782092	0.0727981	-47.302
6	0.953875	0.664208	0.0742987	0.0705217	-24.7755
7	0.96775	0.654567	0.0707607	0.0684621	-17.9625
8	0.522667	0.666587	0.0675443	0.0665897	-22.3699
9	0.58975	0.671549	0.065426	0.0656014	-25.2846
10	0.9715	0.677465	0.0640944	0.0652334	-28.5356
11	0.695583	0.688258	0.0635461	0.0654914	-33.7947
12	0.77275	0.694766	0.064048	0.066618	-37.1845
13	0.327917	0.700134	0.0652524	0.0683131	-40.0444
14	0.551917	0.710138	0.0670399	0.070477	-44.828
15	0.241125	0.713384	0.0696868	0.0733579	-46.7088
16	0.811417	0.721696	0.0726997	0.0765248	-50.7041
17	0.196833	0.725749	0.078945	0.0829386	-52.5014
18	0.694833	0.72186	0.0854632	0.089593	-51.9558
19	0.479667	0.713974	0.0918921	0.0961687	-48.6116
20	0.2015	0.7116	0.0977733	0.102262	-47.6053
21	0.46175	0.6901	0.10349	0.108209	-41.9052
22	0.919	0.687519	0.105356	0.110417	-40.8104
23	0.780708	0.682368	0.107043	0.112467	-38.6264
24	0.813542	0.696461	0.108372	0.114202	-43.9342
25	0.947292	0.704517	0.111139	0.117272	-47.3503
26	0.857458	0.693115	0.114466	0.120835	-42.5164
27	0.839708	0.690976	0.117002	0.123701	-41.6096
28	0.98025	0.674619	0.119389	0.126436	-38.7425
29	0.80425	0.681297	0.117832	0.125282	-38.7425
30	0.96275	0.672178	0.118694	0.126547	-38.7425
31	0.687833	0.673913	0.116253	0.125218	-34.3619
32	0.81525	0.66669	0.116253	0.125218	-32.0523
33	0.623333	0.6838	0.115875	0.124885	-42.9937
34	0.902583	0.69194	0.116076	0.125062	-47.5494
35	0.328208	0.689403	0.117024	0.125898	-47.3973
36	0.876458	0.70905	0.117024	0.125898	-62.8583
37	0.813208	0.726239	0.117355	0.126189	-72.5618
38	0.945458	0.726493	0.118629	0.127313	-73.7727
39	0.831417	0.732135	0.120102	0.128611	-76.1638
40	0.629458	0.735361	0.121966	0.130254	-77.5317
41	0.631417	0.725456	0.124054	0.132095	-73.3321
42	0.282042	0.718401	0.125455	0.133329	-70.3413
43	0.52825	0.693779	0.126365	0.134132	-63.7196
44	0.278333	0.663228	0.122522	0.130744	-39.4514
45	0.293167	0.643365	0.117729	0.126519	-22.9509
46	0.59475	0.639856	0.112393	0.121816	-20.3597
47	0.710125	0.627868	0.106633	0.116738	-14.0714
48	0.939042	0.613065	0.100114	0.110993	-3.35341
49	0.403542	0.612772	0.0930281	0.104747	-2.59789
50	0.790917	0.610762	0.0858182	0.0983916	-1.27468
51	0.977417	0.617357	0.0783915	0.0918454	-1.27468
52	0.926625	0.605506	0.0733529	0.087728	3.05734
53	0.949958	0.595317	0.06758	0.0829853	7.77102
54	0.910333	0.587883	0.0612437	0.077746	12.0259
55	0.650125	0.570356	0.0542106	0.0718925	22.0353
56	0.645833	0.565885	0.0463997	0.0653534	25.5972
57	0.101042	0.565963	0.0384508	0.0586927	26.4669
58	0.0637083	0.569846	0.0303594	0.0519065	30.3838
59	0.208375	0.563783	0.025742	0.0485941	38.5384
60	0.857458	0.564597	0.0216265	0.0457837	48.2831
61	0.328208	0.55704	0.0210296	0.0457837	58.0638
62	0.371167	0.551149	0.0210296	0.0457837	63.6033
63	0.614542	0.553436	0.0210296	0.0457837	62.9855
64	0.842292	0.5481	0.0211308	0.0458729	65.2476
65	0.526042	0.564475	0.0208615	0.0456355	60.3649
66	0.520917	0.564765	0.0224005	0.046992	59.138
67	0.507542	0.555965	0.0241404	0.0485256	62.8696
68	0.722458	0.534818	0.0252691	0.0495205	68.5307
69	0.305583	0.52389	0.0231691	0.0476695	73.9021
70	0.495333	0.511525	0.0201892	0.0450429	78.7136
71	0.63375	0.521596	0.0164213	0.0417217	75.2394
72	0.398542	0.531983	0.0132225	0.0389021	70.8349
73	0.346375	0.558724	0.010745	0.0367184	63.3152
74	0.30275	0.573668	0.0131687	0.0388547	44.8466
75	0.0664583	0.573812	0.0148949	0.0402935	34.635
76	0.418	0.551428	0.0148949	0.0402935	48.9706
77	0.77875	0.566932	0.0144099	0.0398661	41.274
78	0.778958	0.578363	0.0149136	0.0403101	30.9643
79	0.894792	0.577656	0.0159184	0.0411957	29.6122
80	0.799625	0.566081	0.0171447	0.0422766	32.9909
81	0.713417	0.568969	0.0177866	0.0428388	31.3657
82	0.292208	0.574044	0.0192232	0.0441233	28.8854
83	0.622125	0.575375	0.021091	0.045766	26.9068
84	0.539375	0.562274	0.023074	0.0475103	27.9597
85	0.95225	0.576894	0.0229015	0.0473582	18.4142
86	0.957458	0.576025	0.0234309	0.0478249	15.6944
87	0.90325	0.577615	0.0236181	0.0479493	13.0974
88	0.512042	0.590044	0.0242306	0.0484486	5.31163
89	0.212708	0.590036	0.0254767	0.0495064	-2.8429
90	0.185917	0.583742	0.0254767	0.0495064	0.742903
91	0.793333	0.587328	0.0254767	0.0495064	-5.8171
92	0.714083	0.594942	0.0254767	0.0495064	-12.3558
93	0.593333	0.594944	0.0256404	0.0496506	-14.4815
94	0.495042	0.599764	0.0261522	0.0501018	-17.5446
95	0.612708	0.596901	0.0271657	0.0509951	-17.3516
96	0.673167	0.577704	0.0281476	0.0518606	-13.9477
97	0.547458	0.566311	0.0260768	0.0500353	-7.32051
98	0.329417	0.571406	0.0236738	0.0479172	-6.02194
99	0.744208	0.577118	0.0236738	0.0479172	-9.09974
100	0.46925	0.585443	0.0241779	0.0483615	-13.2196
101	0.681458	0.580313	0.0253568	0.0494007	-12.8605
102	0.771417	0.578876	0.0264768	0.0503879	-13.2717
103	0.346125	0.565756	0.0276642	0.0514345	-8.72943
104	0.113917	0.55786	0.0281077	0.0518254	-8.72943
105	0.174042	0.569315	0.0265635	0.0503866	-12.4351
106	0.646417	0.580006	0.0268648	0.0504918	-23.9365
107	0.778833	0.580313	0.0271869	0.0506154	-25.1698
108	0.923542	0.584438	0.0277111	0.050917	-26.9179
109	0.808917	0.585361	0.0285215	0.051471	-27.3095
110	0.223708	0.589829	0.0293961	0.0520815	-29.1668
111	0.371625	0.597372	0.0306058	0.0529911	-32.3656
112	0.445042	0.593453	0.0323394	0.0543624	-30.7039
113	0.7935	0.58906	0.0338009	0.0554939	-30.0001
114	0.789125	0.607101	0.034158	0.0555347	-35.2708
115	0.798333	0.611251	0.0373614	0.0580807	-37.2823
116	0.914375	0.622569	0.0408942	0.060917	-41.6793
117	0.509625	0.626725	0.0454895	0.0647304	-43.8451
118	0.275167	0.622803	0.0504395	0.0688565	-42.5855
119	0.556375	0.64065	0.0551832	0.0728008	-48.414
120	0.506625	0.667958	0.0621278	0.0786443	-68.3026
121	0.802542	0.684628	0.0701464	0.0854346	-83.0063
122	0.837833	0.680779	0.0786395	0.0926432	-82.8811
123	0.621042	0.673429	0.0871122	0.0998337	-80.1675
124	0.629083	0.660424	0.0951404	0.106632	-75.0569
125	0.839	0.643847	0.102332	0.112693	-70.658
126	0.555583	0.657931	0.106902	0.116219	-73.317
127	0.415667	0.673499	0.114402	0.122327	-83.1382
128	0.870667	0.667751	0.122759	0.12919	-85.056
129	0.868708	0.663149	0.128743	0.133681	-84.6104
130	0.808792	0.667512	0.134655	0.138108	-86.8631
131	0.806125	0.666535	0.140936	0.14286	-86.8519
132	0.65375	0.649579	0.147215	0.14761	-80.9627
133	0.881542	0.641737	0.151765	0.150746	-80.7935
134	0.933167	0.641321	0.153936	0.151506	-80.7935
135	0.674125	0.633383	0.156302	0.152303	-79.5322
136	0.530958	0.643301	0.156727	0.152521	-83.0365
137	0.558333	0.645392	0.157726	0.153245	-84.3268
138	0.533375	0.647021	0.158937	0.154156	-85.4208
139	0.311625	0.649289	0.160327	0.155224	-86.7857
140	0.646208	0.638275	0.16194	0.156489	-84.9284
141	0.838667	0.620722	0.161192	0.15543	-79.5481
142	0.272625	0.610187	0.157997	0.153097	-70.3528
143	0.655417	0.599068	0.154668	0.150646	-56.2329
144	0.920042	0.574835	0.152328	0.149185	-39.0892
145	0.769	0.564187	0.149124	0.146962	-33.8752
146	0.405708	0.548815	0.145067	0.143987	-27.9108
147	0.274375	0.525567	0.140285	0.140373	-9.99617
148	0.262667	0.505785	0.134722	0.136071	7.5282
149	0.31825	0.49069	0.128732	0.131392	14.8292
150	0.804167	0.482812	0.121788	0.125872	19.2723
151	0.86525	0.475518	0.114115	0.11971	22.1696
152	0.886708	0.461444	0.105802	0.112964	32.8937
153	0.689083	0.444046	0.0971661	0.105953	49.9442
154	0.298667	0.430132	0.0883233	0.0987597	63.7363
155	0.312417	0.444142	0.0793317	0.0914352	61.1255
156	0.239542	0.436478	0.0726683	0.0863883	63.6274
157	0.0820833	0.428899	0.0651676	0.0806032	67.1274
158	0.143667	0.431479	0.0570935	0.0743128	67.8394
159	0.549292	0.424303	0.0511087	0.070145	71.5294
160	0.347625	0.396363	0.0446927	0.0655973	92.0311
161	0.108667	0.377299	0.037233	0.0601296	106.193
162	0.0602917	0.36791	0.0290792	0.05405	118.782
163	0.428708	0.365665	0.0216902	0.0487352	128.343
164	0.696833	0.375504	0.0166514	0.0457707	128.192
165	0.455292	0.375449	0.0141288	0.0453194	130.305
166	0.10875	0.366717	0.0134022	0.0453194	133.936
167	0.036375	0.361212	0.0120808	0.0447952	136.341
168	0.115958	0.352943	0.0103655	0.0439239	139.846
169	0.731917	0.355401	0.00807606	0.0425463	138.804
170	0.416292	0.365869	0.0059573	0.0413193	136.775
171	0.611292	0.365317	0.00622789	0.0424422	136.219
172	0.350042	0.377664	0.00622789	0.0424422	126.23
173	0.440125	0.390615	0.00649184	0.0426749	112.089
174	0.0818333	0.402319	0.00675931	0.0429106	99.8532
175	0.197083	0.401036	0.00708622	0.0431988	99.2941
176	0.124042	0.40245	0.00750469	0.0435676	97.7267
177	0.207042	0.420617	0.00750469	0.0435676	82.6296
178	0.557833	0.435407	0.00782329	0.0438485	67.2211
179	0.316583	0.436317	0.0082227	0.0442005	65.7486
180	0.542208	0.431282	0.0084644	0.0443949	66.7808
181	0.700125	0.444767	0.00853705	0.0444402	61.259
182	0.638625	0.459193	0.00968034	0.045449	50.3853
183	0.762833	0.481771	0.0111714	0.0467446	31.139
184	0.612708	0.499828	0.0132287	0.0485392	15.5904
185	0.295833	0.489269	0.0157223	0.0507185	18.2012
186	0.609958	0.487914	0.0171377	0.0518703	18.2012
187	0.470625	0.495412	0.0178528	0.052271	14.6601
188	0.494792	0.493832	0.0191478	0.053183	13.9481
189	0.510792	0.484199	0.0191478	0.053183	23.541
190	0.390042	0.485368	0.0191478	0.053183	22.0631
191	0.653667	0.490262	0.0191478	0.053183	16.5073
192	0.504	0.504711	0.0191478	0.053183	3.69564
193	0.456	0.515381	0.0191843	0.0532151	-6.76222
194	0.545792	0.515211	0.0193677	0.0533768	-7.87032
195	0.859833	0.512525	0.0197327	0.0536985	-6.13807
196	0.541542	0.497644	0.0197327	0.0536985	7.28538
197	0.713708	0.483194	0.0197327	0.0536985	17.6681
198	0.657667	0.474635	0.0192095	0.0532373	23.0483
199	0.415167	0.461514	0.0182939	0.0524302	30.6445
200	0.375625	0.4478	0.0166985	0.051024	42.2459
201	0.83625	0.462981	0.0147707	0.0493247	39.2851
202	0.302625	0.465485	0.0152556	0.0497522	37.767
203	0.151125	0.468074	0.0159892	0.0503988	36.5929
204	0.116917	0.460582	0.0169151	0.0512149	37.8628
205	0.343917	0.474826	0.0165882	0.0509267	32.8507
206	0.5575	0.493663	0.0170822	0.0513622	25.9047
207	0.527125	0.5024	0.0191372	0.0531736	21.4606
208	0.55275	0.502874	0.0219201	0.0556266	21.1835
209	0.236	0.494362	0.0247484	0.0581195	21.1835
210	0.0957917	0.501993	0.02456	0.0579252	18.1324
211	0.266625	0.496311	0.0248714	0.0581713	20.4644
212	0.381833	0.487926	0.0248008	0.0580808	21.6231
213	0.369208	0.466963	0.0233097	0.0567852	38.9046
214	0.201292	0.445579	0.0212524	0.0549906	57.8961
215	0.75125	0.432665	0.0187588	0.0528112	73.8003
216	0.685083	0.424217	0.0169158	0.0512826	86.2595
217	0.548292	0.412225	0.0162007	0.0508818	91.5232
218	0.270042	0.429375	0.0146235	0.0497212	87.4496
219	0.938125	0.450179	0.0152907	0.0503093	72.3951
220	0.955125	0.458112	0.0166792	0.0515332	59.7439
221	0.915792	0.456665	0.0167553	0.0515332	58.5992
222	0.518208	0.45344	0.0167553	0.0515332	58.9288
223	0.200667	0.443794	0.0167188	0.051501	68.068
224	0.774708	0.444563	0.0165354	0.0513393	68.8455
225	0.689375	0.44236	0.0162246	0.0510654	72.1164
226	0.29	0.458774	0.0162246	0.0510654	58.037
227	0.0847917	0.46305	0.016332	0.0511601	50.8488
228	0.0161667	0.469579	0.016332	0.0511601	47.1085
229	0.02775	0.482411	0.0164558	0.0512692	39.5574
230	0.122167	0.492915	0.0172521	0.051971	29.2401
231	0.4765	0.491519	0.0181704	0.0527804	29.1812
232	0.817125	0.48276	0.0190983	0.0535984	32.3109
233	0.77525	0.484237	0.018628	0.0530789	32.1376
234	0.354917	0.489563	0.0181862	0.0525844	31.2305
235	0.3005	0.482764	0.0181862	0.0525844	33.691
236	0.46075	0.46444	0.0177832	0.0522292	40.6369
237	0.23775	0.456514	0.0157282	0.0504178	45.1735
238	0.575792	0.466763	0.0129301	0.0479515	41.2805
239	0.169917	0.470964	0.0107697	0.0460472	41.6378
240	0.588208	0.466931	0.0107164	0.0460472	44.6427
241	0.394917	0.470756	0.0101709	0.0456134	43.4729
242	0.577708	0.483622	0.00981703	0.0453485	40.7897
243	0.754167	0.498572	0.0111333	0.0465087	26.4337
244	0.516417	0.524211	0.0125366	0.0477456	6.01376
245	0.709375	0.536178	0.0146102	0.0495734	-9.89045
246	0.422292	0.535478	0.0153693	0.0500866	-12.5044
247	0.592625	0.524478	0.0153693	0.0500866	0.237169
248	0.429792	0.498521	0.0153693	0.0500866	20.9942
249	0.734167	0.474737	0.0147021	0.0494985	41.2299
250	0.405417	0.479871	0.0133136	0.0482746	41.2299
251	0.678	0.489333	0.0132375	0.0482746	37.6691
252	0.825667	0.491506	0.0132927	0.0483233	37.1345
253	0.326708	0.514628	0.013418	0.0484338	22.7351
254	0.653708	0.523776	0.0145518	0.0494332	18.2057
255	0.804125	0.537522	0.0164275	0.0510865	9.33368
256	0.676	0.54905	0.0185824	0.0529859	3.79489
257	0.533292	0.566471	0.0216445	0.0556849	-2.16665
258	0.785333	0.578601	0.0257905	0.0593393	-7.71286
259	0.38675	0.577665	0.0308448	0.0637944	-6.86288
260	0.101167	0.568558	0.0357599	0.0681268	-6.11765
261	0.1465	0.572421	0.0375055	0.0693042	-7.75449
262	0.0384167	0.572688	0.0395193	0.0707179	-7.75449
263	0.06175	0.577685	0.0416296	0.0722282	-9.87316
264	0.508917	0.58769	0.0440869	0.0740444	-13.1837
265	0.584375	0.589812	0.047838	0.0768959	-14.3129
266	0.525917	0.599268	0.051774	0.0799104	-17.0458
267	0.931417	0.595757	0.056672	0.0837729	-16.2807
268	0.85025	0.580519	0.0614447	0.0875249	-11.6171
269	0.582292	0.59294	0.0639191	0.0890692	-14.8514
270	0.934042	0.597956	0.0679321	0.0919697	-18.0816
271	0.917542	0.595199	0.0724741	0.0953364	-16.912
272	0.941625	0.602565	0.0768245	0.0985343	-20.0353
273	0.726083	0.617149	0.0816865	0.102183	-26.2182
274	0.243208	0.619178	0.0875611	0.106725	-27.0785
275	0.82525	0.635793	0.0935767	0.11139	-32.5831
276	0.430292	0.657882	0.101808	0.118165	-46.2176
277	0.742542	0.668887	0.11142	0.126	-58.9592
278	0.729958	0.688422	0.120802	0.133606	-77.4614
279	0.797833	0.706711	0.130482	0.141475	-94.9145
280	0.689083	0.710906	0.140428	0.149577	-96.8796
281	0.572667	0.719642	0.150695	0.157964	-101.499
282	0.368542	0.728722	0.16172	0.167017	-105.348
283	0.699333	0.713564	0.173374	0.176626	-99.1908
284	0.804167	0.693228	0.183791	0.185117	-94.1802
285	0.721417	0.700596	0.190303	0.1898	-96.2544
286	0.897	0.697229	0.197155	0.194783	-93.7789
287	0.970792	0.694583	0.203601	0.199408	-91.6089
288	0.846208	0.674883	0.209692	0.20372	-85.307
289	0.885208	0.655749	0.212105	0.204476	-82.0513
290	0.763833	0.661364	0.208941	0.199719	-80.5018
291	0.476667	0.662767	0.206916	0.197845	-78.9452
292	0.624458	0.673928	0.204635	0.195746	-81.7053
293	0.610417	0.661949	0.203596	0.194835	-77.2345
294	0.63475	0.650733	0.200387	0.192574	-67.4885
295	0.846458	0.644286	0.196636	0.189835	-63.2188
296	0.798333	0.653024	0.192186	0.186479	-65.2608
297	0.476667	0.645771	0.18807	0.183419	-61.3553
298	0.240167	0.651718	0.182993	0.179512	-60.5192
299	0.803333	0.648364	0.179452	0.177139	-57.6422
300	0.833042	0.641832	0.175439	0.174351	-53.2829
301	0.838167	0.631419	0.170712	0.170934	-46.6806
302	0.350625	0.632185	0.165462	0.167056	-44.8531
303	0.152042	0.611261	0.159914	0.162915	-34.4613
304	0.411667	0.607068	0.152636	0.157249	-30.5315
305	0.867333	0.600178	0.144714	0.151016	-26.5628
306	0.765125	0.605717	0.136143	0.14421	-27.863
307	0.383167	0.616361	0.127784	0.137592	-31.0587
308	0.3935	0.615637	0.120178	0.131664	-29.7044
309	0.604417	0.608892	0.11235	0.125541	-28.0833
310	0.951208	0.601946	0.102405	0.117551	-22.9628
311	0.355083	0.592197	0.092137	0.109277	-17.4272
312	0.546958	0.59424	0.0810576	0.100288	-16.142
313	0.598708	0.592043	0.0697678	0.0911126	-14.5464
314	0.608208	0.587018	0.0582171	0.081735	2.98419
315	0.409042	0.569488	0.0497505	0.0754416	16.9511
316	0.919958	0.565917	0.0407438	0.068672	19.5682
317	0.343083	0.563589	0.0313084	0.0615245	20.5544
318	0.720417	0.557449	0.0217115	0.0542348	30.6511
319	0.6785	0.577386	0.0141207	0.0490269	29.2071
320	0.93	0.593651	0.0118096	0.0490707	22.9967
321	0.796	0.596286	0.0121711	0.0499521	20.7757
322	0.60275	0.584793	0.0128963	0.0511541	23.5358
323	0.408042	0.575187	0.011365	0.0503081	37.2978
324	0.426375	0.565556	0.011365	0.0503081	47.8409
325	0.554	0.546225	0.011365	0.0503081	67.7383
326	0.859625	0.52995	0.011365	0.0503081	76.4124
327	0.41075	0.549903	0.0105829	0.0496188	69.2737
328	0.0894167	0.552021	0.0112906	0.0502425	67.8628
329	0.277417	0.556101	0.0120924	0.0509493	65.7252
330	0.725917	0.559929	0.0132443	0.0519647	63.5606
331	0.768333	0.573049	0.0147508	0.0532925	56.8588
332	0.166417	0.554371	0.016796	0.0550953	60.7025
333	0.750167	0.548797	0.0161665	0.0545404	70.5522
334	0.899625	0.54521	0.0161665	0.0545404	71.5758
335	0.946375	0.549772	0.0159988	0.0543926	70.1383
336	0.420333	0.53716	0.0160666	0.0544523	75.2278
337	0.095	0.530867	0.0150812	0.0535577	77.8962
338	0.104542	0.520799	0.0136587	0.0522778	84.4185
339	0.0245	0.522015	0.0118064	0.0506451	88.9915
340	0.462958	0.537682	0.0118064	0.0506451	82.325
341	0.953667	0.551143	0.0123814	0.051152	76.2628
342	0.6105	0.555131	0.0138546	0.0524505	73.4691
343	0.721125	0.570624	0.0157854	0.0541524	67.5537
344	0.723042	0.59991	0.0189137	0.0569098	44.3966
345	0.802625	0.622953	0.0229635	0.0604795	28.091
346	0.359625	0.622349	0.0279365	0.0648629	27.244
347	0.175875	0.623886	0.0330482	0.0693686	26.5929
348	0.612792	0.640551	0.0382666	0.0739683	15.1324
349	0.815375	0.642707	0.0443484	0.079329	13.1146
350	0.551625	0.642618	0.0507606	0.084981	13.153
351	0.607208	0.642	0.0571665	0.0906275	13.4151
352	0.300708	0.654683	0.0635296	0.0962361	10.1511
353	0.444542	0.681231	0.0722317	0.103965	-9.1382
354	0.896375	0.70996	0.081745	0.112351	-31.7208
355	0.957833	0.739319	0.0921762	0.121545	-56.3584
356	0.97925	0.740754	0.103384	0.131424	-60.2576
357	0.875542	0.736711	0.113821	0.140533	-59.6459
358	0.968	0.730501	0.124158	0.149553	-59.071
359	0.968708	0.718621	0.132643	0.156732	-56.9334
360	0.707792	0.72199	0.138302	0.161127	-58.3605
361	0.814458	0.718629	0.144194	0.165727	-56.9355
362	0.666375	0.73226	0.149853	0.170122	-59.7431
363	0.814833	0.756679	0.158018	0.176725	-78.0555
364	0.896958	0.763	0.166966	0.184019	-81.3419
365	0.927833	0.767151	0.176452	0.191787	-83.5981
366	0.800833	0.752671	0.186308	0.199882	-83.5981
367	0.891417	0.737642	0.190919	0.202731	-77.9501
368	0.966417	0.753036	0.190566	0.203688	-85.6267
369	0.905292	0.757835	0.190831	0.205164	-90.4637
370	0.506	0.737606	0.191139	0.206679	-80.4276
371	0.832375	0.710137	0.190564	0.207414	-59.0326
372	0.424208	0.680983	0.189091	0.207358	-36.2734
373	0.364708	0.664404	0.18667	0.206467	-24.9606
374	0.824125	0.639842	0.183542	0.204952	-6.97599
375	0.701792	0.6289	0.179492	0.202625	-1.33952
376	0.768542	0.633932	0.174519	0.199484	-3.36802
377	0.908458	0.635521	0.169878	0.196636	-4.04173
378	0.802417	0.639542	0.165348	0.193885	-5.74644
379	0.939917	0.641868	0.161097	0.191381	-6.73276
380	0.117208	0.635069	0.157007	0.189018	-3.85035
381	0.156333	0.613172	0.152445	0.18624	1.38189
382	0.762542	0.616132	0.144211	0.180224	1.23095
383	0.5885	0.618192	0.136001	0.17423	0.356959
384	0.2895	0.617232	0.127935	0.168363	0.763852
385	0.133792	0.611796	0.119802	0.162436	3.0686
386	0.104625	0.617779	0.111291	0.156177	1.43452
387	0.378167	0.599825	0.103818	0.150924	5.14355
388	0.231125	0.609147	0.0927736	0.142523	3.96887
389	0.640458	0.629786	0.0836792	0.136049	-1.88242
390	0.85875	0.628733	0.0780191	0.132896	-1.43754
391	0.862125	0.627357	0.0722862	0.129678	-0.853996
392	0.787	0.62376	0.0664577	0.126377	0.671117
393	0.884625	0.624443	0.0603795	0.122855	0.381404
394	0.693	0.628583	0.0543486	0.119375	-1.37395
395	0.270917	0.62325	0.0486053	0.116148	0.887224
396	0.889625	0.643708	0.0424916	0.112595	-1.38929
397	0.953208	0.655861	0.0422146	0.114834	-6.50999
398	0.937625	0.655861	0.0462262	0.1183	-7.61315
399	0.742208	0.65019	0.0504185	0.121926	-7.34917
400	0.6855	0.667428	0.0527394	0.123685	-17.2193
401	0.29375	0.687036	0.0559165	0.126198	-35.2813
402	0.703875	0.714801	0.0594459	0.129023	-57.4517
403	0.983875	0.731831	0.0638264	0.132597	-68.9553
404	0.792542	0.756162	0.0689457	0.136823	-86.8421
405	0.6605	0.758936	0.0749705	0.141846	-89.0156
406	0.660625	0.749539	0.0813513	0.147184	-85.1364
407	0.928958	0.749244	0.0870968	0.151961	-85.0114
408	0.926625	0.74649	0.0928217	0.156721	-83.8438
409	0.779917	0.737435	0.0983555	0.161312	-80.0045
410	0.730958	0.744119	0.10326	0.165349	-82.8386
411	0.520917	0.755115	0.108629	0.169794	-83.449
412	0.762542	0.751918	0.116914	0.17681	-83.1974
413	0.418375	0.735303	0.125158	0.18379	-77.7792
414	0.806625	0.729122	0.131125	0.188598	-75.1581
415	0.722042	0.718136	0.136662	0.193028	-72.7226
416	0.937583	0.722728	0.139904	0.195208	-74.6686
417	0.889042	0.730811	0.143464	0.19767	-74.6686
418	0.961083	0.734668	0.149583	0.202339	-77.0222
419	0.723667	0.727783	0.156088	0.207348	-74.1028
420	0.576833	0.718379	0.162114	0.211936	-70.956
421	0.853292	0.718621	0.166908	0.215352	-71.0577
422	0.704375	0.717624	0.171719	0.218783	-70.6349
423	0.612958	0.700801	0.17646	0.222152	-65.5602
424	0.893542	0.701347	0.178614	0.223033	-65.7909
425	0.600792	0.701336	0.180805	0.223947	-65.7862
426	0.793708	0.70566	0.182996	0.22486	-67.6192
427	0.45475	0.714435	0.185486	0.226037	-70.6477
428	0.752208	0.703428	0.189063	0.228243	-67.9256
429	0.412625	0.712297	0.190535	0.228395	-69.5442
430	0.82325	0.710142	0.1941	0.23061	-68.631
431	0.53625	0.718099	0.197515	0.232692	-72.0045
432	0.819583	0.695333	0.201483	0.235262	-66.8079
433	0.777333	0.679485	0.200795	0.233277	-62.2974
434	0.510417	0.653026	0.197482	0.229051	-45.1665
435	0.66775	0.637175	0.191457	0.224027	-31.2538
436	0.630708	0.623093	0.185076	0.21869	-15.9968
437	0.424292	0.595039	0.178679	0.213338	8.37413
438	0.943	0.5753	0.171626	0.207408	26.9721
439	0.779583	0.5639	0.164262	0.201203	38.4857
440	0.860667	0.562125	0.156798	0.194911	39.3208
441	0.784167	0.567629	0.149197	0.188498	35.9659
442	0.432333	0.557896	0.142146	0.18257	39.0719
443	0.684458	0.552367	0.134586	0.176193	40.3942
444	0.741958	0.550158	0.127172	0.170109	41.413
445	0.96075	0.555196	0.119592	0.163879	40.4783
446	0.254625	0.557224	0.114062	0.159681	38.5972
447	0.413583	0.56135	0.10884	0.155754	36.3023
448	0.167333	0.551256	0.104399	0.152565	39.5607
449	0.248125	0.535826	0.0994247	0.148904	42.4926
450	0.154375	0.544374	0.0922474	0.143302	39.4278
451	0.0116667	0.552454	0.0862892	0.13886	34.9801
452	0.112208	0.557693	0.0810595	0.13506	31.7383
453	0.270958	0.573699	0.0763607	0.131728	25.9893
454	0.840292	0.569543	0.0743603	0.130982	26.7298
455	0.765917	0.555678	0.0722387	0.13013	29.6935
456	0.501708	0.553799	0.0680142	0.127232	29.4703
457	0.288875	0.546072	0.0638263	0.124367	31.7255
458	0.685958	0.556353	0.0592691	0.121176	28.29
459	0.56375	0.542032	0.0569342	0.120141	29.9086
460	0.884083	0.536176	0.0514036	0.115941	31.3714
461	0.660042	0.524583	0.0456334	0.11153	35.2659
462	0.51675	0.543168	0.0392254	0.106557	30.8211
463	0.314458	0.560394	0.0373503	0.106031	24.7058
464	0.766833	0.578235	0.0383627	0.107976	10.2082
465	0.910167	0.585368	0.0416558	0.11034	-1.53112
466	0.787875	0.605935	0.0445205	0.112275	-20.5572
467	0.904458	0.629547	0.0480187	0.114768	-44.0657
468	0.818333	0.650511	0.0520316	0.117715	-64.2036
469	0.363625	0.65765	0.0566081	0.121159	-75.1083
470	0.804292	0.639092	0.061034	0.124453	-71.3692
471	0.552375	0.641444	0.0622633	0.124622	-72.3645
472	0.74075	0.654683	0.0636557	0.124935	-77.9774
473	0.254833	0.666419	0.0659674	0.126059	-81.3249
474	0.566292	0.665756	0.0698537	0.12857	-82.1473
475	0.612958	0.669846	0.0738746	0.1312	-83.8807
476	0.812167	0.656338	0.0781795	0.13408	-78.4196
477	0.930375	0.642936	0.0813633	0.135946	-76.1247
478	0.702542	0.649372	0.0812788	0.134587	-78.852
479	0.462125	0.650388	0.081641	0.133622	-78.4765
480	0.771375	0.641446	0.0818828	0.133622	-75.4117
481	0.720042	0.616274	0.0816225	0.13318	-57.2351
482	0.741125	0.598779	0.0801656	0.131896	-45.6164
483	0.485125	0.595201	0.078037	0.130019	-43.3997
484	0.283542	0.590612	0.0755453	0.127823	-41.8582
485	0.8365	0.595712	0.0728011	0.125404	-42.5296
486	0.898875	0.591682	0.0717842	0.1247	-41.2248
487	0.640958	0.600788	0.0705536	0.123807	-45.4886
488	0.666042	0.583372	0.0700214	0.123529	-42.0531
489	0.686458	0.582724	0.0664272	0.120553	-34.1513
490	0.478833	0.576851	0.0657636	0.120507	-30.3013
491	0.258	0.579042	0.0649413	0.120322	-30.5301
492	0.709833	0.567946	0.0641565	0.120169	-26.2298
493	0.344917	0.556781	0.0626673	0.119396	-21.8994
494	0.498583	0.553328	0.0604689	0.117997	-20.8389
495	0.155	0.550336	0.0580968	0.116446	-20.8389
496	0.263042	0.532422	0.0552321	0.11451	-10.2643
497	0.797125	0.519875	0.0517339	0.112017	-2.54321
498	0.680667	0.521613	0.047721	0.10907	-2.58003
499	0.516625	0.529594	0.043714	0.106128	-6.1911
500	0.683375	0.526686	0.0404492	0.103858	-2.30518
501	0.825542	0.509739	0.0386074	0.103149	7.62795
502	0.218292	0.498667	0.0359816	0.101748	13.0221
503	0.235375	0.491581	0.0324723	0.0995693	15.0473
504	0.390125	0.478171	0.028586	0.097058	23.4295
505	0.678667	0.462481	0.02431	0.0942031	35.3415
506	0.479292	0.456854	0.019597	0.0909631	41.1439
507	0.595417	0.470489	0.0151106	0.0879496	39.4499
508	0.598958	0.474493	0.013794	0.0880731	37.3467
509	0.372375	0.485761	0.0128219	0.0885002	33.9492
510	0.233958	0.487544	0.014188	0.0899174	32.7767
511	0.343625	0.499757	0.015746	0.0915038	19.6918
512	0.79325	0.511003	0.0176668	0.0931969	10.319
513	0.724583	0.512493	0.0198915	0.0951578	8.58397
514	0.196292	0.519125	0.0224004	0.0973692	5.77296
515	0.328083	0.515419	0.0253696	0.0999864	6.44436
516	0.566708	0.506333	0.0274611	0.101739	9.47232
517	0.428375	0.501744	0.0283532	0.102351	11.4193
518	0.26375	0.512379	0.0289264	0.102682	10.4553
519	0.21575	0.521778	0.0321567	0.105355	1.872
520	0.310042	0.521189	0.0354987	0.108126	-1.00873
521	0.667042	0.512829	0.0376744	0.109731	0.849535
522	0.829958	0.504826	0.0390486	0.110571	2.84179
523	0.682958	0.494342	0.0387206	0.110281	11.4952
524	0.552083	0.489826	0.0381002	0.109735	13.5332
525	0.521375	0.497958	0.0371793	0.108923	12.5558
526	0.600417	0.518699	0.0373394	0.109064	0.378095
527	0.841833	0.53634	0.0383955	0.109995	-9.90617
528	0.879625	0.527542	0.0403861	0.11175	-7.27898
529	0.405458	0.506286	0.0419465	0.113125	1.52268
530	0.410792	0.524499	0.0407855	0.112102	-5.12524
531	0.687875	0.535906	0.0412378	0.1125	-13.115
532	0.537333	0.534551	0.042156	0.11331	-13.644
533	0.517333	0.53845	0.0431608	0.114195	-14.7211
534	0.372458	0.555392	0.0443872	0.115276	-25.0041
535	0.427875	0.573421	0.0463147	0.116975	-38.3111
536	0.239208	0.568124	0.0489077	0.119261	-42.5493
537	0.280875	0.548244	0.0489077	0.119261	-26.3169
538	0.4635	0.530054	0.0486303	0.119016	-14.4733
539	0.616333	0.518083	0.0475175	0.118035	-6.15206
540	0.856167	0.508774	0.0459097	0.116618	2.18195
541	0.872875	0.506444	0.0441099	0.115032	3.56137
542	0.529292	0.488628	0.0421891	0.113339	20.1268
543	0.0869167	0.470432	0.0399644	0.111378	31.7103
544	0.742667	0.461329	0.036877	0.108656	36.6728
545	0.670292	0.463911	0.0329768	0.105219	36.477
546	0.526083	0.466865	0.0298765	0.102577	36.0488
547	0.545333	0.462457	0.0275498	0.1007	37.9164
548	0.772	0.461646	0.0249172	0.0985544	38.2603
549	0.756625	0.459808	0.0222282	0.0963587	38.9417
550	0.151125	0.451057	0.019345	0.0939819	47.9536
551	0.0706667	0.461382	0.0171692	0.0923768	45.2628
552	0.28425	0.471083	0.0159314	0.0916573	42.4736
553	0.323833	0.477538	0.0165263	0.0921817	35.4523
554	0.272792	0.484653	0.0171462	0.0927282	32.2352
555	0.4515	0.477457	0.0182598	0.0937097	33.2126
556	0.0659167	0.455368	0.0184508	0.0937876	44.9535
557	0.295958	0.434196	0.0173947	0.0928567	58.9048
558	0.606542	0.433188	0.015404	0.0911021	59.7552
559	0.482917	0.445308	0.013274	0.0892246	54.5646
560	0.499417	0.437797	0.013274	0.0892246	57.3266
561	0.555625	0.432433	0.0128217	0.0888259	59.554
562	0.513	0.430126	0.0120045	0.0881056	60.3591
563	0.462208	0.43516	0.0109738	0.0871875	58.1491
564	0.109917	0.426972	0.0103052	0.0865884	61.5435
565	0.737625	0.421253	0.00908057	0.0854993	63.8916
566	0.53025	0.441751	0.00747137	0.0840712	58.0539
567	0.4745	0.468979	0.00915512	0.0855457	37.526
568	0.676958	0.476782	0.0118199	0.0878849	30.0102
569	0.400458	0.482332	0.0146111	0.0903355	24.3345
570	0.1935	0.492401	0.017464	0.0928405	15.6016
571	0.237708	0.490353	0.0205743	0.0955724	14.9607
572	0.499042	0.517629	0.0227963	0.0974159	-5.69138
573	0.450542	0.520364	0.0259915	0.100117	-12.0076
574	0.517333	0.525758	0.028153	0.101785	-15.4739
575	0.509375	0.526756	0.0308822	0.103953	-15.9727
576	0.456875	0.517425	0.0336931	0.106193	-15.5445
577	0.696333	0.511715	0.0334869	0.105982	-13.0169
578	0.526375	0.512586	0.033047	0.105594	-12.3967
579	0.585042	0.514574	0.0325056	0.105117	-13.1818
580	0.766083	0.52984	0.0321755	0.104836	-23.6668
581	0.8875	0.530633	0.0325454	0.105162	-25.1837
582	0.518333	0.541197	0.0331637	0.105707	-29.6618
583	0.490333	0.550986	0.0345155	0.106899	-33.812
584	0.574875	0.534022	0.036547	0.108689	-30.2113
585	0.390042	0.524101	0.0354333	0.107708	-17.0448
586	0.884208	0.537371	0.0350823	0.107489	-24.0194
587	0.378	0.547651	0.0351977	0.10759	-33.4305
588	0.768375	0.5427	0.035504	0.10786	-32.9999
589	0.512833	0.537078	0.035504	0.10786	-26.3662
590	0.2195	0.527336	0.035504	0.10786	-17.6622
591	0.384333	0.535825	0.035504	0.10786	-20.1874
592	0.539125	0.532494	0.0359176	0.108225	-20.1874
593	0.521833	0.513572	0.0358982	0.108217	-5.06064
594	0.567917	0.499757	0.0353405	0.107735	8.65877
595	0.761417	0.486111	0.0346376	0.107126	20.881
596	0.847167	0.462267	0.0336538	0.106268	41.3879
597	0.768167	0.442008	0.03197	0.104794	55.2551
598	0.168042	0.449326	0.0293053	0.102454	53.7082
599	0.102833	0.45396	0.0268939	0.100339	52.1956
600	0.591583	0.45014	0.0247303	0.0984412	53.767
601	0.546125	0.45019	0.0218824	0.09589	54.1224
602	0.3505	0.439982	0.0196605	0.0940465	60.0061
603	0.281875	0.430449	0.0164748	0.0913535	71.8577
604	0.225083	0.428547	0.0143133	0.0896859	74.2195
605	0.764042	0.437992	0.011765	0.0876772	70.6672
606	0.356958	0.457087	0.00979851	0.0861814	66.4745
607	0.128667	0.46731	0.0114658	0.0876804	62.4095
608	0.111917	0.477351	0.0136184	0.0895778	57.5385
609	0.175667	0.4835	0.0165689	0.0921784	55.3475
610	0.05075	0.474849	0.0198782	0.0950954	56.8206
611	0.27975	0.463653	0.0206854	0.095539	61.0283
612	0.737875	0.445635	0.0199572	0.0946055	70.4866
613	0.629333	0.437181	0.0180106	0.0928896	74.7897
614	0.460292	0.443081	0.0153591	0.0905525	79.011
615	0.391542	0.464526	0.0153591	0.0905525	63.4077
616	0.577958	0.448489	0.0157583	0.0909044	74.2102
617	0.092	0.445436	0.0156429	0.0908027	76.878
618	0.711333	0.450849	0.0153366	0.0905327	76.4474
619	0.796167	0.459121	0.0153366	0.0905327	69.8137
620	0.792375	0.468253	0.0153366	0.0905327	61.1097
621	0.691	0.468281	0.0153366	0.0905327	60.7738
622	0.840375	0.484403	0.0153916	0.0905812	55.899
623	0.706292	0.504785	0.0167596	0.091787	40.6052
624	0.308375	0.5082	0.0186933	0.0934914	29.8258
625	0.425542	0.529847	0.0186933	0.0934914	15.7677
626	0.306625	0.560674	0.0192749	0.0940041	-7.24761
627	0.514542	0.583343	0.0209673	0.0954958	-21.6846
628	0.345042	0.590136	0.023734	0.0979345	-25.6678
629	0.746208	0.597321	0.0271531	0.100948	-28.7131
630	0.110458	0.610267	0.031071	0.104402	-33.7013
631	0.454542	0.623175	0.0362327	0.109002	-38.0574
632	0.512875	0.611196	0.0423122	0.114361	-37.9989
633	0.530042	0.616904	0.0450374	0.116366	-49.8505
634	0.499042	0.616382	0.0450374	0.116366	-49.9874
635	0.764875	0.620303	0.0450598	0.116386	-51.6495
636	0.840625	0.621961	0.0453544	0.116646	-52.3526
637	0.740125	0.629203	0.0457643	0.117007	-55.4228
638	0.214375	0.619092	0.0466769	0.117811	-51.136
639	0.825083	0.623301	0.0468875	0.117997	-52.9208
640	0.975542	0.629689	0.0473904	0.11844	-52.9815
641	0.959833	0.64499	0.0501639	0.121153	-58.4773
642	0.941667	0.638657	0.054684	0.125429	-62.5161
643	0.844875	0.645069	0.0549594	0.125429	-65.2992
644	0.848667	0.652467	0.0556906	0.125831	-71.1143
645	0.778792	0.656486	0.0565867	0.126378	-73.9218
646	0.218583	0.670167	0.0579427	0.12733	-84.3757
647	0.26325	0.671218	0.0597561	0.128686	-85.8776
648	0.695667	0.677154	0.061454	0.129926	-88.6363
649	0.913792	0.685961	0.0636037	0.131564	-92.8554
650	0.842125	0.699865	0.0664444	0.133812	-97.7493
651	0.90825	0.704644	0.0700867	0.136766	-99.0539
652	0.537042	0.707804	0.0739426	0.139908	-99.3452
653	0.832583	0.714225	0.0778463	0.143093	-101.019
654	0.5	0.724943	0.0820242	0.146519	-103.073
655	0.884583	0.717426	0.0877265	0.15124	-99.9414
656	0.116625	0.713665	0.0929158	0.155509	-97.2979
657	0.706917	0.698222	0.0976722	0.159397	-90.7387
658	0.566958	0.683885	0.10047	0.161453	-84.4362
659	0.866792	0.672414	0.101531	0.161895	-79.5016
660	0.520875	0.665899	0.100951	0.160792	-75.689
661	0.486083	0.660636	0.0997463	0.159138	-72.4097
662	0.690958	0.684961	0.0980044	0.15701	-77.7582
663	0.79425	0.686269	0.100483	0.159	-77.7582
664	0.916167	0.693736	0.10247	0.159776	-80.6205
665	0.90825	0.695082	0.104925	0.160966	-80.1424
666	0.935417	0.696511	0.107302	0.162086	-79.7001
667	0.93275	0.69586	0.109607	0.163143	-78.3758
668	0.535917	0.701692	0.111695	0.164009	-79.8002
669	0.599583	0.693028	0.114016	0.16508	-75.0788
670	0.862708	0.686407	0.115563	0.165469	-75.0181
671	0.496542	0.686386	0.11386	0.162609	-73.9603
672	0.511542	0.713143	0.111984	0.159597	-78.899
673	0.50075	0.722425	0.115493	0.161573	-81.9879
674	0.653208	0.732839	0.119507	0.163995	-85.3548
675	0.620917	0.712331	0.124073	0.166904	-80.1105
676	0.948333	0.713294	0.123937	0.165599	-79.7548
677	0.3025	0.727129	0.123502	0.164244	-83.8948
678	0.919667	0.734971	0.12386	0.163601	-86.1723
679	0.954167	0.73021	0.124591	0.163288	-83.1056
680	0.885	0.727572	0.12482	0.162531	-81.9874
681	0.888708	0.728486	0.124866	0.161613	-82.3748
682	0.712	0.726779	0.124975	0.160752	-81.6511
683	0.572667	0.72209	0.124966	0.159785	-79.6632
684	0.301375	0.729161	0.124631	0.158532	-82.1811
685	0.883958	0.738189	0.125118	0.158051	-86.0094
686	0.919333	0.721915	0.126231	0.158123	-81.8709
687	0.985375	0.723368	0.124309	0.15524	-81.8709
688	0.879375	0.734803	0.122914	0.152883	-85.8931
689	0.251542	0.740996	0.12288	0.15181	-87.5419
690	0.549792	0.748864	0.123951	0.151809	-90.8799
691	0.901125	0.760651	0.125568	0.15229	-95.8774
692	0.926208	0.759324	0.128003	0.153492	-95.3145
693	0.651417	0.782021	0.130347	0.154613	-101.159
694	0.837042	0.780778	0.136874	0.159805	-100.633
695	0.935667	0.752951	0.143316	0.164921	-95.2016
696	0.884208	0.732325	0.14343	0.163815	-87.3573
697	0.792083	0.723363	0.13915	0.160898	-82.8515
698	0.748042	0.726567	0.134132	0.157331	-83.8128
699	0.870417	0.719567	0.129271	0.153902	-80.4795
700	0.3745	0.732572	0.123783	0.150039	-81.0951
701	0.540125	0.729736	0.121635	0.149505	-79.8941
702	0.854583	0.721119	0.119292	0.148798	-76.2409
703	0.686542	0.707465	0.11635	0.147564	-70.4519
704	0.88925	0.695285	0.112459	0.145494	-66.078
705	0.974542	0.705415	0.107178	0.142118	-66.078
706	0.9085	0.697803	0.105566	0.142118	-59.6297
707	0.983417	0.683419	0.104188	0.142118	-51.832
708	0.882375	0.684672	0.102132	0.14152	-51.2597
709	0.119375	0.694464	0.0999822	0.14084	-55.4118
710	0.266208	0.699071	0.0985125	0.140759	-57.365
711	0.619833	0.695125	0.0973627	0.14096	-55.6921
712	0.808125	0.687288	0.0959389	0.140919	-52.3692
713	0.362667	0.692397	0.0939708	0.140399	-54.5356
714	0.691542	0.685361	0.0923576	0.140192	-52.0176
715	0.798875	0.673374	0.0899353	0.139224	-47.7703
716	0.660833	0.689947	0.0861047	0.136931	-52.0344
717	0.57575	0.694308	0.0853304	0.137611	-53.463
718	0.513958	0.685217	0.0851486	0.138856	-49.6099
719	0.555458	0.68051	0.0843356	0.139544	-47.9611
720	0.321417	0.661043	0.082957	0.139699	-43.4475
721	0.469625	0.644064	0.0776454	0.136091	-36.9804
722	0.963792	0.638076	0.0708722	0.131658	-33.338
723	0.945167	0.607417	0.0635025	0.126698	-12.3931
724	0.97525	0.597686	0.0549882	0.12073	-7.9767
725	0.817292	0.625217	0.0457507	0.114124	-12.47
726	0.649083	0.630046	0.0426867	0.113605	-14.9586
727	0.945375	0.615944	0.0425518	0.113605	-1.34587
728	0.536958	0.609443	0.0424169	0.113605	1.62408
729	0.510792	0.625765	0.0417956	0.113176	-5.16983
730	0.871708	0.633272	0.0423689	0.113682	-9.45677
731	0.670958	0.636258	0.0436443	0.114806	-10.722
732	0.581833	0.64214	0.0451269	0.116113	-13.2158
733	0.545333	0.648796	0.047018	0.117779	-16.0376
734	0.30525	0.642811	0.0493713	0.119854	-16.0376
735	0.465167	0.641828	0.0495572	0.119774	-16.0376
736	0.728875	0.638881	0.0495497	0.119774	-11.623
737	0.063625	0.637188	0.0495497	0.119774	-9.77048
738	0.590458	0.621286	0.0495497	0.119774	-2.27561
739	0.945292	0.618	0.0488186	0.11913	0.221494
740	0.411083	0.615075	0.0476785	0.118125	1.46087
741	0.196792	0.611481	0.0463354	0.116941	2.9848
742	0.613083	0.594472	0.0447427	0.115537	12.7727
743	0.852333	0.591331	0.0414484	0.112633	15.2086
744	0.91675	0.601139	0.0377552	0.109378	11.5146
745	0.888458	0.616146	0.0350637	0.107053	5.98702
746	0.837292	0.616857	0.0339901	0.106238	5.68406
747	0.775417	0.626611	0.0329661	0.105467	1.54859
748	0.334417	0.638083	0.0326195	0.105293	-3.31528
749	0.525958	0.631761	0.0330695	0.105821	-3.31528
750	0.233	0.637924	0.0312299	0.10406	-3.31528
751	0.418833	0.636789	0.031622	0.104447	-3.30462
752	0.48675	0.620011	0.031622	0.104447	10.4023
753	0.846583	0.625912	0.0314348	0.104282	7.31169
754	0.8875	0.619849	0.0314348	0.104282	13.1964
755	0.709458	0.618975	0.0314348	0.104282	13.8577
756	0.138833	0.626792	0.0313265	0.104187	11.8849
757	0.851125	0.644011	0.0321295	0.104895	-3.75594
758	0.831208	0.645476	0.0332646	0.105895	-4.98783
759	0.961	0.645617	0.0346016	0.107074	-5.53907
760	0.893042	0.646593	0.0360288	0.108332	-5.9527
761	0.963583	0.646961	0.0375237	0.109649	-6.10875
762	0.926	0.649746	0.0390442	0.11099	-7.28938
763	0.355667	0.648054	0.0407581	0.1125	-6.57217
764	0.490125	0.661013	0.0423545	0.113907	-8.73856
765	0.431125	0.655431	0.0471475	0.118455	-8.73856
766	0.225542	0.655446	0.0497561	0.120452	-16.6266
767	0.240667	0.650642	0.0497561	0.120452	-11.3669
768	0.408542	0.636353	0.0497561	0.120452	4.27403
769	0.919083	0.60926	0.0497561	0.120452	26.6398
770	0.645583	0.588317	0.0492963	0.120047	42.4628
771	0.713375	0.588507	0.0481012	0.118994	43.4853
772	0.657042	0.599993	0.0467386	0.117792	34.8168
773	0.856542	0.584538	0.0467386	0.117792	44.2146
774	0.946042	0.586564	0.0462684	0.117378	44.4594
775	0.8995	0.587149	0.0457581	0.116928	44.2108
776	0.920833	0.590268	0.0452885	0.116514	42.8882
777	0.724667	0.590326	0.0450355	0.116291	42.8635
778	0.723167	0.590239	0.0447866	0.116072	42.9006
779	0.3585	0.607393	0.0445316	0.115847	38.655
780	0.233458	0.611647	0.0475572	0.118821	37.9784
781	0.274708	0.621425	0.0516556	0.122854	35.0349
782	0.0580833	0.622399	0.0570289	0.12759	22.4711
783	0.0337917	0.624258	0.0585987	0.128523	14.4001
784	0.259208	0.620026	0.0585987	0.128523	19.0344
785	0.715167	0.615201	0.0585987	0.128523	21.0801
786	0.483417	0.600719	0.0582637	0.128227	31.5775
787	0.387458	0.586832	0.0574607	0.12752	43.5711
788	0.892	0.580397	0.0563255	0.126519	48.6641
789	0.978542	0.571014	0.0549886	0.125341	52.7154
790	0.986625	0.570701	0.0529882	0.123577	53.8772
791	0.965333	0.571815	0.0507974	0.121646	53.4043
792	0.923375	0.573989	0.0486841	0.119783	52.4828
793	0.870292	0.580189	0.0467217	0.118054	49.8541
794	0.61775	0.579347	0.0451899	0.116703	50.211
795	0.724458	0.587104	0.0435996	0.115302	49.9095
796	0.25475	0.603325	0.0446097	0.116494	44.8118
797	0.296458	0.613894	0.0485761	0.119991	33.7322
798	0.281583	0.640304	0.0525933	0.123532	11.0961
799	0.774333	0.640786	0.0572597	0.127645	-5.21633
800	0.211125	0.641707	0.0572597	0.127645	-6.2224
801	0.29675	0.626407	0.0572597	0.127645	6.17222
802	0.464	0.6361	0.0571041	0.127508	4.38765
803	0.575042	0.652597	0.0573964	0.127765	-6.55646
804	0.936667	0.65081	0.0584121	0.128661	-6.90181
805	0.932917	0.647943	0.0594844	0.129606	-6.70628
806	0.986042	0.644138	0.0605247	0.130523	-6.11343
807	0.910667	0.622082	0.0614679	0.131354	-0.524662
808	0.697917	0.605761	0.0591546	0.129037	4.47114
809	0.591208	0.602175	0.0552522	0.125327	5.05421
810	0.720083	0.593254	0.0512544	0.121533	6.44756
811	0.591792	0.593701	0.0462389	0.117112	6.34126
812	0.850375	0.605122	0.0412409	0.112707	4.93126
813	0.04825	0.613107	0.0402772	0.112308	0.45035
814	0.286833	0.611215	0.0409721	0.112921	-4.89059
815	0.256167	0.591013	0.0409721	0.112921	8.91494
816	0.774208	0.615256	0.0406796	0.112663	-5.63757
817	0.882375	0.636314	0.0415191	0.113403	-21.6927
818	0.838375	0.651565	0.043356	0.115022	-31.5443
819	0.892542	0.655753	0.0461741	0.117506	-34.4133
820	0.872458	0.626192	0.0494621	0.120404	-25.8845
821	0.303667	0.601044	0.0487817	0.119804	-9.10794
822	0.43375	0.587507	0.0472608	0.118464	-3.28588
823	0.762708	0.586608	0.0447864	0.116283	-3.92622
824	0.350125	0.589311	0.0424168	0.114194	-6.09271
825	0.737875	0.592515	0.0404021	0.112418	-8.47177
826	0.597375	0.580532	0.0387771	0.110986	-6.34895
827	0.536	0.571571	0.0351503	0.107593	-2.94885
828	0.224833	0.569786	0.0311331	0.104052	-2.10888
829	0.16825	0.595996	0.0269784	0.10039	-10.1165
830	0.938417	0.611699	0.02827	0.101528	-24.122
831	0.9285	0.620667	0.030164	0.103198	-35.9558
832	0.921542	0.620499	0.0321218	0.104923	-38.0083
833	0.700667	0.596706	0.0344158	0.106945	-31.604
834	0.0498333	0.578611	0.0334	0.10605	-20.4348
835	0.1785	0.562499	0.0317628	0.104607	-11.6273
836	0.579917	0.564271	0.0292115	0.102358	-11.2756
837	0.883708	0.576701	0.0266026	0.100059	-13.8049
838	0.779	0.5904	0.0267491	0.100465	-18.7096
839	0.687333	0.582597	0.0284697	0.102252	-15.4847
840	0.360583	0.593576	0.0296622	0.103574	-18.7713
841	0.322958	0.592644	0.0321823	0.105795	-19.4801
842	0.796833	0.590006	0.0348185	0.108119	-18.3606
843	0.834542	0.586022	0.0372713	0.110281	-17.8187
844	0.757917	0.602058	0.0386564	0.111386	-25.9392
845	0.525208	0.598899	0.0412183	0.113528	-32.1334
846	0.769167	0.576058	0.0412183	0.113528	-18.0883
847	0.168583	0.558033	0.0403787	0.112788	-9.0318
848	0.295542	0.551307	0.0385418	0.111169	-5.48018
849	0.409167	0.546754	0.0361232	0.109037	-3.95401
850	0.925625	0.558503	0.0334546	0.106685	-8.32859
851	0.676583	0.558204	0.0334546	0.106685	-11.172
852	0.844708	0.569685	0.0334546	0.106685	-16.4422
853	0.528625	0.56914	0.0343178	0.107445	-16.6147
854	0.6795	0.559246	0.0352092	0.108231	-12.823
855	0.709917	0.541222	0.0354796	0.10847	-6.28528
856	0.518208	0.544818	0.0334859	0.106712	-6.26125
857	0.4165	0.547987	0.0331463	0.106609	-7.48988
858	0.705917	0.537264	0.0331463	0.106609	-4.36571
859	0.0734583	0.518553	0.0326346	0.106158	7.32118
860	0.253208	0.509972	0.031343	0.105019	10.9993
861	0.38775	0.515164	0.029449	0.10335	9.0538
862	0.71975	0.511376	0.0278736	0.101961	10.2558
863	0.564083	0.524272	0.0261013	0.100399	7.04851
864	0.402292	0.527069	0.0271152	0.101293	-0.326136
865	0.169542	0.534968	0.0271152	0.101293	-5.87608
866	0.924333	0.525521	0.0274957	0.101628	-3.37735
867	0.867375	0.50596	0.0274669	0.101603	7.97848
868	0.482167	0.483571	0.0262427	0.100524	23.6862
869	0.146625	0.475546	0.0242152	0.0987367	30.735
870	0.468458	0.461592	0.022116	0.0968864	40.9012
871	0.418042	0.458324	0.0195959	0.0946651	42.9865
872	0.475125	0.45859	0.0167342	0.0921427	42.4694
873	0.273208	0.449489	0.0139572	0.0896949	50.7199
874	0.5005	0.430972	0.0118773	0.0879776	65.2909
875	0.680958	0.439688	0.0093154	0.0858356	64.3607
876	0.655542	0.435594	0.0093154	0.0858356	67.7979
877	0.555458	0.436526	0.0093154	0.0858356	66.7777
878	0.379458	0.429444	0.0093154	0.0858356	69.2166
879	0.646125	0.437757	0.00891594	0.0854835	66.256
880	0.642208	0.439458	0.00900139	0.0855588	66.256
881	0.08975	0.464857	0.00951633	0.0859901	50.92
882	0.173042	0.452835	0.0111015	0.0873648	54.9134
883	0.287875	0.438794	0.0120326	0.088163	60.5424
884	0.260875	0.442796	0.0117653	0.0878722	58.8467
885	0.611875	0.463026	0.0117757	0.0878261	50.9699
886	0.526208	0.468185	0.0142696	0.089969	48.7682
887	0.143458	0.477994	0.0171202	0.0924263	43.4693
888	0.150417	0.489418	0.0205337	0.0953798	38.5411
889	0.334917	0.511978	0.0247544	0.0990448	24.82
890	0.130417	0.516347	0.0300881	0.103691	22.5239
891	0.415708	0.508093	0.035798	0.108669	24.8588
892	0.507292	0.492736	0.040694	0.112878	27.4938
893	0.813458	0.481958	0.0418481	0.113396	30.3457
894	0.453333	0.474338	0.0408343	0.112502	41.9591
895	0.9315	0.459101	0.0408343	0.112502	54.4995
896	0.563667	0.4538	0.0404538	0.112167	56.9458
897	0.446167	0.458689	0.0396726	0.111479	56.0935
898	0.602208	0.468237	0.0396726	0.111479	45.6398
899	0.753542	0.464831	0.0396726	0.111479	49.3692
900	0.623208	0.471125	0.0396726	0.111479	42.4791
901	0.712333	0.459878	0.0396726	0.111479	50.4942
902	0.817833	0.455353	0.0395229	0.111347	54.1699
903	0.95	0.457804	0.0392408	0.111098	55.1166
904	0.631583	0.45484	0.0392408	0.111098	58.359
905	0.433333	0.450782	0.0392408	0.111098	62.8014
906	0.194833	0.474607	0.0392408	0.111098	46.2337
907	0.232125	0.484478	0.0399306	0.111706	40.8559
908	0.150833	0.479867	0.0411823	0.112809	40.8559
909	0.189042	0.467106	0.0412255	0.112809	45.1594
910	0.483167	0.457818	0.0405207	0.112188	54.6403
911	0.236417	0.438068	0.0400057	0.111757	65.9211
912	0.4595	0.433231	0.0384206	0.110382	69.1007
913	0.185667	0.437199	0.0366166	0.108814	68.8459
914	0.449708	0.427485	0.0351308	0.10756	73.5353
915	0.274458	0.406128	0.0332952	0.105997	90.5547
916	0.390458	0.389804	0.0308014	0.103854	104.976
917	0.217	0.379342	0.0279508	0.101397	110.792
918	0.0615	0.353554	0.0245373	0.0984435	131.023
919	0.213167	0.331828	0.0203166	0.0947785	143.855
920	0.845167	0.324188	0.0149828	0.0901323	148.386
921	0.711833	0.317817	0.009273	0.0851547	156.466
922	0.368958	0.315339	0.0039945	0.0806085	168.986
923	0.430625	0.324551	0.00202641	0.0793726	167.354
924	0.174708	0.34939	0.00202641	0.0793726	150.1
925	0.339	0.372657	0.00295026	0.0801869	133.899
926	0.418542	0.388029	0.00485409	0.0818651	127.107
927	0.565208	0.403542	0.00787048	0.0845238	115.767
928	0.310792	0.398117	0.011438	0.0876684	115.418
929	0.112833	0.404599	0.012991	0.0887984	105.078
930	0.1335	0.404357	0.0135359	0.0889204	104.371
931	0.398458	0.403869	0.0138253	0.0889204	102.05
932	0.0442083	0.402607	0.0138253	0.0889204	103.236
933	0.298208	0.403263	0.0138253	0.0889204	102.32
934	0.402375	0.414042	0.0138253	0.0889204	90.3226
935	0.242208	0.42101	0.0138253	0.0889204	82.497
936	0.1205	0.402993	0.0138253	0.0889204	92.5085
937	0.5085	0.384611	0.0131355	0.0883124	107.004
938	0.896	0.383161	0.0118838	0.0872092	112.046
939	0.887042	0.375876	0.0118406	0.0872092	121.224
940	0.944333	0.383624	0.0118406	0.0872092	113.805
941	0.701792	0.389937	0.0118406	0.0872092	109.059
942	0.29675	0.388743	0.0118406	0.0872092	107.804
943	0.380125	0.394128	0.0118406	0.0872092	105.445
944	0.442458	0.406233	0.012227	0.0875497	99.6634
945	0.259833	0.429043	0.013142	0.0883562	81.9512
946	0.352583	0.451742	0.0148287	0.089843	64.7501
947	0.236667	0.447065	0.0173275	0.0920455	62.372
948	0.384875	0.450288	0.0173459	0.0920455	56.5684
949	0.422208	0.452083	0.0173459	0.0920455	54.6042
950	0.304667	0.459838	0.0173459	0.0920455	51.0511
951	0.160375	0.46185	0.0175617	0.0922358	45.3997
952	0.325458	0.477736	0.0175617	0.0922358	32.0983
953	0.212083	0.486013	0.0176897	0.0923486	27.9553
954	0.407125	0.476494	0.0184963	0.0930595	31.5216
955	0.528417	0.473781	0.0187187	0.0932556	32.6725
956	0.382708	0.452076	0.0187526	0.0932855	39.4652
957	0.72675	0.442983	0.0157362	0.0906267	42.8302
958	0.673958	0.442276	0.0121687	0.0874821	48.9581
959	0.797125	0.432586	0.0106157	0.0863521	62.6127
960	0.814458	0.432672	0.0100708	0.0862301	63.2911
961	0.258167	0.448486	0.00978143	0.0862301	56.2433
962	0.140875	0.442954	0.0101529	0.0865575	59.5854
963	0.352083	0.442399	0.0101529	0.0865575	61.3638
964	0.635	0.434793	0.0101529	0.0865575	70.8574
965	0.302583	0.4218	0.0101529	0.0865575	86.2482
966	0.597083	0.416579	0.0101529	0.0865575	93.1314
967	0.756792	0.437026	0.0101529	0.0865575	79.2395
968	0.610458	0.451271	0.0106159	0.0869656	70.5639
969	0.805625	0.473514	0.0116741	0.0878984	55.9634
970	0.293208	0.491739	0.0136204	0.0896139	47.4266
971	0.429	0.501568	0.0166272	0.0922642	42.797
972	0.275542	0.516828	0.0203922	0.0955829	37.3354
973	0.0894167	0.518299	0.0249553	0.099605	36.0606
974	0.445042	0.505697	0.0297273	0.103811	39.033
975	0.73425	0.506289	0.0316012	0.105177	39.2354
976	0.186625	0.498265	0.0334421	0.106514	43.0897
977	0.22	0.521158	0.0346516	0.107294	36.7407
978	0.156708	0.546396	0.0393813	0.111193	21.5553
979	0.0324167	0.559079	0.0450606	0.115914	14.136
980	0.148042	0.566708	0.0512882	0.121117	10.2508
981	0.773792	0.586426	0.0581522	0.126881	2.19248
982	0.752792	0.59309	0.0661542	0.133649	-1.28418
983	0.879375	0.590846	0.0747256	0.140918	0.12066
984	0.953875	0.593768	0.083067	0.147985	-0.665747
985	0.823292	0.595513	0.0915371	0.155165	-0.952812
986	0.8405	0.616563	0.100054	0.162386	-7.01563
987	0.770875	0.622629	0.111502	0.172191	-8.64502
988	0.295917	0.642658	0.123217	0.182231	-20.1533
989	0.814875	0.666818	0.135813	0.193048	-38.3091
990	0.57375	0.680515	0.149146	0.204515	-44.0786
991	0.944958	0.688164	0.163314	0.216716	-48.4246
992	0.898	0.702899	0.178193	0.229546	-57.6993
993	0.732583	0.722746	0.193751	0.242973	-72.2774
994	0.863875	0.721346	0.210049	0.257053	-84.6446
995	0.894125	0.728983	0.221749	0.266535	-101.547
996	0.797	0.744379	0.230622	0.27319	-115.843
997	0.689458	0.748489	0.23976	0.280079	-118.688
998	0.698125	0.754078	0.249363	0.287378	-121.057
999	0.857958	0.746686	0.259355	0.295019	-117.923
1000	0.924708	0.74536	0.268834	0.302207	-117.361
1001	0.611	0.748501	0.27822	0.309315	-118.693
1002	0.876417	0.753082	0.287824	0.316614	-120.635
1003	0.814208	0.747062	0.297747	0.324194	-118.083
1004	0.855958	0.74329	0.307251	0.331406	-118.083
1005	0.963708	0.734289	0.31539	0.337251	-114.267
1006	0.628667	0.725724	0.322903	0.342546	-113.164
1007	0.815417	0.698211	0.328077	0.345522	-106.815
1008	0.114708	0.686612	0.327671	0.343042	-101.896
1009	0.261542	0.676549	0.326459	0.339852	-98.5481
1010	0.609917	0.673808	0.323915	0.335394	-97.3856
1011	0.897083	0.674989	0.32118	0.330768	-97.8861
1012	0.920458	0.680147	0.318527	0.326214	-100.073
1013	0.657625	0.684225	0.316232	0.321976	-101.802
1014	0.914083	0.687415	0.314221	0.317988	-103.155
1015	0.917542	0.686772	0.312431	0.314195	-101.834
1016	0.977917	0.674182	0.310425	0.310211	-95.7709
1017	0.590292	0.674403	0.30715	0.305077	-94.8156
1018	0.18275	0.674318	0.303719	0.299804	-93.7315
1019	0.544833	0.67856	0.30011	0.294375	-94.4817
1020	0.316792	0.677324	0.296624	0.289055	-92.9095
1021	0.119583	0.667572	0.29288	0.283507	-87.727
1022	0.550042	0.665843	0.288288	0.277211	-85.9457
1023	0.430667	0.670664	0.283404	0.270658	-86.9414
1024	0.781667	0.695865	0.278683	0.264249	-91.1935
1025	0.929542	0.710478	0.279257	0.263053	-93.0313
1026	0.95175	0.717117	0.282958	0.264947	-94.7993
1027	0.811792	0.717935	0.286949	0.267097	-94.098
1028	0.793833	0.71081	0.290825	0.269146	-90.029
1029	0.838667	0.718783	0.294034	0.270607	-92.3614
1030	0.547	0.715001	0.297626	0.272405	-89.7098
1031	0.617625	0.705242	0.300783	0.27382	-84.5238
1032	0.873875	0.698615	0.303091	0.274487	-80.6663
1033	0.941458	0.705731	0.304767	0.274596	-82.6347
1034	0.818875	0.729203	0.306765	0.27499	-87.1153
1035	0.671167	0.737608	0.313275	0.279808	-89.6316
1036	0.576792	0.742079	0.320196	0.284989	-89.6316
1037	0.960042	0.759297	0.327841	0.290894	-90.5671
1038	0.87075	0.759161	0.34018	0.301473	-89.8007
1039	0.699917	0.772235	0.352105	0.311654	-93.3755
1040	0.809083	0.778414	0.365399	0.323136	-94.9478
1041	0.921625	0.779496	0.378951	0.334845	-94.3583
1042	0.706708	0.771619	0.392407	0.346468	-89.9708
1043	0.896833	0.753236	0.405144	0.357458	-85.5038
1044	0.800625	0.74081	0.413413	0.364067	-81.2905
1045	0.62475	0.738726	0.419196	0.368271	-80.4058
1046	0.779125	0.730015	0.424834	0.372348	-80.4058
1047	0.80375	0.731282	0.427317	0.373269	-80.9428
1048	0.886917	0.732946	0.429888	0.374269	-81.6483
1049	0.797	0.731624	0.432575	0.37537	-81.0877
1050	0.450917	0.736901	0.43517	0.376391	-83.3253
1051	0.636125	0.736746	0.438132	0.377734	-83.2593
1052	0.545958	0.730378	0.441082	0.379068	-83.1616
1053	0.822875	0.730493	0.441795	0.378166	-83.2097
1054	0.967042	0.724103	0.442515	0.37727	-80.5004
1055	0.962	0.714735	0.442792	0.375984	-78.6626
1056	0.715458	0.706814	0.440945	0.37261	-75.3037
1057	0.260292	0.703511	0.438549	0.368751	-73.9034
1058	0.421042	0.710675	0.435923	0.36469	-76.9407
1059	0.776167	0.713154	0.433794	0.361068	-77.9918
1060	0.285667	0.718594	0.431838	0.357597	-80.2983
1061	0.655625	0.707153	0.43026	0.354459	-79.5227
1062	0.923792	0.701244	0.425074	0.347729	-77.017
1063	0.901792	0.699964	0.419477	0.340637	-76.4741
1064	0.977208	0.691712	0.413792	0.333466	-72.9758
1065	0.6665	0.693486	0.407533	0.325791	-73.7278
1066	0.38575	0.69565	0.401398	0.318224	-73.7278
1067	0.9635	0.69081	0.396047	0.311441	-72.7922
1068	0.679042	0.703733	0.389589	0.30357	-77.932
1069	0.418875	0.696776	0.384262	0.29673	-74.9832
1070	0.571458	0.687607	0.378452	0.289463	-71.0956
1071	0.822542	0.662444	0.372005	0.281636	-65.5539
1072	0.921625	0.648221	0.360271	0.26863	-59.9235
1073	0.971208	0.650024	0.344808	0.254495	-52.139
1074	0.963833	0.649536	0.329998	0.244097	-46.4736
1075	0.2815	0.641642	0.316389	0.235496	-42.4472
1076	0.601875	0.654833	0.302302	0.226473	-42.9205
1077	0.765333	0.647711	0.291724	0.220949	-40.1089
1078	0.639375	0.633639	0.280869	0.215182	-32.617
1079	0.850208	0.629532	0.269195	0.208693	-29.7726
1080	0.515833	0.61421	0.257055	0.201793	-24.016
1081	0.490917	0.621014	0.24367	0.193796	-26.4867
1082	0.933667	0.640151	0.230689	0.186155	-31.9986
1083	0.614167	0.633814	0.220834	0.181532	-29.3124
1084	0.691958	0.623169	0.210538	0.176521	-27.7696
1085	0.207125	0.635044	0.197988	0.169523	-29.85
1086	0.28875	0.641407	0.1876	0.164647	-32.5488
1087	0.314375	0.625158	0.177655	0.160161	-25.4411
1088	0.406417	0.61625	0.166338	0.154466	-20.5603
1089	0.539333	0.610679	0.154222	0.148066	-18.1992
1090	0.681417	0.602215	0.141719	0.141326	-14.6108
1091	0.441958	0.61295	0.128629	0.134068	-15.0866
1092	0.501625	0.621635	0.119097	0.130358	-18.7694
1093	0.778583	0.626942	0.110168	0.127181	-21.0194
1094	0.517542	0.637297	0.101607	0.124328	-25.4098
1095	0.870625	0.640367	0.0937659	0.122109	-26.7112
1096	0.959875	0.653526	0.0861377	0.120078	-31.5268
1097	0.773375	0.66851	0.07995	0.119394	-36.7634
1098	0.359708	0.667581	0.0755725	0.120419	-36.371
1099	0.775125	0.655685	0.0711307	0.121387	-35.745
1100	0.762333	0.65266	0.0628136	0.118491	-34.4617
1101	0.335083	0.660333	0.0542864	0.115411	-34.4617
1102	0.654375	0.669317	0.0485381	0.115109	-38.0347
1103	0.804083	0.678625	0.0460432	0.115499	-46.1535
1104	0.709917	0.666621	0.0466866	0.115938	-37.313
1105	0.603542	0.651556	0.0466866	0.115938	-20.8203
1106	0.862417	0.654814	0.0466866	0.115938	-22.2017
1107	0.924542	0.659324	0.0469128	0.116137	-23.9071
1108	0.950042	0.661418	0.0472338	0.11642	-26.3973
1109	0.942292	0.662528	0.04749	0.116638	-27.9703
1110	0.910625	0.66686	0.0480039	0.117083	-29.0673
1111	0.940417	0.64696	0.0489998	0.117954	-20.0131
1112	0.905792	0.617389	0.0483715	0.1174	3.63756
1113	0.257292	0.608654	0.0468404	0.11605	8.64758
1114	0.601208	0.604975	0.0448383	0.114286	20.3413
1115	0.437333	0.601457	0.0448383	0.114286	22.1158
1116	0.55825	0.607615	0.0445476	0.114029	19.5046
1117	0.593625	0.617661	0.0446847	0.11415	15.0267
1118	0.0462917	0.618324	0.0457622	0.1151	13.6419
1119	0.087375	0.614354	0.0470665	0.11625	15.3256
1120	0.779167	0.621319	0.048095	0.117156	12.3725
1121	0.57725	0.632467	0.0496072	0.118489	7.64645
1122	0.564458	0.62584	0.0518934	0.120504	10.4558
1123	0.811875	0.620822	0.0537196	0.122114	12.5833
1124	0.6475	0.612278	0.0551972	0.123416	16.2059
1125	0.273625	0.605524	0.0560816	0.124196	19.0695
1126	0.07275	0.5966	0.0564969	0.124562	22.8528
1127	0.511333	0.592081	0.0562926	0.124382	24.7689
1128	0.249333	0.589503	0.0557744	0.123925	25.8618
1129	0.669583	0.609425	0.0550773	0.123311	21.8329
1130	0.947083	0.619279	0.0588127	0.12705	17.6543
1131	0.636458	0.627685	0.0632325	0.131394	15.9637
1132	0.67425	0.634556	0.0695286	0.13758	13.2149
1133	0.685	0.632149	0.0764146	0.144303	13.5491
1134	0.918875	0.648875	0.0826615	0.150394	-0.956684
1135	0.937958	0.674119	0.0898845	0.15666	-22.4444
1136	0.663625	0.656829	0.0977436	0.163487	-20.5897
1137	0.774	0.648744	0.101564	0.166311	-20.4848
1138	0.693708	0.64256	0.10253	0.166283	-17.6607
1139	0.739667	0.632299	0.102273	0.166065	-11.8394
1140	0.642917	0.618569	0.101457	0.165353	1.45159
1141	0.804833	0.617387	0.100461	0.164483	8.33481
1142	0.828458	0.641619	0.100461	0.164483	-11.9489
1143	0.854958	0.653425	0.100813	0.164792	-18.2616
1144	0.896833	0.672728	0.101848	0.165705	-33.6092
1145	0.6895	0.672687	0.103482	0.167146	-34.6952
1146	0.764375	0.668663	0.105294	0.168743	-32.988
1147	0.521417	0.668956	0.106827	0.170094	-33.1123
1148	0.548083	0.676039	0.10838	0.171462	-36.1154
1149	0.844708	0.6854	0.110424	0.173264	-40.0842
1150	0.260458	0.670228	0.113119	0.17564	-35.152
1151	0.334708	0.660746	0.113725	0.176022	-31.1312
1152	0.378917	0.668896	0.113672	0.175824	-34.5866
1153	0.504042	0.674618	0.114186	0.176124	-37.0126
1154	0.235625	0.681633	0.115096	0.176775	-39.9869
1155	0.238167	0.687143	0.116494	0.177855	-42.3228
1156	0.799708	0.691318	0.118274	0.179273	-44.0929
1157	0.8655	0.696757	0.120345	0.180946	-46.3988
1158	0.828417	0.694407	0.122793	0.182952	-45.4025
1159	0.668375	0.683346	0.125078	0.184814	-41.3736
1160	0.826333	0.675572	0.126139	0.18553	-38.0771
1161	0.64525	0.672335	0.12666	0.185771	-36.7045
1162	0.88675	0.675161	0.126957	0.185814	-37.9028
1163	0.965833	0.681126	0.127449	0.186029	-39.7471
1164	0.463708	0.692675	0.128828	0.187096	-44.3354
1165	0.6535	0.694217	0.131222	0.189087	-44.9905
1166	0.908125	0.706356	0.133722	0.191172	-45.7643
1167	0.945667	0.711035	0.140083	0.197104	-45.7643
1168	0.904167	0.718424	0.14814	0.20473	-49.0216
1169	0.904958	0.724889	0.157553	0.212674	-53.2343
1170	0.768167	0.738967	0.167263	0.220878	-67.6937
1171	0.968	0.739983	0.177344	0.22941	-79.7949
1172	0.757958	0.727643	0.184661	0.235178	-77.65
1173	0.523125	0.718293	0.190805	0.239814	-74.7042
1174	0.663625	0.704826	0.196467	0.244025	-71.0504
1175	0.592375	0.686946	0.200646	0.246824	-69.6583
1176	0.849167	0.665224	0.200184	0.245183	-57.5905
1177	0.700375	0.656586	0.197728	0.243018	-52.4559
1178	0.894542	0.639386	0.195098	0.2407	-43.3491
1179	0.890958	0.627615	0.191734	0.237735	-38.2761
1180	0.624625	0.624485	0.18754	0.234038	-36.7
1181	0.475083	0.603206	0.18454	0.231546	-17.9125
1182	0.600583	0.577083	0.181348	0.228884	0.482878
1183	0.698	0.554468	0.177372	0.225531	14.2003
1184	0.657958	0.536281	0.172526	0.221412	23.9986
1185	0.268667	0.524631	0.166907	0.216611	28.7342
1186	0.4295	0.525844	0.160512	0.211126	27.4845
1187	0.585	0.521901	0.154322	0.205821	28.1354
1188	0.424417	0.519072	0.148025	0.200423	28.3143
1189	0.131958	0.524961	0.141699	0.194999	25.4577
1190	0.174667	0.518868	0.136404	0.19055	26.7819
1191	0.386125	0.513912	0.13069	0.185709	27.0999
1192	0.37075	0.506815	0.124274	0.18017	29.0898
1193	0.612708	0.508651	0.117531	0.174345	27.2907
1194	0.369792	0.510383	0.111083	0.168779	25.5358
1195	0.015125	0.509982	0.104923	0.163466	24.6854
1196	0.124458	0.512267	0.0989016	0.158276	22.6962
1197	0.267208	0.511804	0.0932063	0.153374	22.6962
1198	0.358542	0.512243	0.0882152	0.149176	21.4895
1199	0.555458	0.495706	0.0834217	0.145151	23.3003
1200	0.804583	0.480617	0.0747618	0.137296	31.961
1201	0.849708	0.478583	0.0646808	0.128764	42.542
1202	0.673083	0.472574	0.0573634	0.122997	51.6053
1203	0.699792	0.477631	0.0508681	0.118051	50.563
1204	0.480833	0.494144	0.0445435	0.113255	44.5959
1205	0.443708	0.521754	0.0400798	0.110205	38.0584
1206	0.63625	0.545447	0.0411007	0.112339	24.1344
1207	0.755458	0.558039	0.0444191	0.115264	16.3027
1208	0.9465	0.551082	0.0483536	0.118732	11.6742
1209	0.878917	0.553433	0.0483536	0.118732	10.0923
1210	0.693167	0.571258	0.0486127	0.11896	2.76563
1211	0.461208	0.581528	0.0498993	0.120094	-14.8407
1212	0.61375	0.584382	0.0498993	0.120094	-19.0561
1213	0.201875	0.583046	0.0498993	0.120094	-18.6348
1214	0.205292	0.577656	0.0498993	0.120094	-13.7758
1215	0.207667	0.567094	0.0498993	0.120094	-5.36766
1216	0.249208	0.542731	0.0498993	0.120094	13.1115
1217	0.736708	0.52486	0.0492356	0.119509	23.7601
1218	0.919833	0.525282	0.0477571	0.118206	24.2809
1219	0.96025	0.5166	0.0461932	0.116827	27.1375
1220	0.885458	0.503639	0.0438406	0.114754	38.2431
1221	0.763875	0.498392	0.0416906	0.112883	44.9138
1222	0.162042	0.494332	0.0401911	0.111662	46.871
1223	0.68325	0.488515	0.0383711	0.110159	49.3954
1224	0.904542	0.483022	0.0361376	0.108291	51.3206
1225	0.323208	0.477144	0.0335888	0.106146	53.4093
1226	0.210083	0.4683	0.0306978	0.103699	56.1723
1227	0.227125	0.459879	0.0268567	0.100355	60.3502
1228	0.196833	0.455547	0.0225053	0.096673	61.9901
1229	0.238625	0.460278	0.0178853	0.092754	66.0255
1230	0.0736667	0.471407	0.0168353	0.0924049	59.6302
1231	0.313583	0.479168	0.0168353	0.0924049	49.0493
1232	0.68575	0.485844	0.0168353	0.0924049	39.9859
1233	0.439333	0.482513	0.0168353	0.0924049	40.6859
1234	0.092	0.480137	0.0167206	0.0923038	41.2897
1235	0.286292	0.475942	0.0165071	0.0921156	42.6653
1236	0.514458	0.461007	0.0160682	0.0917288	48.1459
1237	0.580958	0.453414	0.0143497	0.0901687	50.9625
1238	0.781708	0.465487	0.0121699	0.088202	50.1833
1239	0.702583	0.4607	0.0140522	0.0898159	51.2915
1240	0.427833	0.44686	0.015753	0.0912698	56.7564
1241	0.208583	0.453301	0.0165588	0.0919347	56.0874
1242	0.483792	0.454164	0.0187607	0.0938303	46.6876
1243	0.343792	0.476235	0.0187607	0.0938303	32.8983
1244	0.539167	0.493281	0.0195733	0.0945465	19.5857
1245	0.4405	0.509249	0.0209395	0.0957507	7.665
1246	0.4495	0.526458	0.0228809	0.097462	-8.46984
1247	0.63675	0.52646	0.0251021	0.0994198	-14.143
1248	0.848583	0.522243	0.0254469	0.0995013	-13.4576
1249	0.834375	0.535174	0.0256794	0.0994838	-18.5189
1250	0.437417	0.545107	0.0270616	0.10048	-29.6244
1251	0.536083	0.539069	0.0274894	0.100521	-26.184
1252	0.52425	0.53539	0.0274894	0.100521	-23.8111
1253	0.539625	0.530426	0.0274894	0.100521	-21.3413
1254	0.489333	0.513094	0.0273062	0.10036	-9.35897
1255	0.516458	0.503225	0.0263993	0.0995602	-3.77671
1256	0.235958	0.513142	0.024952	0.0982846	-6.29449
1257	0.88925	0.517686	0.0244149	0.0978701	-9.93578
1258	0.708208	0.526125	0.0244149	0.0978701	-12.6171
1259	0.717667	0.534678	0.024854	0.0982572	-18.5083
1260	0.589958	0.520499	0.0255971	0.0989122	-10.4536
1261	0.313625	0.523819	0.0255971	0.0989122	-10.4536
1262	0.55925	0.537682	0.0255971	0.0989122	-15.9539
1263	0.82725	0.546647	0.026498	0.0997063	-20.5489
1264	0.39	0.539124	0.0281515	0.101164	-17.3585
1265	0.105167	0.533663	0.0292824	0.102161	-15.0432
1266	0.404083	0.543087	0.0300342	0.102823	-18.5911
1267	0.432042	0.540071	0.031749	0.10438	-17.6455
1268	0.26175	0.552647	0.0330255	0.105517	-22.9767
1269	0.4065	0.559339	0.0351753	0.107423	-25.8138
1270	0.725333	0.567125	0.0377896	0.10974	-29.1149
1271	0.344917	0.558111	0.0409447	0.112532	-28.4458
1272	0.736958	0.557611	0.0412979	0.112536	-28.413
1273	0.600375	0.531971	0.0412979	0.112536	-10.7146
1274	0.113792	0.513718	0.0404853	0.11182	3.91911
1275	0.540125	0.514358	0.0391191	0.110616	4.75081
1276	0.865375	0.519761	0.0376168	0.109291	2.45946
1277	0.905708	0.529897	0.0364897	0.108298	0.359521
1278	0.622875	0.516824	0.037583	0.109484	5.8178
1279	0.670542	0.502896	0.0370297	0.109219	13.0574
1280	0.720167	0.509111	0.0356475	0.108223	12.6435
1281	0.445583	0.522254	0.0352874	0.108241	2.10289
1282	0.901542	0.528051	0.0354256	0.108363	-1.88557
1283	0.740375	0.533231	0.0358283	0.108718	-4.98508
1284	0.722917	0.554335	0.0365174	0.109325	-18.6432
1285	0.246042	0.557662	0.0382046	0.110813	-21.5288
1286	0.220958	0.555433	0.0399906	0.112387	-21.7636
1287	0.120042	0.563837	0.0418149	0.113995	-24.1848
1288	0.160625	0.567237	0.0443604	0.116238	-26.807
1289	0.736875	0.576853	0.0473353	0.118861	-30.9596
1290	0.752042	0.592907	0.0509904	0.122082	-40.876
1291	0.617708	0.58909	0.0556935	0.126228	-40.876
1292	0.167042	0.572335	0.0599378	0.129915	-35.3756
1293	0.409417	0.558931	0.0620628	0.131589	-29.7679
1294	0.576458	0.551072	0.0632695	0.132454	-27.5949
1295	0.499458	0.543556	0.0631966	0.132081	-24.7483
1296	0.578	0.531239	0.0624331	0.131073	-21.2004
1297	0.587417	0.520065	0.0597249	0.128189	-11.5538
1298	0.894875	0.504357	0.0566936	0.125551	-4.22498
1299	0.506333	0.498276	0.0526616	0.122031	-0.620629
1300	0.658458	0.494696	0.0480392	0.11799	0.819902
1301	0.597042	0.50226	0.0431809	0.113741	0.688835
1302	0.838958	0.515728	0.0410363	0.112204	-1.62379
1303	0.888833	0.540846	0.0418202	0.112895	-20.1535
1304	0.595417	0.553986	0.0435529	0.114422	-32.6958
1305	0.425625	0.544262	0.0454966	0.116135	-30.0149
1306	0.362708	0.526461	0.0467783	0.117239	-24.602
1307	0.503583	0.516925	0.0456842	0.116274	-17.6835
1308	0.387125	0.532046	0.0442461	0.115007	-22.9841
1309	0.445042	0.542554	0.0444288	0.115168	-28.8514
1310	0.350667	0.549589	0.0452157	0.115861	-33.0139
1311	0.110375	0.560121	0.0466844	0.117156	-37.5552
1312	0.430292	0.567354	0.0488968	0.119106	-40.6219
1313	0.557958	0.559819	0.0516115	0.121499	-38.8732
1314	0.6155	0.545418	0.0528055	0.122405	-32.7795
1315	0.472958	0.557593	0.0529917	0.122421	-37.9399
1316	0.625	0.55826	0.0540231	0.123183	-38.2225
1317	0.873583	0.557242	0.0551008	0.123986	-37.7909
1318	0.554833	0.538929	0.0561078	0.124726	-32.4874
1319	0.445167	0.527281	0.0541451	0.122599	-27.548
1320	0.218	0.524454	0.0513735	0.119759	-26.3497
1321	0.331625	0.524544	0.0484055	0.116747	-26.3497
1322	0.620667	0.535329	0.0454703	0.113767	-29.4943
1323	0.724667	0.548881	0.0442684	0.112459	-35.2412
1324	0.7875	0.564328	0.0440077	0.111981	-40.7084
1325	0.815417	0.569346	0.0455661	0.113216	-42.5724
1326	0.795	0.578182	0.0476542	0.114944	-44.269
1327	0.361375	0.590679	0.0513838	0.118281	-53.9156
1328	0.462833	0.5968	0.0555948	0.121531	-56.8038
1329	0.871583	0.606762	0.0600794	0.125022	-61.6783
1330	0.678458	0.613044	0.0653622	0.129217	-63.8884
1331	0.5665	0.626892	0.0710071	0.13373	-69.3066
1332	0.289583	0.616608	0.0775394	0.139026	-67.0269
1333	0.539375	0.589004	0.0815356	0.14183	-59.0531
1334	0.510625	0.579514	0.0798029	0.140303	-49.5341
1335	0.428333	0.594431	0.0778592	0.13859	-54.0409
1336	0.68625	0.608044	0.0768766	0.13775	-57.3028
1337	0.910125	0.616069	0.0779174	0.138668	-63.2048
1338	0.850542	0.621764	0.0791357	0.139741	-66.2697
1339	0.595583	0.626585	0.080856	0.141258	-67.8603
1340	0.61575	0.621968	0.0828368	0.143004	-65.4505
1341	0.485292	0.625513	0.084423	0.144402	-66.5007
1342	0.613917	0.612618	0.0861811	0.145952	-61.8184
1343	0.856833	0.604965	0.0861162	0.145769	-59.5281
1344	0.803958	0.592885	0.0842332	0.144256	-45.105
1345	0.888375	0.577233	0.0823597	0.142752	-35.9263
1346	0.3165	0.580751	0.0795424	0.140416	-35.8622
1347	0.0454583	0.580896	0.0767146	0.138071	-35.4716
1348	0.270125	0.600194	0.0738228	0.135669	-40.7407
1349	0.892667	0.609014	0.073895	0.13613	-44.0281
1350	0.626417	0.618164	0.0745056	0.137065	-47.4549
1351	0.572375	0.624297	0.0756776	0.138494	-49.1031
1352	0.7915	0.625339	0.0775456	0.140588	-49.093
1353	0.869292	0.611	0.0794119	0.14268	-42.7837
1354	0.649	0.603487	0.0800554	0.143672	-39.1454
1355	0.92175	0.601413	0.080103	0.144138	-37.8131
1356	0.408167	0.610358	0.0799324	0.144413	-41.6059
1357	0.131792	0.602064	0.080383	0.145234	-41.6059
1358	0.100417	0.590836	0.0778297	0.143052	-38.3884
1359	0.402042	0.59006	0.0733452	0.139562	-36.9553
1360	0.784	0.592639	0.068626	0.135864	-38.0495
1361	0.570833	0.591508	0.064086	0.132324	-37.5702
1362	0.868542	0.608192	0.0594675	0.128715	-42.1109
1363	0.803958	0.636708	0.0577553	0.127924	-50.019
1364	0.785125	0.657039	0.0617614	0.131455	-63.6814
1365	0.612333	0.658787	0.066657	0.13577	-65.5259
1366	0.7175	0.66446	0.0718548	0.140352	-67.93
1367	0.479958	0.660501	0.0774463	0.145281	-66.8465
1368	0.625167	0.646358	0.082353	0.149545	-62.6662
1369	0.533333	0.640953	0.0850245	0.151656	-60.373
1370	0.884125	0.639715	0.0873204	0.153436	-59.8483
1371	0.236458	0.625508	0.0895304	0.15514	-53.8273
1372	0.277083	0.624539	0.0907529	0.155973	-53.8273
1373	0.833542	0.627281	0.0916243	0.156456	-56.1176
1374	0.881333	0.635428	0.0921488	0.156456	-67.4233
1375	0.854458	0.632089	0.0921488	0.156456	-63.7671
1376	0.817	0.631801	0.0921488	0.156456	-63.6452
1377	0.900958	0.640385	0.0921289	0.156438	-67.2843
1378	0.880042	0.626007	0.0927049	0.156946	-62.0152
1379	0.945125	0.616629	0.0917125	0.155987	-58.0386
1380	0.796583	0.605393	0.0900687	0.154455	-53.7825
1381	0.453625	0.617372	0.0871617	0.151892	-56.7092
1382	0.367208	0.614237	0.0847339	0.149753	-54.3328
1383	0.707125	0.605812	0.081917	0.14727	-47.1014
1384	0.611875	0.585549	0.078416	0.144206	-25.1088
1385	0.495542	0.575431	0.0746155	0.140879	-12.1702
1386	0.379083	0.569837	0.0707279	0.137475	-7.64756
1387	0.214042	0.588287	0.0660996	0.133417	-10.7586
1388	0.344833	0.59725	0.0651097	0.132938	-12.3063
1389	0.301875	0.600356	0.0654895	0.133239	-13.6779
1390	0.775375	0.591492	0.066094	0.133737	-8.87097
1391	0.828333	0.566697	0.0659111	0.133542	6.55916
1392	0.437208	0.561064	0.0635868	0.131493	11.0996
1393	0.522625	0.558874	0.0605189	0.128789	13.0756
1394	0.448042	0.549765	0.0571272	0.1258	17.9855
1395	0.971708	0.529375	0.0529315	0.122101	28.1742
1396	0.623458	0.519983	0.0469955	0.116869	34.4345
1397	0.227208	0.514262	0.0403632	0.111023	44.9364
1398	0.01725	0.514928	0.0342382	0.105684	51.601
1399	0.229792	0.499069	0.0296637	0.101896	66.9364
1400	0.716333	0.507596	0.0246001	0.0976769	65.4728
1401	0.789958	0.51249	0.0197761	0.0936689	64.4474
1402	0.545958	0.509694	0.0151215	0.0898103	69.7436
1403	0.926708	0.529536	0.0111975	0.0867625	67.4639
1404	0.615417	0.533556	0.0110464	0.0870916	64.3466
1405	0.110625	0.537771	0.0110464	0.0870916	62.3634
1406	0.648	0.52514	0.0110464	0.0870916	71.5382
1407	0.83525	0.517671	0.0105797	0.0866802	76.2398
1408	0.606792	0.531917	0.00934299	0.0855901	72.6914
1409	0.333417	0.542681	0.00939296	0.0857178	69.1749
1410	0.514833	0.547204	0.0100189	0.0863532	68.8129
1411	0.282	0.534858	0.0112703	0.0874563	72.9432
1412	0.387167	0.534758	0.0118453	0.087963	72.9864
1413	0.231375	0.55841	0.0124132	0.0884636	60.5702
1414	0.867667	0.5854	0.0147037	0.0904826	36.7732
1415	0.642375	0.587522	0.0175893	0.0930261	24.3664
1416	0.295208	0.579608	0.0175893	0.0930261	27.8876
1417	0.809292	0.572815	0.017431	0.0928865	30.9987
1418	0.465417	0.574492	0.0167631	0.0922979	30.9987
1419	0.428333	0.569857	0.0163833	0.0919972	33.4619
1420	0.396458	0.58106	0.0156001	0.091341	28.7119
1421	0.60425	0.606039	0.0155948	0.0913705	14.2517
1422	0.864583	0.609461	0.0175721	0.0931134	11.6968
1423	0.845542	0.613264	0.0199679	0.0952251	10.0853
1424	0.58375	0.623146	0.0226276	0.0975695	5.89567
1425	0.601333	0.635325	0.0259736	0.100519	0.236399
1426	0.620458	0.649274	0.0303178	0.104348	-6.90781
1427	0.93675	0.666369	0.0355032	0.108919	-20.5895
1428	0.826958	0.682235	0.0412094	0.113948	-31.3984
1429	0.293458	0.698828	0.0475944	0.119576	-45.9986
1430	0.478917	0.693964	0.0543482	0.125529	-45.0396
1431	0.586167	0.700783	0.0609448	0.131344	-47.9301
1432	0.59625	0.702454	0.0680149	0.137576	-53.2262
1433	0.787667	0.697628	0.0730516	0.141694	-52.2831
1434	0.9515	0.71341	0.0779338	0.145676	-57.498
1435	0.86	0.728919	0.0840436	0.15074	-67.162
1436	0.750667	0.74264	0.0909027	0.156465	-76.8541
1437	0.949333	0.73164	0.0983132	0.162676	-76.8541
1438	0.90325	0.717985	0.102156	0.165318	-73.3058
1439	0.698792	0.70154	0.10403	0.166062	-68.7769
1440	0.933292	0.693843	0.102811	0.164987	-60.6616
1441	0.794875	0.680893	0.101559	0.163884	-47.1914
1442	0.863125	0.684267	0.100235	0.162716	-47.5186
1443	0.729167	0.684661	0.0989643	0.161596	-47.6866
1444	0.72175	0.688124	0.0977211	0.160501	-49.1546
1445	0.846958	0.707303	0.0967184	0.159617	-53.3796
1446	0.345333	0.708561	0.0992933	0.161886	-55.9341
1447	0.6645	0.717668	0.101226	0.163514	-60.0247
1448	0.938875	0.730529	0.10383	0.165733	-65.8502
1449	0.893625	0.735725	0.107387	0.168792	-68.5521
1450	0.808083	0.725287	0.111387	0.172242	-64.1266
1451	0.27425	0.72556	0.114662	0.175053	-64.242
1452	0.454917	0.731383	0.117956	0.17788	-66.711
1453	0.352208	0.729	0.121654	0.181064	-65.7006
1454	0.352833	0.728029	0.125187	0.184102	-65.289
1455	0.212833	0.722865	0.128653	0.18708	-63.467
1456	0.721667	0.710346	0.131506	0.189483	-58.3311
1457	0.948583	0.715375	0.133373	0.190997	-60.4618
1458	0.930833	0.708451	0.135588	0.192819	-57.5264
1459	0.868833	0.712372	0.137323	0.194218	-59.1887
1460	0.516667	0.720678	0.13933	0.195856	-62.71
1461	0.859375	0.724696	0.141913	0.198003	-64.4136
1462	0.982083	0.744108	0.144776	0.200396	-69.4706
1463	0.943542	0.742021	0.151177	0.206228	-68.5863
1464	0.638375	0.742233	0.157433	0.211933	-68.6764
1465	0.868167	0.735874	0.163703	0.217651	-65.9801
1466	0.925375	0.733892	0.169532	0.22298	-65.1398
1467	0.877833	0.742244	0.175224	0.228188	-65.1398
1468	0.874125	0.734047	0.18394	0.23642	-65.1398
1469	0.543875	0.743833	0.189688	0.241684	-66.8438
1470	0.557708	0.742901	0.198067	0.248358	-74.763
1471	0.94575	0.7585	0.203489	0.252075	-89.3554
1472	0.655417	0.763874	0.209167	0.256018	-92.7368
1473	0.846792	0.753582	0.2154	0.26045	-88.3727
1474	0.970917	0.737943	0.220917	0.264251	-83.2715
1475	0.9675	0.738699	0.224294	0.266011	-83.5911
1476	0.927708	0.752633	0.227722	0.267816	-88.7471
1477	0.601875	0.75395	0.232637	0.271008	-89.306
1478	0.94525	0.753728	0.237644	0.27428	-89.2118
1479	0.702833	0.734176	0.242635	0.277539	-83.931
1480	0.748625	0.742875	0.244192	0.277466	-87.6182
1481	0.524833	0.739688	0.246353	0.277926	-86.2668
1482	0.209	0.726114	0.248292	0.27819	-81.2428
1483	0.645792	0.702975	0.248785	0.277106	-76.8906
1484	0.324875	0.698181	0.243904	0.271182	-74.5067
1485	0.680792	0.710957	0.238633	0.264914	-79.5563
1486	0.882875	0.713465	0.234501	0.259688	-80.4479
1487	0.639833	0.714396	0.230662	0.254737	-80.8439
1488	0.461667	0.724033	0.226888	0.249843	-84.9299
1489	0.8915	0.72719	0.223783	0.245539	-86.2683
1490	0.934708	0.713776	0.220897	0.241429	-80.6006
1491	0.898875	0.702842	0.217067	0.236484	-75.9639
1492	0.975417	0.695219	0.212478	0.23087	-72.7323
1493	0.357	0.706214	0.207359	0.224789	-77.3936
1494	0.899333	0.702139	0.203004	0.219381	-75.666
1495	0.772542	0.710596	0.198365	0.213724	-79.2515
1496	0.518167	0.715807	0.194314	0.208585	-81.4608
1497	0.183667	0.730321	0.190625	0.203764	-86.9777
1498	0.730292	0.755425	0.188383	0.200283	-92.5212
1499	0.927167	0.761414	0.191404	0.201958	-95.0617
1500	0.632958	0.781993	0.194841	0.203999	-100.324
1501	0.973667	0.779296	0.202097	0.209758	-99.1815
1502	0.944542	0.764403	0.209166	0.215351	-94.758
1503	0.9415	0.754158	0.213896	0.218691	-93.7693
1504	0.5685	0.756192	0.215599	0.219024	-93.7693
1505	0.639458	0.754835	0.218039	0.220093	-93.1926
1506	0.699042	0.755633	0.220384	0.221079	-93.5312
1507	0.931708	0.745039	0.222785	0.222114	-89.0394
1508	0.823	0.721725	0.22445	0.2225	-83.3082
1509	0.956542	0.718894	0.221629	0.218512	-83.0936
1510	0.904958	0.691794	0.217783	0.214763	-61.8592
1511	0.96025	0.670207	0.211041	0.210341	-42.7616
1512	0.962125	0.678894	0.20383	0.205507	-44.611
1513	0.825458	0.701857	0.197546	0.201563	-48.8891
1514	0.94225	0.695939	0.196624	0.202447	-46.9732
1515	0.599875	0.6952	0.195182	0.202849	-46.6589
1516	0.436083	0.703415	0.193688	0.203206	-50.142
1517	0.3325	0.702029	0.192765	0.204065	-49.5543
1518	0.522667	0.690378	0.191746	0.20484	-44.6145
1519	0.850792	0.686567	0.189917	0.204901	-42.9987
1520	0.958667	0.697701	0.187824	0.204729	-47.7001
1521	0.581042	0.697965	0.186517	0.205252	-47.8127
1522	0.276	0.703887	0.185228	0.205791	-50.3235
1523	0.272083	0.695306	0.184351	0.206693	-46.685
1524	0.0863333	0.680789	0.182878	0.207069	-43.1078
1525	0.124917	0.660957	0.178617	0.204728	-37.6432
1526	0.778792	0.647614	0.170948	0.199084	-32.9077
1527	0.872542	0.642053	0.161717	0.192487	-30.0488
1528	0.55275	0.641517	0.152018	0.185476	-29.8218
1529	0.905	0.646432	0.142281	0.178433	-31.9057
1530	0.879417	0.641518	0.132886	0.171691	-29.8224
1531	0.932083	0.627162	0.12315	0.164648	-25.3707
1532	0.595	0.619157	0.110403	0.155112	-11.726
1533	0.827167	0.635553	0.0992696	0.147189	-14.2195
1534	0.902542	0.645844	0.0914099	0.142492	-17.9165
1535	0.647375	0.641049	0.0847249	0.138898	-16.906
1536	0.876708	0.623633	0.0778744	0.135157	-11.4114
1537	0.67425	0.629832	0.0693829	0.129882	-15.0593
1538	0.3875	0.651285	0.0614888	0.125134	-21.0221
1539	0.361583	0.66089	0.0581182	0.124794	-22.1213
1540	0.504667	0.679076	0.0584867	0.126911	-40.5978
1541	0.793417	0.705171	0.0612995	0.129303	-62.6268
1542	0.946042	0.706489	0.0650614	0.132531	-65.3093
1543	0.972917	0.695401	0.0692628	0.136146	-61.6284
1544	0.794833	0.696318	0.0728613	0.13923	-62.7957
1545	0.169208	0.672319	0.076857	0.142689	-58.0603
1546	0.195917	0.654171	0.076304	0.141691	-52.0451
1547	0.824375	0.648774	0.0740144	0.139697	-49.6735
1548	0.831417	0.650025	0.0713363	0.137361	-51.2254
1549	0.706917	0.651558	0.0689125	0.135249	-52.8961
1550	0.436208	0.639649	0.0667622	0.133378	-48.8673
1551	0.767	0.63315	0.0639522	0.130925	-47.772
1552	0.919583	0.614314	0.0604172	0.127769	-42.6454
1553	0.56025	0.604233	0.0549758	0.122998	-36.5794
1554	0.631917	0.600017	0.0492929	0.118013	-27.9463
1555	0.90775	0.600213	0.0458108	0.115229	-23.1976
1556	0.818333	0.595467	0.0448425	0.114959	-18.2604
1557	0.539917	0.591226	0.0446607	0.114959	-16.8813
1558	0.58025	0.577213	0.044253	0.11476	-11.9608
1559	0.185042	0.552932	0.0430395	0.11385	-0.638449
1560	0.334958	0.54294	0.0406186	0.111877	2.63464
1561	0.770167	0.54296	0.0376771	0.109444	10.568
1562	0.632542	0.546336	0.0376771	0.109444	4.2352
1563	0.873167	0.523893	0.0376771	0.109444	19.3724
1564	0.54525	0.500135	0.0372687	0.109084	36.8958
1565	0.452417	0.483225	0.0362548	0.10819	50.7256
1566	0.311625	0.483413	0.0347565	0.10687	52.7606
1567	0.371833	0.464715	0.0339994	0.10629	67.2031
1568	0.261	0.439368	0.0326189	0.105161	85.5147
1569	0.367458	0.425176	0.0302618	0.103172	99.648
1570	0.362292	0.412381	0.0277598	0.101054	110.651
1571	0.666208	0.385969	0.0249471	0.0986626	130.392
1572	0.525625	0.368135	0.0211851	0.0954345	142.744
1573	0.2445	0.361442	0.0166808	0.0915522	149.123
1574	0.495083	0.347562	0.0120788	0.0875836	162.467
1575	0.169792	0.349956	0.00728552	0.0834465	171.253
1576	0.297208	0.369165	0.00626539	0.0830825	164.87
1577	0.151083	0.371638	0.00704205	0.0837671	162.314
1578	0.118667	0.371497	0.00823736	0.0848206	161.971
1579	0.199625	0.360896	0.00948886	0.0859238	166.062
1580	0.441833	0.362718	0.0100703	0.0864363	164.886
1581	0.206083	0.374033	0.0108443	0.0871185	160.325
1582	0.159167	0.386069	0.0129108	0.0890047	156.657
1583	0.1345	0.394899	0.0166448	0.092296	149.698
1584	0.248042	0.406096	0.0207667	0.0959292	139.259
1585	0.115417	0.399331	0.0251844	0.0998232	134.51
1586	0.283292	0.398833	0.0259256	0.100041	130.236
1587	0.339125	0.397779	0.0259256	0.100041	130.281
1588	0.163875	0.410194	0.0259183	0.100034	124.614
1589	0.256833	0.434299	0.0268392	0.100846	111.942
1590	0.91125	0.445683	0.0291884	0.102917	106.655
1591	0.844333	0.452299	0.0323882	0.105737	94.6936
1592	0.628333	0.454628	0.034371	0.10734	87.3817
1593	0.555125	0.451396	0.0351227	0.107713	85.6984
1594	0.599917	0.451907	0.0351227	0.107713	84.0995
1595	0.791875	0.450049	0.0351227	0.107713	85.0923
1596	0.672708	0.441581	0.0351227	0.107713	93.3203
1597	0.636708	0.44975	0.0351227	0.107713	83.3365
1598	0.596917	0.448699	0.0351227	0.107713	83.4461
1599	0.1645	0.447865	0.0351227	0.107713	83.3169
1600	0.347375	0.452156	0.0351227	0.107713	77.5794
1601	0.634583	0.470606	0.0351227	0.107713	61.9139
1602	0.898083	0.485242	0.0354045	0.107961	50.5143
1603	0.967625	0.486153	0.0362726	0.108726	44.7318
1604	0.836625	0.492392	0.0362726	0.108726	35.3521
1605	0.36825	0.502394	0.0362726	0.108726	26.4297
1606	0.367083	0.475825	0.0362951	0.108746	41.2085
1607	0.054125	0.454486	0.0355184	0.108062	56.1793
1608	0.134	0.459729	0.0338731	0.106611	55.0596
1609	0.143875	0.466704	0.0324112	0.105323	52.1016
1610	0.187792	0.469661	0.0314338	0.104461	50.848
1611	0.451167	0.466232	0.0306617	0.103781	52.3018
1612	0.127625	0.460462	0.0296515	0.10289	54.7479
1613	0.1095	0.442708	0.0282407	0.101647	61.145
1614	0.37675	0.427426	0.0241188	0.0980135	75.016
1615	0.668917	0.432412	0.0197011	0.0941195	80.6709
1616	0.722375	0.429033	0.0189599	0.0939021	88.1464
1617	0.366458	0.420721	0.0189599	0.0939021	92.4407
1618	0.351042	0.414071	0.0187577	0.0937239	96.3639
1619	0.556917	0.398217	0.0179129	0.0929793	103.085
1620	0.114167	0.387333	0.0159674	0.0912644	107.699
1621	0.204167	0.394879	0.013266	0.0888833	105.925
1622	0.785625	0.403531	0.0120722	0.0879753	103.699
1623	0.764375	0.427718	0.0124741	0.0886197	88.3491
1624	0.688625	0.449175	0.0143466	0.0902703	71.7604
1625	0.689	0.475725	0.0169335	0.0925505	53.2351
1626	0.499625	0.500761	0.0206112	0.0957921	36.3334
1627	0.104083	0.50826	0.0253762	0.0999922	32.7549
1628	0.138458	0.51046	0.0306204	0.104615	20.2966
1629	0.314083	0.51201	0.0325395	0.105912	11.4499
1630	0.246	0.524358	0.0325395	0.105912	5.2554
1631	0.385208	0.508808	0.0330024	0.10632	12.5718
1632	0.698583	0.516221	0.0327206	0.106072	10.5338
1633	0.492	0.53316	0.0327727	0.106118	4.80228
1634	0.510125	0.541686	0.0346315	0.107756	0.0587877
1635	0.594625	0.529711	0.0368092	0.109676	1.21343
1636	0.626625	0.527443	0.0367867	0.109656	6.61041
1637	0.77975	0.531646	0.0367867	0.109656	2.00805
1638	0.777708	0.520722	0.0367867	0.109656	5.78465
1639	0.940375	0.504938	0.0362348	0.109169	16.4613
1640	0.938875	0.501569	0.0349993	0.10808	18.9924
1641	0.676125	0.491951	0.0333492	0.106626	22.0998
1642	0.193625	0.480281	0.0310967	0.10464	33.5869
1643	0.156	0.480793	0.0287736	0.102593	42.3149
1644	0.747208	0.496557	0.0287736	0.102593	29.3428
1645	0.202417	0.502182	0.0289222	0.102724	23.4933
1646	0.94475	0.500506	0.0291026	0.102883	21.9798
1647	0.874625	0.49445	0.0291026	0.102883	28.412
1648	0.606833	0.474828	0.0291026	0.102883	43.4579
1649	0.197667	0.465956	0.0287522	0.102574	52.4587
1650	0.046125	0.46255	0.0283486	0.102218	55.0696
1651	0.33025	0.449478	0.0278502	0.101779	66.3729
1652	0.457917	0.447374	0.0270612	0.101083	68.2914
1653	0.290833	0.441857	0.025958	0.100111	70.5528
1654	0.587583	0.442285	0.0244844	0.098812	70.2946
1655	0.400458	0.443657	0.0230531	0.0975503	69.6361
1656	0.1495	0.440606	0.0217297	0.0963838	70.853
1657	0.119458	0.4224	0.0202069	0.0950416	74.1167
1658	0.611375	0.43825	0.0149627	0.0904192	72.3173
1659	0.482833	0.449907	0.0133383	0.0893815	67.4497
1660	0.195708	0.432111	0.0137304	0.0897271	75.4734
1661	0.203542	0.429651	0.0132675	0.0893191	82.1029
1662	0.109917	0.418494	0.0132675	0.0893191	86.7556
1663	0.225833	0.418036	0.0125055	0.0886474	86.8731
1664	0.407958	0.413085	0.0117242	0.0879588	88.8193
1665	0.202458	0.428939	0.0105596	0.0869246	84.8405
1666	0.5635	0.44505	0.0120578	0.0882375	68.477
1667	0.61425	0.449539	0.0137082	0.0896846	63.3946
1668	0.790542	0.451922	0.0153615	0.0911343	62.0589
1669	0.981542	0.467492	0.0171669	0.092718	51.3975
1670	0.847333	0.468922	0.0196534	0.094902	49.611
1671	0.129958	0.461664	0.0224325	0.097344	49.611
1672	0.669125	0.465658	0.0224325	0.097344	45.1045
1673	0.505708	0.467431	0.0224325	0.097344	42.9663
1674	0.213333	0.453382	0.0224325	0.097344	53.8608
1675	0.128625	0.450089	0.0222839	0.097213	56.9594
1676	0.610042	0.449508	0.0221034	0.0970539	60.7452
1677	0.860875	0.458519	0.0221034	0.0970539	51.2532
1678	0.458292	0.476921	0.0221034	0.0970539	36.5034
1679	0.673292	0.500682	0.0224054	0.0973201	21.1135
1680	0.529458	0.514807	0.0238069	0.0985554	13.8811
1681	0.464917	0.521374	0.0260602	0.100542	4.35152
1682	0.529417	0.5067	0.0275389	0.101753	10.3684
1683	0.757917	0.506996	0.0274885	0.101709	11.3476
1684	0.6305	0.504307	0.0272778	0.101523	12.4869
1685	0.182708	0.478383	0.0268805	0.101173	24.3346
1686	0.269333	0.474617	0.0245262	0.0990977	27.0354
1687	0.172625	0.500379	0.0217296	0.0966326	20.4903
1688	0.189917	0.501956	0.0231919	0.0979216	18.718
1689	0.384042	0.491785	0.0249445	0.0994663	20.3868
1690	0.178292	0.48661	0.0245523	0.0991207	29.9887
1691	0.473875	0.504749	0.0245523	0.0991207	16.3637
1692	0.661958	0.508674	0.0247815	0.0993227	14.0483
1693	0.938667	0.509257	0.02539	0.099859	14.2542
1694	0.831708	0.517162	0.0259647	0.100366	11.4312
1695	0.399458	0.506529	0.0270663	0.101344	14.3928
1696	0.123292	0.512125	0.0259763	0.100189	12.4736
1697	0.623125	0.515569	0.0252007	0.0993105	11.4657
1698	0.709875	0.526147	0.0245902	0.0985777	7.43361
1699	0.203833	0.514668	0.0246401	0.098427	11.5918
1700	0.734333	0.522271	0.0230177	0.0966847	8.82171
1701	0.902833	0.545732	0.021849	0.0953424	3.29828
1702	0.716417	0.567506	0.0244575	0.0973219	-9.28332
1703	0.200583	0.573215	0.0280541	0.100172	-19.9018
1704	0.0580833	0.571982	0.029819	0.101191	-23.7373
1705	0.672792	0.582287	0.029819	0.101191	-28.3286
1706	0.727792	0.578424	0.0300953	0.101434	-26.547
1707	0.878375	0.564435	0.0300953	0.101434	-10.4379
1708	0.695458	0.550121	0.0300953	0.101434	1.00598
1709	0.354292	0.522814	0.0297933	0.101168	21.4456
1710	0.697333	0.50845	0.0283918	0.0999329	30.1079
1711	0.56825	0.516385	0.0261385	0.0979467	29.2071
1712	0.84675	0.526197	0.0248073	0.0968652	23.4977
1713	0.413542	0.519581	0.0248073	0.0968652	26.827
1714	0.858583	0.526338	0.0246191	0.0966993	25.5188
1715	0.886542	0.550046	0.0246451	0.0967222	15.0621
1716	0.922542	0.542747	0.0264002	0.0982692	17.5051
1717	0.343917	0.517417	0.0277551	0.0994636	28.7425
1718	0.152917	0.498376	0.0262928	0.0981746	45.1029
1719	0.693208	0.511553	0.0242456	0.0963701	43.7162
1720	0.062375	0.540111	0.0242968	0.0964152	22.9929
1721	0.0542083	0.533917	0.0253182	0.0973156	24.3924
1722	0.232542	0.541197	0.0260055	0.0979089	21.3072
1723	0.119458	0.537144	0.0271981	0.0989477	23.0254
1724	0.400792	0.543647	0.0281093	0.0997384	20.2684
1725	0.6375	0.541626	0.029472	0.100927	20.2684
1726	0.417667	0.536832	0.0301029	0.101384	22.3011
1727	0.424625	0.532722	0.0304008	0.101547	23.3264
1728	0.912583	0.529757	0.0299189	0.100951	24.5843
1729	0.915083	0.546129	0.029231	0.100173	18.8041
1730	0.515375	0.546181	0.030481	0.10122	18.7816
1731	0.142917	0.52296	0.0317346	0.102271	25.378
1732	0.145208	0.511825	0.0291261	0.100292	31.2027
1733	0.595875	0.518694	0.0255635	0.0974712	30.4346
1734	0.914833	0.52246	0.0239584	0.0965934	29.3758
1735	0.486958	0.508944	0.0239584	0.0965934	38.6508
1736	0.946208	0.51919	0.0236821	0.0963498	31.0517
1737	0.756792	0.528154	0.0236821	0.0963498	21.2378
1738	0.890542	0.544699	0.0236821	0.0963498	9.44544
1739	0.293667	0.568915	0.0240411	0.0966663	-9.23156
1740	0.5535	0.571087	0.025211	0.0976975	-12.6928
1741	0.444958	0.570617	0.0260224	0.0983702	-13.5956
1742	0.757792	0.574017	0.0269817	0.0991733	-13.9342
1743	0.904708	0.589068	0.028144	0.100155	-21.491
1744	0.860125	0.586381	0.0301869	0.101913	-21.4548
1745	0.189917	0.581456	0.0322239	0.103666	-18.3179
1746	0.5885	0.588094	0.0337471	0.104967	-20.0844
1747	0.55	0.613133	0.0355597	0.106522	-29.6966
1748	0.265875	0.630707	0.0399233	0.110326	-43.9345
1749	0.28775	0.630931	0.0445242	0.114339	-44.0843
1750	0.36975	0.626846	0.0491497	0.118373	-41.3036
1751	0.323125	0.642343	0.0533198	0.122006	-46.7022
1752	0.728875	0.639808	0.058479	0.126524	-44.5801
1753	0.845958	0.639468	0.0632907	0.130735	-43.3877
1754	0.465958	0.634443	0.067907	0.134774	-40.2091
1755	0.623375	0.646447	0.0720028	0.138354	-41.395
1756	0.519667	0.635833	0.078731	0.144544	-40.579
1757	0.876167	0.625492	0.0812848	0.146575	-36.5349
1758	0.831958	0.616031	0.080724	0.146454	-29.3321
1759	0.767333	0.609518	0.0795567	0.1458	-24.4197
1760	0.714542	0.600383	0.0775848	0.144435	-19.4994
1761	0.894083	0.621644	0.074807	0.142361	-24.2168
1762	0.672417	0.628958	0.0755836	0.143046	-27.3734
1763	0.602583	0.641172	0.0768773	0.144186	-31.5028
1764	0.792292	0.661717	0.0788473	0.145922	-41.0096
1765	0.951875	0.683718	0.0817001	0.148437	-53.9382
1766	0.870167	0.701229	0.0854276	0.151723	-63.1281
1767	0.746583	0.722104	0.0899079	0.155672	-74.7864
1768	0.739792	0.730129	0.0952666	0.160395	-78.2437
1769	0.653792	0.733011	0.101192	0.165618	-78.4167
1770	0.235083	0.740539	0.107145	0.170865	-80.1397
1771	0.134708	0.751974	0.113739	0.17672	-83.9402
1772	0.473958	0.76601	0.120955	0.183123	-88.8429
1773	0.709333	0.766403	0.128975	0.190234	-87.9614
1774	0.586083	0.770611	0.13685	0.197218	-88.6974
1775	0.82775	0.761168	0.144845	0.204308	-85.9069
1776	0.807917	0.741386	0.151348	0.20996	-83.8624
1777	0.916417	0.717982	0.1521	0.2099	-78.4638
1778	0.882208	0.702215	0.147736	0.206096	-63.4976
1779	0.947792	0.692432	0.143135	0.202083	-53.5217
1780	0.895083	0.693608	0.138458	0.198003	-52.9173
1781	0.949375	0.681818	0.133683	0.193836	-47.9193
1782	0.969625	0.671157	0.128088	0.188948	-43.6755
1783	0.932417	0.668972	0.121564	0.183211	-42.7485
1784	0.691792	0.676129	0.114887	0.177341	-45.7828
1785	0.966417	0.669586	0.108708	0.171909	-44.5969
1786	0.94075	0.672364	0.100978	0.165105	-37.9635
1787	0.887958	0.692204	0.0972517	0.162342	-43.1655
1788	0.958208	0.703804	0.0974413	0.162509	-50.2285
1789	0.484042	0.70066	0.0982146	0.16319	-49.9985
1790	0.121083	0.707451	0.0989502	0.163839	-52.8772
1791	0.191958	0.712089	0.100157	0.164903	-54.8434
1792	0.199417	0.70651	0.101686	0.166251	-52.478
1793	0.309083	0.696176	0.102828	0.167257	-48.097
1794	0.827583	0.698161	0.103252	0.167631	-48.9384
1795	0.598167	0.690147	0.103814	0.168126	-45.5408
1796	0.550333	0.687994	0.10382	0.168131	-44.6281
1797	0.681042	0.684008	0.103676	0.168004	-42.9381
1798	0.9545	0.683989	0.103255	0.167633	-42.9298
1799	0.4575	0.685361	0.102833	0.167261	-43.5116
1800	0.318417	0.692169	0.102506	0.166973	-46.3981
1801	0.729917	0.686585	0.102652	0.167102	-44.0304
1802	0.821958	0.675271	0.10241	0.166888	-39.2336
1803	0.615	0.655746	0.101383	0.165983	-34.7384
1804	0.789833	0.655801	0.0963883	0.161198	-34.7612
1805	0.966875	0.660382	0.0913977	0.156416	-35.4902
1806	0.640542	0.687213	0.087562	0.152774	-40.5231
1807	0.606417	0.705997	0.0899677	0.155277	-43.9631
1808	0.94175	0.70495	0.0971673	0.16124	-57.4801
1809	0.707375	0.701901	0.0995164	0.162352	-61.0304
1810	0.8305	0.692396	0.0995164	0.162352	-57.4897
1811	0.829792	0.682024	0.0991006	0.161986	-46.7697
1812	0.969042	0.686565	0.10202	0.164456	-48.3824
1813	0.973583	0.686762	0.1054	0.167354	-48.4279
1814	0.896042	0.676846	0.108744	0.170216	-44.1819
1815	0.798875	0.685282	0.111318	0.172392	-45.8812
1816	0.601333	0.699957	0.115726	0.176182	-55.6764
1817	0.302208	0.698708	0.120548	0.180289	-56.5488
1818	0.959875	0.69335	0.125541	0.184535	-54.3597
1819	0.621458	0.696911	0.130193	0.188465	-55.9609
1820	0.926	0.692486	0.135139	0.192637	-54.185
1821	0.7555	0.678767	0.139816	0.196554	-48.4784
1822	0.168	0.680779	0.143534	0.199605	-49.453
1823	0.217625	0.68491	0.147392	0.202754	-51.3396
1824	0.542417	0.669801	0.151555	0.206142	-45.0852
1825	0.287	0.667453	0.154625	0.20853	-44.2595

## Sheet: Fig5
Onshore LCOE
62.1492	110.199	127.733	141.537	153.353	161.327	173.925	186.652	195.341	205.336	215.54
56.9027	108.326	121.697	134.84	148.277	162.054	175.38	189.066	202.825	215.256	225.535
53.1096	105.028	117.215	130.012	142.806	155.911	169.093	182.374	195.878	209.518	223.296
50.317	103.104	114.388	126.427	139.04	151.881	164.249	177.145	190.247	203.583	216.814
48.3337	101.637	113.351	128.212	136.065	148.184	160.705	176.754	185.849	198.658	211.705
46.9343	102.572	114.629	125.752	147.166	153.177	169.547	172.113	185.71	195.103	207.626
45.9562	104.5	116.38	130.908	143.874	150.991	170.619	180.553	187.718	200.323	212.944
45.2188	106.3	118.487	129.921	144.21	156.458	164.598	183.983	203.17	206.401	221.631
44.7314	108.711	118.983	133.533	146.442	157.814	178.944	188.103	197.289	209.177	217.355
44.4526	110.926	121.187	135.186	146.74	163.03	169.672	181.867	199.996	213.765	228.792
44.3539	113.086	122.401	133.79	145.608	159.446	183.368	187.156	196.38	227.428	225.569
Onshore CI
110.728	65.3814	79.053	94.0686	109.205	124.505	139.955	155.498	171.282	187.12	203.18
89.7023	19.0012	27.6704	40.0551	54.3762	69.0288	83.8003	98.7071	113.743	128.856	144.217
73.7767	-16.1066	-18.5372	-8.10195	3.22129	16.4413	30.551	44.8925	59.2688	73.7791	88.5047
61.3622	-42.5388	-55.1704	-52.6001	-42.2107	-31.8748	-20.9082	-6.53227	7.2637	21.2753	35.4115
51.7878	-57.5301	-80.922	-84.4142	-83.0303	-74.902	-64.9406	-54.6451	-42.2673	-29.0571	-15.5387
44.2628	-66.0917	-92.3975	-102.698	-107.213	-107.296	-106.049	-98.7426	-87.3169	-77.2866	-64.2656
38.2159	-63.3773	-93.6344	-107.792	-116.51	-123.281	-127.634	-129.807	-128.479	-122.48	-110.071
33.0141	-60.5531	-88.324	-104.699	-116.985	-128.551	-137.127	-140.119	-145.158	-149.732	-151.404
28.6893	-57.5964	-83.8852	-98.4277	-111.117	-123.284	-134.576	-144.431	-152.216	-160.044	-161.78
25.097	-52.6029	-78.3758	-93.1916	-104.738	-115.289	-126.649	-137.855	-147.471	-156.72	-164.407
22.1365	-51.2275	-72.9247	-85.985	-96.6104	-106.89	-117.754	-128.78	-140.138	-149.701	-158.843
Offshore LCOE
69.7208	108.492	121.63	134.85	147.291	154.424	161.636	170.124	181.461	192.912	204.627
68.0259	109.456	121.999	134.557	146.205	155.904	168.922	182.175	195.482	205.458	212.482
67.7429	111.848	123.487	135.251	144.14	156.648	169.397	182.088	194.467	205.838	216.445
68.2426	114.901	126.219	137.382	147.283	159.652	172.183	182.85	191.55	204.083	216.877
69.3447	117.79	128.095	139.055	151.271	161.921	173.623	184.938	195.114	207.733	219.14
70.8675	120.809	131.168	141.489	153.951	162.83	176.728	186.998	196.954	209.169	221.299
72.6669	124.482	134.704	148.075	156.097	169.418	179.987	189.958	200.021	211.959	223.044
74.7068	128.911	138.886	155.663	163.777	173.645	185.021	197.038	205.988	213.609	226.875
76.8932	132.869	143.091	153.573	172.957	180.651	190.943	199.114	210.848	222.044	231.409
79.2168	136.35	147.333	157.672	168.046	179.029	198.944	206.503	211.614	227.855	239.676
81.6402	140.029	150.308	161.11	172.514	183.369	195.434	208.016	224.966	232.389	241.635
Offshore CI
80.1194	49.997	63.9371	78.0982	92.6904	107.555	122.69	138.128	153.86	169.864	186.135
63.5941	0.48133	12.4768	25.7421	39.1969	52.8927	66.8813	80.916	95.1773	109.839	124.722
52.0237	-35.4448	-34.9405	-23.1747	-10.56	2.36192	15.4046	28.736	42.2063	55.8824	69.8477
43.1999	-57.1277	-71.988	-68.868	-57.9691	-45.5128	-33.0479	-20.4088	-7.66148	5.26992	18.4654
36.4904	-61.3828	-89.6851	-99.0087	-98.8473	-92.1991	-79.8161	-67.8	-55.4416	-42.8844	-30.2589
31.2571	-64.0303	-93.2911	-105.946	-113.914	-117.656	-119.256	-113.155	-101.579	-89.5552	-77.4724
26.9947	-60.2798	-91.3852	-103.35	-113.152	-123.378	-131.623	-132.116	-136.131	-130.827	-127.004
23.5764	-58.9511	-85.0276	-96.4765	-105.812	-115.578	-125.014	-134.853	-141.615	-146.523	-150.992
20.672	-54.0628	-77.54	-86.3019	-94.8966	-103.865	-113.103	-122.718	-132.712	-143.012	-149.866
18.2491	-50.4015	-69.7361	-77.4858	-85.5408	-93.8065	-102.364	-111.271	-120.445	-129.925	-139.783
16.1766	-46.4509	-62.9576	-69.9151	-77.257	-85.0102	-93.0476	-101.318	-109.848	-118.679	-127.812

## Sheet: Fig6
Day	OffshoreH2	OffshoreHeat	OffshoreCO2	OnshoreH2	OnshoreHeat	OnshoreCO2
1	0.414493	0.361992	-104.264	0.298299	0.249267	-117.973
2	0.40392	0.349006	-105.885	0.285209	0.240148	-97.7118
3	0.398355	0.340866	-92.6599	0.268432	0.227494	-82.3499
4	0.376224	0.326681	-90.0514	0.25352	0.216247	-50.9148
5	0.357605	0.315031	-85.3118	0.240176	0.206183	-21.2091
6	0.339725	0.303556	-66.3848	0.228168	0.197126	5.29776
7	0.323547	0.293174	-60.2797	0.217302	0.188931	5.04548
8	0.30884	0.283736	-64.1111	0.207425	0.181481	-8.76781
9	0.298501	0.27784	-66.398	0.204791	0.180307	-13.8869
10	0.291413	0.274543	-69.0967	0.204966	0.181513	-22.4759
11	0.28747	0.273781	-73.9384	0.209452	0.186435	-33.7113
12	0.287423	0.276245	-76.8842	0.219326	0.196031	-46.212
13	0.290119	0.280942	-79.3219	0.234997	0.210671	-51.2698
14	0.295127	0.28751	-83.7987	0.252755	0.227093	-61.9212
15	0.303258	0.296682	-85.2908	0.275211	0.247601	-66.5247
16	0.312927	0.307077	-89.0129	0.299371	0.269564	-71.5048
17	0.335931	0.330205	-91.5375	0.332704	0.302897	-67.2238
18	0.360176	0.354426	-90.1876	0.363934	0.334376	-59.834
19	0.383757	0.378063	-86.7102	0.391533	0.362655	-51.5066
20	0.405629	0.400193	-85.6636	0.41504	0.387327	-45.3069
21	0.426987	0.42187	-78.9447	0.435501	0.409314	-37.9584
22	0.437971	0.433564	-77.8061	0.452351	0.428118	-31.4978
23	0.448395	0.444765	-75.5347	0.466026	0.444124	-22.6003
24	0.457703	0.454982	-81.7487	0.47533	0.456277	-22.6003
25	0.470064	0.46789	-85.3006	0.490851	0.474647	-22.6003
26	0.48417	0.482336	-79.2359	0.512315	0.49896	-16.9857
27	0.495297	0.494156	-81.0754	0.53102	0.520841	-16.9857
28	0.505127	0.506773	-77.3028	0.557189	0.550185	-16.9857
29	0.504291	0.508943	-77.4811	0.580598	0.576771	-18.5466
30	0.510627	0.518275	-76.9549	0.599182	0.59452	-16.2603
31	0.507753	0.518427	-76.9549	0.616641	0.611278	-15.5301
32	0.506839	0.52054	-73.7697	0.633742	0.62772	-22.4035
33	0.504359	0.521273	-80.5868	0.651935	0.644903	-37.9445
34	0.513592	0.52741	-85.28	0.675088	0.666458	-54.0606
35	0.52513	0.53558	-85.28	0.691203	0.680975	-71.9012
36	0.533181	0.540174	-99.0932	0.707674	0.695806	-96.7522
37	0.543217	0.546517	-107.935	0.728021	0.714053	-109.529
38	0.556584	0.555797	-109.15	0.754645	0.737833	-109.397
39	0.570549	0.565603	-111.637	0.781205	0.761556	-109.004
40	0.585735	0.576487	-113.059	0.807571	0.78511	-101.67
41	0.60162	0.587986	-108.692	0.828938	0.80409	-91.5582
42	0.615359	0.597594	-105.581	0.835307	0.808662	-79.6006
43	0.62757	0.605855	-100.825	0.825208	0.797463	-65.8359
44	0.621815	0.596426	-82.7543	0.8008	0.779066	-40.1382
45	0.604118	0.582133	-66.8428	0.770667	0.755623	-18.8576
46	0.58434	0.566005	-64.1921	0.737334	0.729359	-20.3839
47	0.563259	0.548729	-59.1683	0.708287	0.703756	-26.0036
48	0.539015	0.528665	-49.2725	0.682002	0.680587	-26.0036
49	0.51261	0.506696	-48.0401	0.648668	0.651206	-30.5498
50	0.485599	0.484194	-47.1547	0.617569	0.623793	-30.6917
51	0.458153	0.461307	-47.3014	0.586539	0.596442	-30.6917
52	0.437853	0.445558	-42.0765	0.553206	0.567061	-25.725
53	0.414986	0.427546	-37.7092	0.519873	0.53768	-25.725
54	0.389653	0.407324	-34.4309	0.486539	0.508298	-21.1416
55	0.36271	0.385681	-28.1411	0.453206	0.478917	-10.1222
56	0.329685	0.358716	-26.7253	0.419873	0.449536	-6.28515
57	0.296352	0.331479	-22.8739	0.386539	0.420154	-6.28515
58	0.263327	0.302574	-21.5506	0.353206	0.390773	7.8752
59	0.238806	0.28221	-14.933	0.324565	0.366084	21.8812
60	0.214197	0.261768	-6.84022	0.305982	0.351453	32.7232
61	0.19854	0.250279	10.2191	0.286786	0.336282	47.3257
62	0.191277	0.247183	15.0935	0.266723	0.320347	65.3053
63	0.183446	0.243586	15.1881	0.24853	0.306281	87.2259
64	0.175568	0.239949	17.5402	0.225377	0.287844	101.466
65	0.166535	0.235292	11.9738	0.209262	0.276444	112.598
66	0.164473	0.237283	11.8451	0.192791	0.26473	120.485
67	0.162474	0.23933	15.7253	0.172444	0.249601	144.02
68	0.158569	0.239696	21.7595	0.14582	0.228938	159.44
69	0.143269	0.229108	26.5786	0.114366	0.204017	161.644
70	0.125602	0.216433	32.0308	0.0818289	0.178143	156.918
71	0.105255	0.201397	27.5903	0.0530108	0.155712	144.067
72	0.0870907	0.188284	23.0101	0.0405356	0.148875	133.296
73	0.0711766	0.177155	17.3195	0.0439456	0.157296	124.049
74	0.073688	0.184119	6.07165	0.0594447	0.170957	110.002
75	0.0846387	0.192844	-5.60429	0.0692438	0.178919	95.2352
76	0.0867811	0.192844	5.00091	0.071672	0.17951	111.816
77	0.0848577	0.191149	-1.49018	0.0673855	0.175731	110.044
78	0.0868192	0.192877	-10.9204	0.0639697	0.17272	112.052
79	0.0907125	0.196309	-12.7324	0.0639697	0.17272	125.166
80	0.0954961	0.200526	-8.64853	0.0617359	0.170751	136.15
81	0.0982732	0.202973	-10.9429	0.0594323	0.168721	136.15
82	0.102178	0.206415	-14.2012	0.0594323	0.168721	124.417
83	0.107683	0.211268	-15.6832	0.0627571	0.171652	123.768
84	0.114236	0.217081	-12.6505	0.0664006	0.174863	121.342
85	0.114886	0.217169	-18.6783	0.0664006	0.174863	122.431
86	0.121488	0.222465	-19.7976	0.0664006	0.174863	128.784
87	0.128253	0.227905	-22.6225	0.0664006	0.174863	123.878
88	0.136407	0.234569	-28.7194	0.0688113	0.176988	107.131
89	0.147214	0.243572	-35.1587	0.0724927	0.180233	93.1254
90	0.154237	0.248791	-39.1293	0.0726016	0.180233	88.1035
91	0.154237	0.248791	-45.8449	0.0726016	0.180233	78.4202
92	0.154237	0.248791	-51.3976	0.0726016	0.180233	60.2254
93	0.155138	0.249585	-53.5233	0.0727073	0.180326	44.5557
94	0.157083	0.251299	-56.6682	0.0747009	0.182083	20.501
95	0.160574	0.254376	-56.4266	0.0815169	0.188091	10.3207
96	0.163946	0.257348	-52.259	0.0815169	0.188091	22.8807
97	0.156876	0.250264	-49.3584	0.0815169	0.188091	20.9864
98	0.147414	0.241924	-49.3584	0.0815169	0.188091	25.0016
99	0.146381	0.241924	-51.8351	0.0815169	0.188091	27.61
100	0.146565	0.242997	-56.5271	0.0807205	0.187389	37.5045
101	0.149055	0.246102	-55.2855	0.0776019	0.184641	43.9103
102	0.150935	0.248669	-55.6729	0.0713359	0.179117	49.2479
103	0.153005	0.251403	-50.9081	0.0624471	0.171282	50.8221
104	0.152734	0.252075	-50.9081	0.04738	0.157621	51.9563
105	0.146156	0.24644	-52.5204	0.0375809	0.149659	47.2612
106	0.149179	0.250227	-60.093	0.0374597	0.151102	39.4046
107	0.154778	0.254397	-61.3322	0.0374597	0.151102	40.6809
108	0.160986	0.259103	-63.1503	0.0368326	0.150549	28.1735
109	0.168087	0.264597	-63.5575	0.0449964	0.157745	13.7192
110	0.175388	0.270267	-65.5276	0.0560522	0.16749	-2.80245
111	0.183657	0.276791	-68.8536	0.0698991	0.179696	-3.87926
112	0.193561	0.284755	-67.1254	0.084275	0.192367	2.88734
113	0.202615	0.29197	-65.6434	0.0814159	0.189436	5.06655
114	0.209777	0.297379	-71.875	0.0777725	0.186225	11.3104
115	0.224413	0.3099	-73.7056	0.0777725	0.186225	2.17783
116	0.239949	0.323214	-78.6961	0.0777725	0.186225	-8.24336
117	0.257937	0.338689	-80.9317	0.0778858	0.186325	-6.66822
118	0.277024	0.355133	-79.6056	0.0772252	0.185743	-7.23508
119	0.295459	0.371002	-86.4011	0.0768431	0.185406	-8.76932
120	0.321016	0.393598	-92.0544	0.0807874	0.188978	-13.3423
121	0.35435	0.422076	-104.011	0.0810413	0.188978	-7.41486
122	0.387683	0.451252	-102.178	0.0810413	0.188978	3.14384
123	0.420116	0.479635	-97.2943	0.0809355	0.188885	6.98584
124	0.450149	0.505902	-90.2848	0.078942	0.187128	21.1459
125	0.476738	0.529134	-84.9601	0.0721259	0.18112	20.8214
126	0.496661	0.54601	-88.296	0.0721734	0.181162	5.34473
127	0.526617	0.572582	-93.2009	0.0736541	0.182467	-8.31686
128	0.559951	0.601279	-93.2009	0.0774924	0.18585	-14.6681
129	0.587766	0.624457	-92.6374	0.0774924	0.18585	-5.74614
130	0.615304	0.647391	-94.9642	0.0774924	0.18585	-6.14134
131	0.643986	0.671333	-90.1925	0.0774924	0.18585	-2.11921
132	0.670323	0.693209	-83.3177	0.0755161	0.184108	1.06904
133	0.692776	0.711601	-82.3918	0.0719732	0.180985	7.9345
134	0.709323	0.72414	-82.3918	0.0715412	0.180985	19.2918
135	0.726432	0.737242	-80.7795	0.0715412	0.180985	38.0631
136	0.738949	0.745846	-85.553	0.0692342	0.178952	41.0055
137	0.753811	0.756517	-86.878	0.0692342	0.178952	42.2683
138	0.769325	0.767762	-87.9997	0.0686137	0.178405	48.0313
139	0.78539	0.779493	-89.4031	0.0651615	0.175362	53.9172
140	0.802144	0.791832	-86.7214	0.0576326	0.168585	63.0161
141	0.813044	0.798472	-80.9545	0.0437857	0.15638	70.0608
142	0.81709	0.798595	-79.3531	0.0294098	0.143709	83.436
143	0.813586	0.79126	-75.1176	0.0289441	0.143709	96.241
144	0.798551	0.7809	-58.596	0.0289441	0.143709	102.303
145	0.779461	0.767842	-53.2015	0.0289441	0.143709	112.004
146	0.757721	0.752447	-47.8786	0.0289441	0.143709	125.605
147	0.732967	0.734396	-30.9121	0.0288307	0.143609	140.353
148	0.705419	0.713882	-13.8472	0.0270806	0.142066	151.47
149	0.676177	0.691875	-7.05168	0.0237813	0.139158	161.318
150	0.643596	0.666925	-8.63884	0.0197281	0.135585	165.333
151	0.611795	0.642662	-7.55736	0.0194743	0.135585	163.409
152	0.580255	0.617931	-0.284525	0.0194743	0.135585	160.88
153	0.546922	0.591619	14.242	0.0194743	0.135585	165.107
154	0.513588	0.565307	25.7466	0.0194743	0.135585	159.318
155	0.480255	0.538995	22.2534	0.0201837	0.136211	163.562
156	0.452687	0.518245	25.5893	0.0201361	0.136169	166.478
157	0.423373	0.495943	27.6707	0.0186555	0.134864	167.097
158	0.393037	0.47274	27.6707	0.016871	0.133291	163.163
159	0.365616	0.452453	30.835	0.0192581	0.135395	151.52
160	0.33664	0.430795	47.9201	0.0224969	0.13825	150.309
161	0.303502	0.40579	56.7457	0.0224969	0.13825	161.619
162	0.270169	0.380612	67.9436	0.0213061	0.1372	175.129
163	0.237341	0.35594	75.9919	0.0190121	0.135178	169.203
164	0.209966	0.33672	75.0573	0.0190121	0.135178	151.685
165	0.188942	0.323798	75.6743	0.021482	0.137355	137.936
166	0.17126	0.314271	80.6255	0.021482	0.137355	140.519
167	0.151144	0.3026	83.0517	0.021482	0.137355	143.505
168	0.129837	0.289878	86.6979	0.0200149	0.136062	144.114
169	0.106738	0.275577	85.614	0.0182487	0.134505	136.895
170	0.0841711	0.261745	82.7696	0.0212142	0.137259	128.233
171	0.0675393	0.253682	82.7696	0.0302831	0.145253	122.265
172	0.050283	0.244995	79.9665	0.0302831	0.145253	108.676
173	0.0411682	0.244286	74.975	0.030388	0.145346	94.3404
174	0.0451193	0.248093	63.5738	0.030388	0.145346	79.7037
175	0.0506096	0.252382	63.0365	0.0304733	0.145421	63.4596
176	0.0563638	0.256903	63.0365	0.0323116	0.147041	47.7337
177	0.0614199	0.26068	48.3115	0.0353072	0.149682	31.6355
178	0.068169	0.265948	33.4476	0.0406031	0.15435	21.4984
179	0.0755306	0.271756	32.9065	0.0469667	0.159959	13.1849
180	0.083158	0.277799	34.164	0.0511453	0.163383	9.16986
181	0.0901676	0.283297	28.2188	0.0528171	0.1643	6.117
182	0.100098	0.29137	19.1477	0.0528171	0.1643	-4.90682
183	0.112706	0.301802	0.292398	0.054394	0.16569	-15.6818
184	0.127441	0.31411	-14.7173	0.0591883	0.169916	-18.5668
185	0.143898	0.327935	-11.2241	0.0654001	0.175391	-24.2081
186	0.158489	0.340098	-11.2241	0.0730558	0.182139	-24.2081
187	0.171548	0.350729	-14.6058	0.076969	0.185145	-20.0282
188	0.186269	0.362825	-14.6058	0.0759983	0.18351	-18.2769
189	0.199401	0.373332	-14.2987	0.0736112	0.181406	-13.9074
190	0.202484	0.373808	-16.7467	0.0703724	0.178551	-8.05247
191	0.202484	0.373808	-22.5168	0.0703724	0.178551	-12.2367
192	0.202484	0.373808	-34.7212	0.0703724	0.178551	-26.824
193	0.202979	0.374244	-44.4335	0.072005	0.17999	-27.763
194	0.204291	0.375401	-45.5387	0.072005	0.17999	-23.6264
195	0.206146	0.377036	-44.3916	0.0699724	0.178199	-17.9531
196	0.206146	0.377036	-31.6138	0.0699724	0.178199	-13.6932
197	0.2058	0.376731	-21.8948	0.0699724	0.178199	-11.8263
198	0.203425	0.374637	-17.4523	0.0690551	0.17739	-9.70251
199	0.199465	0.371147	-10.7052	0.0670942	0.175662	2.01206
200	0.193023	0.365469	0.207412	0.0606018	0.169939	10.6379
201	0.185184	0.358559	-3.64676	0.0515329	0.161945	4.25423
202	0.183882	0.357962	-4.82917	0.0546696	0.16471	2.22114
203	0.183162	0.357878	-6.04747	0.0588052	0.168356	3.25766
204	0.18304	0.358321	-4.93624	0.0588052	0.168356	1.41494
205	0.177549	0.354032	-10.9045	0.0597107	0.169154	-9.84104
206	0.174992	0.352328	-18.8586	0.0661468	0.174827	-18.4769
207	0.177438	0.355165	-22.7887	0.0768263	0.18424	-13.7956
208	0.181815	0.359704	-23.0743	0.0820214	0.188442	-11.6226
209	0.186333	0.364366	-22.5332	0.0808873	0.186441	-20.3332
210	0.182554	0.360763	-25.9738	0.0862182	0.190397	-32.002
211	0.180465	0.35865	-23.5452	0.0997894	0.201915	-41.1497
212	0.177182	0.355485	-21.7469	0.11751	0.216533	-37.9404
213	0.16835	0.346875	-9.96921	0.124799	0.220907	-29.5996
214	0.153615	0.334567	8.63099	0.120005	0.216681	-21.4647
215	0.137158	0.320742	23.2846	0.113084	0.21058	-14.6789
216	0.12085	0.307066	34.3555	0.105428	0.203832	-10.3556
217	0.106182	0.295029	40.5606	0.101515	0.200827	-12.4723
218	0.0884641	0.280304	34.8183	0.101472	0.201568	-15.0421
219	0.0777594	0.272258	29.5081	0.103247	0.203133	-21.8161
220	0.0795613	0.276409	22.2324	0.107056	0.20649	-32.718
221	0.0827701	0.278974	19.5744	0.111594	0.21049	-34.6431
222	0.0827701	0.278974	20.5008	0.111594	0.21049	-21.8113
223	0.0823149	0.278573	25.964	0.109961	0.209051	-10.9195
224	0.0810027	0.277416	26.7292	0.109961	0.209051	-12.8718
225	0.0793145	0.275928	30.795	0.110921	0.209897	-15.2943
226	0.0793145	0.275928	17.2643	0.110921	0.209897	-14.9002
227	0.0800305	0.276559	11.6752	0.110921	0.209897	-14.9239
228	0.080031	0.276559	8.07424	0.110932	0.209907	-17.3554
229	0.0812029	0.277592	1.37767	0.112139	0.21097	-28.5747
230	0.0848316	0.28079	-8.19644	0.117633	0.215814	-36.4705
231	0.0892002	0.28464	-8.23161	0.125346	0.222612	-33.1711
232	0.0935862	0.288506	-4.24603	0.131437	0.227981	-30.9245
233	0.0951697	0.289801	-4.44437	0.13399	0.229942	-31.961
234	0.0968508	0.291182	-4.44437	0.13561	0.230468	-31.1625
235	0.102793	0.296252	-1.3827	0.136837	0.230648	-19.1393
236	0.10723	0.299996	6.57136	0.132157	0.225621	-8.14786
237	0.106279	0.298816	10.5196	0.11982	0.213577	-13.2615
238	0.103389	0.295926	6.45322	0.113179	0.206931	-23.1134
239	0.102496	0.294796	6.45322	0.116641	0.209815	-14.4028
240	0.105192	0.297255	8.68415	0.112227	0.205329	-8.26023
241	0.10679	0.298747	7.45013	0.104795	0.198184	-11.0447
242	0.108996	0.300774	4.05132	0.0987304	0.192244	-11.0447
243	0.117538	0.308939	-4.69893	0.0978305	0.191468	-12.8376
244	0.130494	0.31949	-24.7998	0.105279	0.195939	-11.7114
245	0.14591	0.332209	-39.4534	0.105279	0.195939	-17.6872
246	0.159144	0.342745	-50.5242	0.105615	0.196235	-14.5831
247	0.159439	0.342745	-40.2758	0.105615	0.196235	-7.82612
248	0.159439	0.342745	-19.1156	0.104575	0.195319	2.74218
249	0.156617	0.340258	0.726417	0.102799	0.193754	20.3746
250	0.151186	0.335471	0.726417	0.0989908	0.190396	21.6231
251	0.147978	0.332907	-1.16639	0.0945688	0.186499	18.8457
252	0.148908	0.333726	-2.27934	0.0945688	0.186499	5.53562
253	0.150385	0.335028	-13.2314	0.0964364	0.188145	-17.0571
254	0.155415	0.339463	-17.9166	0.104053	0.194859	-19.82
255	0.162748	0.345926	-25.7681	0.113028	0.202769	-23.3979
256	0.171701	0.353817	-31.5024	0.118966	0.207478	-43.4892
257	0.183471	0.364192	-38.4513	0.129774	0.216479	-55.6257
258	0.199371	0.378208	-43.3705	0.146546	0.230737	-64.5925
259	0.217688	0.394353	-42.5052	0.167723	0.248878	-59.587
260	0.23558	0.410125	-40.9993	0.186441	0.264851	-55.0733
261	0.245143	0.417655	-42.7017	0.193197	0.269125	-51.9891
262	0.255543	0.425922	-42.7017	0.189696	0.263322	-52.1064
263	0.266244	0.434491	-44.9051	0.188688	0.260005	-56.4429
264	0.278027	0.444014	-49.097	0.194983	0.263739	-61.3665
265	0.292432	0.455914	-50.0335	0.203698	0.269606	-62.0883
266	0.307297	0.46822	-53.6246	0.212768	0.275785	-62.0883
267	0.325406	0.48356	-52.0771	0.22341	0.283536	-56.9747
268	0.342755	0.498231	-46.4786	0.222483	0.281312	-36.5295
269	0.354484	0.507608	-50.2196	0.213792	0.27482	-32.6557
270	0.372496	0.523049	-52.4317	0.208696	0.271925	-28.4806
271	0.391594	0.539449	-51.2161	0.20155	0.267221	-22.4876
272	0.410095	0.555322	-52.2587	0.191458	0.259922	-25.1206
273	0.430193	0.571646	-50.9574	0.18635	0.257453	-27.3536
274	0.45057	0.587407	-45.9516	0.182858	0.256469	-32.286
275	0.468487	0.601	-45.9516	0.184233	0.257375	-34.0336
276	0.488587	0.616776	-45.9516	0.186467	0.259038	-47.2585
277	0.521625	0.643088	-56.2001	0.191886	0.263509	-55.1029
278	0.554958	0.669399	-71.618	0.198879	0.269367	-65.0701
279	0.588292	0.695711	-86.1498	0.206312	0.275613	-78.5648
280	0.621625	0.722023	-86.1498	0.206312	0.275613	-64.7009
281	0.654958	0.748335	-84.257	0.206196	0.275511	-59.231
282	0.687362	0.773827	-83.0639	0.206196	0.275511	-56.0526
283	0.719179	0.798803	-75.9111	0.204634	0.274134	-41.2071
284	0.747481	0.82068	-69.9512	0.197017	0.26742	-28.2648
285	0.765152	0.832273	-72.1511	0.186646	0.258279	-31.5544
286	0.783903	0.844819	-69.6185	0.182325	0.254995	-31.2053
287	0.801411	0.856267	-67.4037	0.177831	0.25156	-19.7322
288	0.817829	0.866757	-60.1008	0.1677	0.243156	-5.55147
289	0.824431	0.867854	-55.9659	0.144332	0.223083	5.24933
290	0.815292	0.853452	-55.9659	0.12012	0.202267	14.5448
291	0.809812	0.842709	-55.5348	0.105651	0.191195	16.3437
292	0.80412	0.831779	-59.1954	0.0999241	0.188864	19.9662
293	0.800769	0.822977	-54.8193	0.0941393	0.186482	24.3028
294	0.790265	0.807822	-49.2148	0.0862237	0.182222	32.9966
295	0.773086	0.790852	-44.22	0.0752904	0.175302	27.4266
296	0.753453	0.771719	-47.0252	0.067094	0.170794	21.46
297	0.735199	0.7538	-45.1452	0.0625135	0.169555	20.4579
298	0.709959	0.732213	-45.1452	0.0674811	0.176511	10.2891
299	0.687588	0.713494	-42.0483	0.0674811	0.176511	20.8544
300	0.663696	0.693433	-38.1204	0.0674811	0.176511	22.2054
301	0.637873	0.671672	-33.8079	0.0668172	0.175926	24.0391
302	0.608725	0.647284	-34.1989	0.0652524	0.174547	25.0285
303	0.578685	0.623065	-32.6809	0.0632014	0.172739	27.2614
304	0.545352	0.596753	-34.5804	0.0592456	0.169252	21.4126
305	0.512952	0.571264	-36.9685	0.0607444	0.170879	20.2149
306	0.481725	0.546809	-43.0524	0.0628317	0.173025	16.0386
307	0.453488	0.524989	-47.1667	0.0669712	0.17698	15.9523
308	0.427272	0.504951	-48.4408	0.071153	0.180972	16.848
309	0.401683	0.485464	-48.4408	0.0678204	0.177501	16.848
310	0.372027	0.461912	-48.4408	0.0678204	0.177501	14.7759
311	0.338994	0.4356	-48.8155	0.0678204	0.177501	7.13574
312	0.306146	0.40945	-53.8651	0.0688867	0.178441	-1.22689
313	0.275779	0.385487	-53.8651	0.0740622	0.183003	-0.569657
314	0.242445	0.359176	-39.0417	0.0740622	0.183003	10.0324
315	0.216815	0.340567	-25.7653	0.0740622	0.183003	26.9932
316	0.189111	0.32013	-23.0877	0.0724458	0.181578	47.2752
317	0.160092	0.298534	-22.062	0.066131	0.176012	54.9777
318	0.130568	0.276493	-14.2274	0.0594786	0.170149	67.94
319	0.104478	0.258217	-16.5642	0.0594786	0.170149	58.8571
320	0.093244	0.254662	-22.2023	0.0594786	0.170149	45.6343
321	0.088711	0.257479	-23.3663	0.0614083	0.171849	40.7153
322	0.0847499	0.2608	-19.7057	0.0648712	0.174902	42.9471
323	0.0753864	0.258932	-9.37101	0.0648712	0.174902	59.9981
324	0.067604	0.258932	4.83247	0.0648712	0.174902	70.4159
325	0.064436	0.258932	23.6787	0.0648712	0.174902	93.3911
326	0.0611723	0.258848	32.0884	0.0604038	0.170964	102.419
327	0.0547658	0.255993	26.7599	0.0530046	0.164442	93.6063
328	0.0570387	0.258301	25.3712	0.0499356	0.161737	92.0619
329	0.059994	0.26121	23.0015	0.0553084	0.166473	73.0813
330	0.0641136	0.265146	21.3141	0.0629128	0.173176	68.8345
331	0.0690623	0.269812	16.8562	0.0726038	0.181718	66.1104
332	0.077408	0.277168	21.6886	0.0836334	0.19144	67.7541
333	0.077489	0.276541	28.563	0.0828258	0.190728	75.6489
334	0.077489	0.276541	30.1448	0.0828258	0.190728	83.7914
335	0.0767118	0.275856	28.1331	0.0799519	0.188195	87.5212
336	0.076923	0.276042	33.6943	0.0752944	0.184089	102.572
337	0.0744017	0.27382	36.4691	0.0657362	0.175664	105.862
338	0.070517	0.270396	40.0776	0.0545613	0.165814	105.862
339	0.0627732	0.26357	42.7917	0.0504606	0.163038	112.816
340	0.0590961	0.260811	38.3052	0.0504606	0.163038	97.4604
341	0.0609997	0.262754	32.1863	0.0523277	0.164684	93.1617
342	0.0659098	0.267348	30.4282	0.056307	0.168192	91.7198
343	0.0716838	0.272702	25.1448	0.0609948	0.172324	76.0134
344	0.0830201	0.282695	3.67907	0.0770132	0.186443	44.991
345	0.0976201	0.295564	-12.0287	0.0994603	0.206229	17.4538
346	0.115489	0.311314	-12.8655	0.128721	0.23202	-1.55548
347	0.133769	0.327427	-13.5427	0.162054	0.261401	-8.57079
348	0.152382	0.343833	-23.5865	0.195387	0.290783	-22.3119
349	0.174876	0.36366	-25.6408	0.228721	0.320164	-22.3119
350	0.198379	0.384377	-25.6009	0.262054	0.349545	-18.3846
351	0.221863	0.405077	-24.2598	0.293457	0.377226	-15.2644
352	0.245213	0.425195	-24.2598	0.323328	0.403555	-21.0014
353	0.274223	0.448918	-34.5945	0.356661	0.432936	-38.0524
354	0.307556	0.47523	-50.2106	0.389995	0.462317	-51.0226
355	0.34089	0.501542	-68.8621	0.423328	0.491699	-64.9059
356	0.374223	0.527854	-70.8755	0.456661	0.52108	-67.967
357	0.407179	0.553788	-66.3148	0.480972	0.541438	-61.609
358	0.437894	0.577748	-64.9261	0.502158	0.559043	-60.4892
359	0.464469	0.597648	-61.9122	0.511483	0.564852	-55.9476
360	0.483864	0.610544	-63.3964	0.514209	0.564326	-61.2238
361	0.503989	0.624083	-61.9144	0.519527	0.566085	-67.1924
362	0.523385	0.63698	-65.6252	0.527778	0.570429	-81.9859
363	0.550495	0.657374	-79.7848	0.554327	0.590902	-96.4969
364	0.582895	0.681732	-81.3683	0.584128	0.61424	-105.981
365	0.616072	0.706776	-79.5782	0.617461	0.640693	-106.081
366	0.647087	0.731045	-79.0556	0.650594	0.666945	-111.566
367	0.662825	0.740067	-77.716	0.683927	0.693374	-111.566
368	0.664358	0.737217	-83.0176	0.707556	0.710099	-111.566
369	0.670582	0.738502	-86.7968	0.72579	0.721429	-118.52
370	0.677329	0.740249	-79.186	0.739203	0.727937	-111.756
371	0.675125	0.738305	-58.1862	0.739896	0.728935	-89.2049
372	0.66973	0.73355	-35.7675	0.73485	0.72713	-65.2314
373	0.66099	0.725846	-25.2531	0.724681	0.72081	-43.1857
374	0.649653	0.715854	-7.80001	0.708663	0.709334	-24.7985
375	0.635053	0.702985	-1.87236	0.686216	0.692191	-13.7931
376	0.617541	0.687548	-4.09183	0.658361	0.670282	-11.5129
377	0.601119	0.673073	-4.79241	0.629386	0.647385	-14.5926
378	0.585041	0.658901	-6.56531	0.601924	0.625822	-15.0305
379	0.569834	0.645498	-7.59108	0.574677	0.604449	-15.0305
380	0.555131	0.632538	-4.59338	0.545128	0.580773	-11.4264
381	0.538956	0.61828	0.390065	0.511794	0.554035	-11.4264
382	0.510575	0.592633	-5.09962	0.478461	0.527297	-16.3984
383	0.482835	0.569363	-11.5246	0.447571	0.502712	-16.3984
384	0.457352	0.548875	-17.7205	0.414237	0.475974	-24.9807
385	0.434913	0.531072	-21.0442	0.385121	0.452952	-32.8068
386	0.414107	0.514707	-23.5345	0.35985	0.433321	-36.8653
387	0.394902	0.499799	-22.7667	0.345596	0.42447	-33.4086
388	0.366948	0.476187	-25.5263	0.320596	0.405258	-36.2131
389	0.343808	0.457227	-32.402	0.308285	0.398571	-32.7761
390	0.329745	0.446945	-31.9393	0.297955	0.395037	-21.1828
391	0.315455	0.436462	-31.3324	0.282946	0.387379	-11.1628
392	0.300867	0.425716	-29.7463	0.263665	0.375956	7.62991
393	0.285499	0.414283	-30.0476	0.237116	0.358126	7.8557
394	0.270279	0.402981	-34.1806	0.210456	0.340199	5.15062
395	0.257091	0.393469	-35.4488	0.185124	0.323443	-2.33708
396	0.245807	0.384506	-38.6072	0.163673	0.31013	-5.1039
397	0.251096	0.391931	-38.6785	0.143581	0.298016	-5.1039
398	0.269967	0.410679	-39.334	0.129972	0.292384	-12.8005
399	0.28916	0.42971	-38.2689	0.12554	0.295481	-12.8005
400	0.304152	0.444603	-45.6629	0.115925	0.293396	-21.6519
401	0.32799	0.463091	-63.1964	0.120056	0.297725	-42.3504
402	0.353315	0.482891	-85.0028	0.129015	0.304055	-66.5007
403	0.381684	0.505374	-95.7156	0.143185	0.314977	-85.2041
404	0.412746	0.530231	-109.886	0.161562	0.329607	-100.076
405	0.44608	0.556543	-109.161	0.18464	0.348381	-100.041
406	0.479057	0.58254	-104.123	0.207701	0.36714	-94.0319
407	0.509559	0.606357	-99.0369	0.226222	0.381709	-99.3407
408	0.537561	0.62797	-95.0548	0.247351	0.398577	-108.167
409	0.563607	0.647858	-89.6379	0.272817	0.419268	-108.167
410	0.586992	0.665401	-87.0374	0.295567	0.437243	-111.771
411	0.609098	0.681817	-87.0374	0.317929	0.454107	-111.771
412	0.640436	0.707465	-81.5477	0.334874	0.465556	-111.311
413	0.669077	0.730735	-75.1228	0.351595	0.476806	-111.311
414	0.692253	0.748914	-72.3969	0.362203	0.481654	-102.729
415	0.71409	0.765914	-69.0731	0.361807	0.477937	-83.5387
416	0.730399	0.777579	-71.097	0.353744	0.47083	-65.7856
417	0.747703	0.790121	-71.3936	0.343688	0.461966	-61.5644
418	0.773524	0.811163	-72.9745	0.342679	0.461966	-64.8324
419	0.800122	0.83289	-67.7964	0.343276	0.463381	-69.8308
420	0.823341	0.852373	-63.7329	0.347027	0.466688	-68.87
421	0.844353	0.869886	-62.0393	0.347027	0.466688	-61.349
422	0.864532	0.886666	-59.9724	0.347027	0.466688	-60.2339
423	0.883668	0.90255	-53.9038	0.347027	0.466688	-56.3012
424	0.896367	0.912352	-54.1438	0.345094	0.464984	-57.4346
425	0.909184	0.922257	-51.0225	0.343719	0.463772	-53.0613
426	0.920467	0.930811	-48.8097	0.340194	0.460666	-58.8772
427	0.930199	0.938406	-48.7384	0.339528	0.460078	-69.486
428	0.939895	0.94597	-45.1158	0.347296	0.467307	-61.7893
429	0.94466	0.948813	-47.5901	0.349451	0.469372	-70.1681
430	0.954318	0.956406	-46.6404	0.365728	0.48507	-72.7729
431	0.963509	0.963587	-44.2331	0.383284	0.501895	-76.4756
432	0.971517	0.969726	-38.0378	0.40266	0.520325	-69.622
433	0.966637	0.963336	-32.556	0.418667	0.535786	-61.88
434	0.955205	0.950715	-29.1967	0.43132	0.547894	-52.312
435	0.928369	0.924403	-22.4254	0.422172	0.538758	-49.4865
436	0.895036	0.898091	-8.70065	0.398655	0.51876	-36.0824
437	0.861703	0.871779	10.4379	0.375776	0.50035	-14.9256
438	0.828369	0.845467	25.7611	0.348775	0.478306	8.82007
439	0.795036	0.819155	35.0603	0.317222	0.45225	13.7498
440	0.761703	0.792843	30.3776	0.290689	0.431214	11.0996
441	0.73067	0.76856	25.684	0.26963	0.415497	4.38879
442	0.701944	0.746309	24.8745	0.257283	0.408102	8.90111
443	0.673616	0.724408	24.8745	0.23812	0.394699	14.1324
444	0.64259	0.700404	25.3541	0.227512	0.389851	8.85256
445	0.611328	0.676192	23.6323	0.226285	0.392138	-6.69048
446	0.584807	0.656619	21.7169	0.230933	0.396234	-24.3867
447	0.559227	0.637877	18.8769	0.237547	0.402064	-30.0703
448	0.535042	0.620364	22.1867	0.24488	0.408527	-23.9978
449	0.509231	0.601418	23.8843	0.245381	0.408513	-21.9347
450	0.478444	0.57676	19.1788	0.24163	0.405207	-28.9727
451	0.450179	0.554351	12.7951	0.243599	0.406943	-40.6339
452	0.425052	0.534708	7.83726	0.24695	0.409896	-56.0287
453	0.402389	0.517211	1.10823	0.255353	0.417303	-63.692
454	0.386487	0.506083	1.91921	0.267521	0.428028	-56.545
455	0.370186	0.494605	2.67586	0.276177	0.435658	-55.1799
456	0.35039	0.479674	-1.63455	0.284162	0.442696	-53.5578
457	0.333176	0.46661	-3.18879	0.29135	0.449032	-42.9491
458	0.316726	0.454219	-7.51169	0.285906	0.443354	-42.9491
459	0.305552	0.446853	-5.03747	0.274928	0.432141	-28.6072
460	0.28594	0.431193	-3.47544	0.254853	0.414663	-19.5129
461	0.26556	0.414856	-5.29999	0.230606	0.393508	-13.3565
462	0.246078	0.39931	-10.6726	0.203334	0.369686	-14.5024
463	0.23908	0.395935	-17.7825	0.176625	0.346361	-11.9751
464	0.239433	0.399498	-21.5438	0.145595	0.319623	-12.0456
465	0.254767	0.416925	-28.5429	0.1317	0.310015	-18.9371
466	0.276711	0.434451	-47.0407	0.134171	0.31303	-41.4447
467	0.301001	0.454044	-70.1977	0.142065	0.319988	-54.213
468	0.327264	0.475378	-89.8494	0.149841	0.326828	-71.2582
469	0.355655	0.498586	-99.7144	0.158876	0.334777	-75.7232
470	0.384324	0.522039	-95.0317	0.158876	0.334777	-71.7344
471	0.404551	0.537324	-96.0676	0.157574	0.33363	-72.5359
472	0.425287	0.553057	-101.905	0.156665	0.332829	-74.0415
473	0.448892	0.571318	-104.761	0.161096	0.336735	-77.9711
474	0.478905	0.595229	-104.996	0.161096	0.336735	-72.9956
475	0.509033	0.61924	-105.595	0.158652	0.33458	-73.0874
476	0.540047	0.643511	-99.165	0.156252	0.332465	-70.8003
477	0.567906	0.664998	-96.0284	0.152728	0.329359	-70.4128
478	0.587121	0.678023	-98.8655	0.149015	0.326085	-71.8471
479	0.60773	0.692277	-98.8655	0.149853	0.32728	-76.0355
480	0.629486	0.707679	-94.9229	0.155988	0.332688	-71.1987
481	0.649305	0.721373	-88.1099	0.154019	0.330953	-60.4785
482	0.654795	0.721134	-83.0944	0.150668	0.327999	-47.6749
483	0.651941	0.712844	-81.9187	0.142265	0.320593	-31.4358
484	0.64851	0.704045	-80.2987	0.12889	0.308803	-28.5291
485	0.644282	0.694544	-81.7308	0.114086	0.295754	-29.2104
486	0.643883	0.688788	-80.3577	0.0996174	0.283001	-28.8388
487	0.642809	0.682437	-84.7759	0.0849659	0.270086	-36.0112
488	0.643905	0.677999	-80.453	0.081259	0.267699	-36.0112
489	0.635314	0.664125	-79.1269	0.0775159	0.265275	-36.5211
490	0.627023	0.655554	-76.4477	0.0775159	0.265275	-24.2156
491	0.616775	0.64622	-76.7137	0.0775159	0.265275	-18.4914
492	0.606658	0.637002	-72.2253	0.076453	0.264338	-13.5952
493	0.594336	0.625841	-67.7055	0.0729843	0.26128	-16.333
494	0.579792	0.612721	-66.5864	0.0734908	0.261727	-17.0988
495	0.564699	0.599117	-66.3586	0.0743735	0.262505	-10.2081
496	0.547733	0.583653	-60.0053	0.0718704	0.260299	5.34623
497	0.523444	0.56406	-53.1195	0.0639765	0.253341	4.75741
498	0.49718	0.542726	-53.1858	0.0564903	0.246756	7.32055
499	0.470949	0.521422	-57.1093	0.0474553	0.238806	6.45819
500	0.446645	0.501816	-55.5352	0.0476508	0.238978	8.84462
501	0.424117	0.484503	-46.3487	0.0476508	0.238978	13.2221
502	0.398774	0.464709	-40.7668	0.0454998	0.237083	16.9265
503	0.370688	0.442497	-38.0464	0.0410688	0.233177	13.5798
504	0.341265	0.419107	-32.3186	0.0420736	0.234063	18.7857
505	0.309667	0.3938	-22.2781	0.041924	0.233931	30.9705
506	0.276338	0.367489	-18.1383	0.0396759	0.231949	33.155
507	0.243005	0.341177	-20.6781	0.0365853	0.229225	34.2299
508	0.218022	0.323067	-22.8484	0.0329666	0.226035	35.6642
509	0.194105	0.305898	-26.7253	0.0286431	0.222224	29.7135
510	0.175922	0.294236	-27.9156	0.0272435	0.220991	27.1726
511	0.158324	0.28309	-29.4176	0.0328197	0.225906	14.8836
512	0.152446	0.283576	-32.0813	0.0405489	0.232719	5.04598
513	0.153756	0.291095	-32.7398	0.0518721	0.242699	-12.9588
514	0.155389	0.298899	-35.664	0.0690359	0.257828	-23.0772
515	0.158459	0.30797	-34.2319	0.0911715	0.27734	-21.2193
516	0.160311	0.315905	-30.349	0.112394	0.296046	-14.2218
517	0.15994	0.321844	-28.3241	0.129645	0.311189	-12.3871
518	0.158574	0.326907	-30.0606	0.145995	0.325537	-17.9517
519	0.165626	0.340285	-32.8292	0.172478	0.349694	-27.5866
520	0.180308	0.356208	-33.7504	0.202252	0.375875	-40.4947
521	0.194324	0.370373	-31.1667	0.230382	0.400411	-44.0557
522	0.207071	0.383419	-30.2826	0.253355	0.419791	-44.0557
523	0.212607	0.389305	-27.6924	0.267953	0.430796	-43.025
524	0.211662	0.388863	-25.7	0.279976	0.439286	-42.1887
525	0.209739	0.387557	-28.5976	0.287796	0.443621	-50.0108
526	0.211001	0.389267	-36.6005	0.299459	0.451345	-66.984
527	0.220396	0.395821	-46.1359	0.317211	0.464434	-73.4032
528	0.233068	0.405263	-43.3595	0.338116	0.480304	-73.4032
529	0.244376	0.413502	-38.8702	0.351516	0.488633	-76.8329
530	0.240965	0.409655	-44.4985	0.3666	0.498448	-86.0385
531	0.243912	0.411411	-51.6467	0.384573	0.510808	-92.7292
532	0.248672	0.414765	-52.1527	0.405833	0.526066	-96.2555
533	0.253681	0.418339	-53.871	0.429286	0.543257	-98.0117
534	0.259534	0.422657	-61.5595	0.453602	0.561209	-110.484
535	0.268525	0.429741	-74.2388	0.482643	0.583325	-119.023
536	0.279953	0.438973	-78.3786	0.511991	0.605712	-119.493
537	0.281287	0.438973	-65.1289	0.53612	0.62288	-119.493
538	0.280039	0.437873	-53.9708	0.554596	0.634395	-119.493
539	0.275825	0.434157	-46.4776	0.564185	0.637023	-111.646
540	0.269705	0.428763	-38.971	0.569917	0.636251	-109.935
541	0.262625	0.422523	-37.469	0.57461	0.63454	-106.229
542	0.254808	0.415633	-22.6299	0.577481	0.631223	-91.7574
543	0.245682	0.407588	-11.743	0.566158	0.622662	-70.0136
544	0.233503	0.396854	-6.62618	0.548994	0.608953	-48.5112
545	0.21881	0.383903	-7.56361	0.52638	0.590439	-48.6438
546	0.205093	0.371873	-8.74282	0.50383	0.571983	-50.2581
547	0.19227	0.360668	-6.80053	0.482607	0.554759	-50.7187
548	0.178492	0.348622	-6.44289	0.46161	0.537735	-50.0704
549	0.164539	0.336422	-5.63268	0.440295	0.520429	-49.338
550	0.150187	0.32387	-0.281239	0.41862	0.502807	-49.338
551	0.133769	0.309705	-3.73066	0.397007	0.485247	-53.0552
552	0.119046	0.297034	-5.44056	0.382377	0.474452	-54.4537
553	0.11194	0.29188	-6.33033	0.376808	0.472639	-59.8456
554	0.110478	0.292319	-9.54591	0.375958	0.475229	-63.3351
555	0.110596	0.294151	-6.64831	0.380615	0.483123	-57.8895
556	0.108784	0.294221	1.25234	0.382595	0.488658	-48.0476
557	0.0993882	0.287667	14.6088	0.37974	0.489931	-41.0396
558	0.0867164	0.278225	16.0797	0.360461	0.475226	-45.5467
559	0.0733218	0.268146	15.5414	0.351193	0.470268	-44.1458
560	0.0727042	0.268443	18.0762	0.341237	0.464704	-42.7152
561	0.0708411	0.267642	20.365	0.330578	0.458521	-37.6061
562	0.0678533	0.26585	21.3054	0.317408	0.450124	-36.6567
563	0.0644035	0.263651	19.0093	0.303772	0.441317	-35.4397
564	0.0620819	0.262446	22.5426	0.289538	0.431982	-28.8165
565	0.0580241	0.25971	24.9877	0.272049	0.419779	-28.5174
566	0.052765	0.255916	19.8124	0.254414	0.407446	-32.4764
567	0.0601429	0.263595	2.14259	0.243942	0.402046	-37.9003
568	0.0722747	0.274289	-4.51144	0.241789	0.404649	-38.5933
569	0.0851602	0.285646	-9.25035	0.248864	0.41644	-37.9042
570	0.0985972	0.29749	-17.1687	0.2556	0.427932	-38.2706
571	0.113196	0.310359	-17.1687	0.262716	0.439783	-37.5952
572	0.126896	0.322328	-36.2549	0.261049	0.44289	-45.8385
573	0.143992	0.33729	-40.9299	0.270517	0.448543	-55.6956
574	0.159735	0.3509	-44.4877	0.275436	0.449649	-72.7037
575	0.177227	0.366051	-45.0034	0.283598	0.453612	-71.9982
576	0.194972	0.381425	-43.8242	0.287585	0.453442	-66.1342
577	0.204815	0.388966	-41.8189	0.286445	0.452438	-62.6441
578	0.212559	0.394525	-42.2782	0.28359	0.449921	-59.8286
579	0.220528	0.400282	-43.2313	0.279352	0.446186	-61.8998
580	0.228966	0.406453	-50.8455	0.276132	0.443347	-64.105
581	0.24234	0.416974	-52.3759	0.275578	0.443047	-68.2804
582	0.256466	0.428158	-57.033	0.277076	0.444555	-77.6985
583	0.272881	0.44136	-61.3492	0.283202	0.450142	-72.3066
584	0.291416	0.45643	-57.4838	0.282783	0.449499	-68.8171
585	0.298792	0.460567	-57.4838	0.269426	0.437881	-64.6394
586	0.294958	0.456724	-60.5791	0.254865	0.425233	-63.9589
587	0.296346	0.457425	-69.2105	0.239968	0.412291	-64.5553
588	0.298689	0.458967	-69.0632	0.238345	0.412549	-60.9365
589	0.298617	0.458903	-65.6697	0.234943	0.41124	-58.3901
590	0.29828	0.458606	-56.9835	0.229619	0.408237	-54.1837
591	0.297197	0.457651	-59.6233	0.222306	0.40348	-53.956
592	0.29741	0.457839	-58.9926	0.21488	0.398625	-53.8679
593	0.295328	0.456004	-46.5406	0.207412	0.393731	-51.2838
594	0.291206	0.452371	-33.427	0.196383	0.385648	-44.9724
595	0.286273	0.448022	-21.8718	0.184831	0.377155	-34.186
596	0.280104	0.442585	-1.74726	0.173119	0.368521	-20.6739
597	0.271392	0.434906	11.472	0.159461	0.358172	-17.6525
598	0.25926	0.424212	9.80094	0.144318	0.346514	-17.8046
599	0.247949	0.414242	8.20976	0.12925	0.334922	-16.7037
600	0.237421	0.404962	10.3464	0.113005	0.322216	-20.0256
601	0.225842	0.394756	10.3464	0.0983912	0.310949	-23.2539
602	0.21316	0.383447	15.3001	0.0938147	0.309531	-25.7511
603	0.198044	0.369992	24.2102	0.0904652	0.309194	-25.7511
604	0.182301	0.356383	26.6043	0.0855461	0.308089	-23.6192
605	0.165381	0.341736	22.8917	0.0795794	0.30606	-29.7811
606	0.150286	0.328697	17.7825	0.0804683	0.310528	-37.7317
607	0.145023	0.325193	14.1632	0.0875094	0.316735	-36.924
608	0.142653	0.324371	10.1866	0.0941536	0.322591	-38.3839
609	0.142237	0.325271	7.92804	0.101515	0.32908	-36.111
610	0.14293	0.32715	10.1908	0.10776	0.334584	-34.0573
611	0.137377	0.322913	15.2976	0.112996	0.339199	-26.1647
612	0.128593	0.315744	21.6646	0.113783	0.339826	-15.3481
613	0.111481	0.300616	25.8471	0.0995362	0.326467	-11.4142
614	0.0923127	0.283677	25.8471	0.0882756	0.317003	-12.9386
615	0.080003	0.275192	22.4585	0.0889879	0.317663	-14.739
616	0.0810745	0.276659	32.3706	0.0889879	0.317663	-15.5643
617	0.0796863	0.275959	34.3137	0.0893934	0.318021	-16.1764
618	0.0773434	0.274417	34.2717	0.0900996	0.318643	-16.3364
619	0.0773641	0.274435	30.1624	0.0908845	0.319335	-16.1454
620	0.078001	0.274997	22.1976	0.0908845	0.319335	-12.6869
621	0.07903	0.275904	21.5347	0.0908845	0.319335	-13.761
622	0.0803847	0.277098	15.7163	0.0914123	0.3198	-13.4711
623	0.0865844	0.282563	3.07323	0.0902148	0.318557	-16.6684
624	0.0949174	0.289907	-8.38823	0.0928785	0.320768	-21.7228
625	0.0949174	0.289907	-22.6154	0.0928785	0.320768	-38.4848
626	0.0974658	0.292154	-45.3663	0.0959752	0.323498	-62.4183
627	0.103848	0.297779	-59.1961	0.106138	0.332456	-70.9597
628	0.113949	0.306683	-63.2945	0.120498	0.345113	-77.2088
629	0.126065	0.317362	-66.4617	0.137928	0.360477	-83.5019
630	0.139737	0.329413	-72.1699	0.159087	0.379203	-80.6097
631	0.156213	0.343936	-77.0795	0.178825	0.396677	-84.6264
632	0.177104	0.362588	-75.1224	0.200537	0.41589	-81.0426
633	0.188517	0.371875	-84.0326	0.215865	0.428928	-81.7578
634	0.195076	0.375837	-84.9047	0.237662	0.447592	-83.437
635	0.202063	0.380176	-86.6328	0.260284	0.466984	-86.4916
636	0.2099	0.385263	-87.364	0.284956	0.487699	-82.7909
637	0.218096	0.390668	-90.5571	0.311248	0.506811	-81.2904
638	0.227861	0.397455	-86.0988	0.336803	0.525274	-77.7298
639	0.235435	0.402311	-87.955	0.360608	0.542194	-74.4822
640	0.243921	0.407972	-88.767	0.382818	0.557707	-74.3305
641	0.257941	0.419118	-95.2315	0.404953	0.573155	-74.3305
642	0.275859	0.433786	-95.2315	0.427658	0.589173	-74.3305
643	0.28662	0.441298	-98.0604	0.456309	0.610717	-78.2645
644	0.298772	0.450035	-99.8566	0.485162	0.631555	-76.7401
645	0.314208	0.460356	-102.671	0.505425	0.643893	-80.1207
646	0.331028	0.471897	-112.085	0.528099	0.658355	-87.4236
647	0.350062	0.485389	-112.692	0.554361	0.67598	-87.3755
648	0.369395	0.499145	-116.269	0.5806	0.693584	-90.2298
649	0.390485	0.51445	-120.152	0.608241	0.712424	-97.3963
650	0.413483	0.531436	-125.234	0.640765	0.735568	-102.658
651	0.438978	0.550624	-126.293	0.674098	0.759426	-100.468
652	0.464993	0.57027	-126.638	0.704698	0.782335	-100.468
653	0.491178	0.590066	-124.227	0.736881	0.806827	-97.2708
654	0.516179	0.608818	-124.724	0.767493	0.829934	-97.5805
655	0.549512	0.63513	-119.538	0.794036	0.848463	-96.4973
656	0.580297	0.659195	-111.736	0.820048	0.866523	-88.3367
657	0.607249	0.679882	-104.166	0.84205	0.881048	-77.3929
658	0.629747	0.696556	-96.8622	0.847856	0.880016	-70.2987
659	0.648488	0.709899	-90.9814	0.84854	0.874274	-64.6072
660	0.663764	0.72012	-87.0582	0.846427	0.866067	-64.1021
661	0.677113	0.728641	-83.1411	0.844066	0.857641	-59.6729
662	0.688537	0.735466	-83.5454	0.839528	0.847297	-61.4114
663	0.708477	0.750983	-83.5454	0.840469	0.842329	-62.5873
664	0.72721	0.765291	-85.7902	0.841987	0.837871	-62.9847
665	0.747046	0.780572	-85.3355	0.8437	0.833585	-62.2539
666	0.766658	0.795656	-83.4911	0.844506	0.828982	-62.2539
667	0.785364	0.809942	-78.8801	0.839696	0.822203	-68.3195
668	0.800723	0.82223	-77.5236	0.837866	0.818051	-69.6328
669	0.815415	0.833931	-71.8234	0.836682	0.814467	-69.6328
670	0.827306	0.843162	-71.0114	0.833683	0.809069	-69.6328
671	0.830714	0.843959	-69.9533	0.822936	0.795922	-76.2079
672	0.833603	0.844296	-75.8803	0.815419	0.785624	-83.1526
673	0.85176	0.859558	-77.1469	0.81509	0.782107	-88.2497
674	0.870539	0.875368	-77.5637	0.817971	0.781504	-88.2497
675	0.888436	0.891358	-71.3607	0.823063	0.783113	-84.8691
676	0.893324	0.894701	-70.7368	0.819059	0.775822	-78.6626
677	0.897905	0.897773	-75.7888	0.812006	0.765843	-77.5021
678	0.904969	0.903034	-78.1982	0.800539	0.751519	-74.6183
679	0.913216	0.909338	-75.0507	0.787655	0.735945	-67.7628
680	0.919917	0.914279	-73.8878	0.770426	0.716427	-71.9657
681	0.926047	0.918716	-69.5066	0.755263	0.698728	-73.1685
682	0.930024	0.921256	-66.0698	0.742349	0.681551	-80.3325
683	0.930972	0.922308	-64.1396	0.732954	0.667477	-86.4674
684	0.930972	0.922523	-63.6424	0.726573	0.656059	-92.1347
685	0.930972	0.922523	-63.6424	0.729767	0.653886	-94.2333
686	0.930972	0.922523	-63.6424	0.733992	0.652621	-94.4298
687	0.925642	0.917193	-63.9953	0.735161	0.651442	-94.4298
688	0.921219	0.912749	-68.9707	0.745709	0.659642	-94.4298
689	0.919409	0.910629	-71.4763	0.756783	0.668367	-94.8656
690	0.919406	0.910169	-72.4764	0.76807	0.677281	-98.7281
691	0.919893	0.910142	-72.9429	0.781255	0.687867	-103.571
692	0.919893	0.910317	-72.5386	0.793057	0.700551	-101.832
693	0.919893	0.910317	-72.5386	0.804004	0.712482	-99.9413
694	0.927935	0.918359	-66.6074	0.814022	0.723595	-93.3976
695	0.933062	0.923832	-60.1684	0.820585	0.731632	-84.9118
696	0.920087	0.911577	-56.1723	0.807878	0.720895	-84.9118
697	0.89574	0.888183	-55.4946	0.787835	0.702822	-79.306
698	0.872141	0.864495	-59.7872	0.765038	0.68232	-83.1865
699	0.850651	0.842667	-59.7872	0.744147	0.663499	-83.5123
700	0.823386	0.816355	-61.9766	0.725232	0.646635	-86.6798
701	0.805281	0.799076	-60.7271	0.715621	0.63889	-80.1048
702	0.786562	0.781255	-56.9277	0.695244	0.62387	-76.807
703	0.765975	0.761789	-52.6859	0.673247	0.607422	-71.7099
704	0.743305	0.740485	-50.4729	0.648207	0.588229	-74.514
705	0.720557	0.718146	-51.0512	0.630174	0.575879	-76.3134
706	0.708054	0.706018	-50.5562	0.620461	0.571744	-67.3236
707	0.687979	0.689453	-43.738	0.600847	0.56374	-66.4884
708	0.663376	0.670436	-43.1871	0.585076	0.55958	-76.0834
709	0.638502	0.651181	-47.5053	0.57402	0.559575	-88.0688
710	0.615749	0.633796	-49.5366	0.569829	0.565737	-83.4972
711	0.593995	0.617291	-52.5809	0.563391	0.569919	-78.9218
712	0.573737	0.602105	-51.8093	0.547779	0.565194	-74.5738
713	0.554439	0.586584	-58.1191	0.530031	0.558586	-70.017
714	0.538242	0.573796	-58.4261	0.510044	0.550004	-64.3497
715	0.522196	0.561141	-58.4261	0.483147	0.534842	-59.5687
716	0.505952	0.54829	-63.6525	0.453901	0.517609	-62.0778
717	0.497607	0.543032	-65.5762	0.42904	0.501463	-65.4753
718	0.490207	0.538607	-61.5674	0.407288	0.488228	-66.9645
719	0.480838	0.532445	-59.492	0.387379	0.476749	-72.4698
720	0.470448	0.525385	-56.4784	0.370175	0.467655	-68.3162
721	0.45064	0.509082	-55.0194	0.339258	0.445653	-56.2918
722	0.428916	0.490231	-58.1457	0.305925	0.420335	-60.7799
723	0.408729	0.472735	-53.5918	0.274797	0.39696	-51.8295
724	0.375395	0.446423	-53.5918	0.241464	0.371642	-52.4524
725	0.342062	0.420111	-59.8906	0.208677	0.346834	-52.8843
726	0.326762	0.411466	-59.8906	0.191201	0.337312	-46.7338
727	0.317777	0.409501	-47.9778	0.182721	0.336846	-36.2257
728	0.308042	0.406877	-44.0076	0.174014	0.336181	-30.1436
729	0.296357	0.402533	-48.9506	0.162756	0.333267	-32.6862
730	0.292876	0.404814	-52.6503	0.152747	0.331454	-36.6737
731	0.291213	0.408696	-53.9667	0.144697	0.331368	-43.0424
732	0.290196	0.413149	-56.5602	0.147311	0.338468	-48.4302
733	0.290454	0.418726	-59.4948	0.152573	0.3479	-56.4725
734	0.292155	0.425573	-59.4948	0.162323	0.361354	-53.6684
735	0.287092	0.425658	-59.0613	0.166895	0.369792	-55.6204
736	0.281817	0.425555	-55.6424	0.172427	0.379076	-62.6886
737	0.278277	0.425555	-53.1115	0.180315	0.384797	-63.6905
738	0.276484	0.425555	-46.5237	0.188286	0.390589	-58.7014
739	0.272	0.423183	-43.9709	0.193805	0.394221	-56.7092
740	0.266261	0.419705	-42.6819	0.198346	0.39699	-68.8261
741	0.259889	0.415669	-41.097	0.20884	0.405007	-70.7105
742	0.252738	0.410946	-33.1519	0.227186	0.420766	-67.8944
743	0.238703	0.400155	-30.6627	0.234261	0.425418	-78.5669
744	0.223444	0.388286	-34.9882	0.24658	0.434693	-90.4946
745	0.210311	0.37829	-41.5277	0.268885	0.453258	-95.2425
746	0.200587	0.371323	-41.842	0.293523	0.47388	-91.8679
747	0.191018	0.364492	-46.1428	0.31727	0.493041	-88.4703
748	0.183563	0.359524	-51.2013	0.340462	0.510729	-86.9811
749	0.178592	0.356747	-50.7711	0.362921	0.527773	-80.4384
750	0.167372	0.347745	-50.7711	0.382166	0.541984	-80.4384
751	0.163114	0.345705	-50.7711	0.398674	0.552894	-83.3968
752	0.157574	0.342383	-44.0329	0.401393	0.552894	-66.0942
753	0.144428	0.333568	-38.1362	0.399188	0.55095	-75.0447
754	0.144428	0.333568	-34.0578	0.399188	0.55095	-72.7799
755	0.144428	0.333568	-32.5793	0.398882	0.55068	-73.1272
756	0.143701	0.332927	-34.4836	0.398746	0.550561	-80.7047
757	0.147006	0.33584	-47.7727	0.39983	0.551516	-94.2423
758	0.151735	0.340008	-49.5224	0.402629	0.553983	-102.011
759	0.157324	0.344934	-49.5835	0.408808	0.559429	-104.813
760	0.162942	0.349887	-50.014	0.416364	0.56609	-100.209
761	0.168773	0.355026	-50.1763	0.421658	0.570756	-102.103
762	0.174683	0.360235	-51.4041	0.427883	0.576243	-102.593
763	0.181196	0.365977	-50.6582	0.434348	0.581942	-99.1204
764	0.187343	0.371395	-53.7021	0.439107	0.586137	-99.7196
765	0.201825	0.384971	-53.5575	0.447962	0.594392	-95.9682
766	0.210304	0.392552	-56.9763	0.444529	0.590578	-95.9682
767	0.213735	0.393611	-55.8344	0.438755	0.584857	-97.8073
768	0.213735	0.393611	-39.566	0.433886	0.579933	-80.4217
769	0.213735	0.393611	-17.5124	0.423152	0.571705	-62.2213
770	0.21189	0.391985	-2.30737	0.407507	0.559148	-48.8259
771	0.207362	0.387994	-1.28811	0.38528	0.540789	-49.5847
772	0.202334	0.383562	-7.27824	0.363426	0.522759	-49.7745
773	0.202334	0.383562	-1.01814	0.351553	0.514698	-37.5238
774	0.200457	0.381907	-0.807108	0.332268	0.500105	-30.6642
775	0.198476	0.380161	-1.06566	0.309613	0.482541	-32.7266
776	0.196622	0.378527	-2.44112	0.28797	0.46587	-40.3422
777	0.195443	0.377488	-2.46684	0.269302	0.452497	-52.7568
778	0.194278	0.376461	-2.42825	0.255622	0.444501	-57.9129
779	0.193094	0.375417	-7.63452	0.244474	0.438738	-59.0098
780	0.200507	0.382667	-9.12903	0.233866	0.433451	-59.0098
781	0.209629	0.39154	-12.1919	0.233952	0.438857	-60.4398
782	0.223454	0.404936	-15.8038	0.250255	0.455183	-73.2544
783	0.233508	0.412632	-26.2544	0.266629	0.468863	-73.2544
784	0.235293	0.412632	-24.2378	0.273278	0.472816	-74.8962
785	0.235293	0.412632	-22.1096	0.278884	0.475726	-74.744
786	0.234248	0.41171	-12.7081	0.284415	0.478571	-66.4848
787	0.230943	0.408798	-1.48574	0.283331	0.477615	-48.0176
788	0.226214	0.404629	2.56012	0.280532	0.475148	-26.3638
789	0.220467	0.399563	7.56429	0.274353	0.469702	-25.2384
790	0.212261	0.39233	7.93771	0.267621	0.463768	-33.3383
791	0.203872	0.384935	7.44641	0.264869	0.461342	-36.0226
792	0.195724	0.377753	6.488	0.263436	0.460079	-37.9966
793	0.188046	0.370986	3.75424	0.262973	0.459671	-43.9468
794	0.181712	0.365403	4.12536	0.265433	0.461839	-46.606
795	0.175196	0.35966	3.02095	0.2692	0.46516	-46.606
796	0.175155	0.360327	0.0223898	0.276689	0.472202	-52.9479
797	0.18723	0.372935	-5.92214	0.296233	0.490496	-56.2346
798	0.203282	0.387084	-28.2147	0.317391	0.510214	-73.9188
799	0.221748	0.403361	-46.5137	0.344561	0.533366	-82.126
800	0.222597	0.403361	-49.7228	0.359854	0.54464	-82.126
801	0.222597	0.403361	-38.0378	0.372856	0.553624	-79.4828
802	0.221701	0.402571	-40.7287	0.37513	0.552479	-80.3727
803	0.223023	0.403737	-48.5527	0.377841	0.55172	-78.7892
804	0.226991	0.407234	-48.8683	0.377841	0.55172	-61.4127
805	0.231114	0.410868	-48.6242	0.375351	0.549525	-52.7213
806	0.235118	0.414397	-47.9668	0.36859	0.543566	-44.997
807	0.238798	0.417641	-41.3637	0.358034	0.534261	-29.5656
808	0.233851	0.412642	-35.3772	0.338382	0.516938	-30.5887
809	0.225479	0.404568	-34.8151	0.319232	0.500059	-28.8065
810	0.216832	0.39625	-33.3206	0.296507	0.480028	-30.8056
811	0.203817	0.383652	-34.5376	0.278478	0.464578	-31.6238
812	0.1914	0.371581	-36.7533	0.260852	0.449481	-37.3522
813	0.189912	0.37031	-38.0668	0.248687	0.439513	-35.4097
814	0.197339	0.377304	-44.1618	0.242039	0.43556	-23.1766
815	0.198199	0.377304	-32.8844	0.236433	0.43265	-13.1823
816	0.196876	0.376138	-46.5061	0.230519	0.429468	-22.9217
817	0.199886	0.378791	-61.9116	0.231947	0.430727	-38.405
818	0.206375	0.384511	-70.8655	0.233624	0.432205	-54.7031
819	0.216295	0.393254	-74.5993	0.23605	0.434343	-45.3935
820	0.228049	0.403615	-67.308	0.233816	0.432374	-24.9118
821	0.225127	0.401039	-51.0065	0.226349	0.425793	-14.2101
822	0.219195	0.395811	-44.9549	0.213624	0.414576	-6.55153
823	0.210289	0.387961	-45.58	0.197135	0.400042	-8.62534
824	0.201691	0.380382	-47.7923	0.181666	0.386407	-11.3997
825	0.194179	0.373761	-50.2257	0.16756	0.373973	-12.2659
826	0.187863	0.368193	-47.2271	0.160601	0.368637	-6.09726
827	0.176835	0.358089	-46.1141	0.150612	0.360629	-0.804901
828	0.160783	0.34394	-46.0041	0.132749	0.345055	0.0188623
829	0.144677	0.329743	-51.7057	0.114481	0.329125	-10.9949
830	0.14899	0.334293	-62.8169	0.113503	0.329843	-16.1841
831	0.1564	0.340824	-73.8337	0.117365	0.335098	-20.6728
832	0.164377	0.347856	-75.8834	0.132862	0.351282	-27.5884
833	0.173361	0.355775	-70.4988	0.151756	0.37046	-29.1719
834	0.169393	0.352278	-61.8519	0.163031	0.378383	-41.4804
835	0.163098	0.346728	-53.8772	0.164725	0.378383	-34.1566
836	0.153582	0.338341	-53.5554	0.164403	0.378099	-28.7145
837	0.143908	0.329813	-56.936	0.161407	0.375458	-36.3359
838	0.141277	0.328133	-62.7868	0.163669	0.377452	-36.0884
839	0.142005	0.32947	-59.3478	0.16581	0.379339	-41.3116
840	0.141043	0.329317	-62.7705	0.173217	0.385868	-41.0657
841	0.145395	0.334279	-62.3603	0.180503	0.39229	-41.1055
842	0.149545	0.339064	-61.1968	0.187809	0.398729	-35.3772
843	0.153124	0.343345	-59.8832	0.188006	0.398395	-34.2498
844	0.154925	0.345924	-63.6934	0.188006	0.398395	-46.4829
845	0.166949	0.357146	-72.2788	0.188006	0.398395	-57.2745
846	0.166949	0.357146	-59.2954	0.188706	0.399012	-54.888
847	0.16394	0.354494	-51.021	0.188233	0.398595	-59.7499
848	0.15745	0.348774	-47.3553	0.19015	0.400284	-51.8746
849	0.14916	0.341466	-45.7519	0.187724	0.398146	-49.3884
850	0.140081	0.333463	-47.0971	0.187724	0.398146	-46.465
851	0.142122	0.335187	-52.468	0.187724	0.398146	-40.1691
852	0.142122	0.335187	-57.9327	0.187603	0.39804	-32.062
853	0.144807	0.337554	-58.096	0.185596	0.39627	-6.53971
854	0.147572	0.339991	-54.1366	0.177401	0.389047	12.9257
855	0.148392	0.340714	-49.3876	0.166241	0.37921	16.5221
856	0.140676	0.333913	-49.3876	0.154656	0.368998	16.4624
857	0.136199	0.33035	-49.3876	0.1431	0.358813	21.3909
858	0.136199	0.33035	-45.0108	0.136704	0.3538	26.4215
859	0.134048	0.328455	-36.8143	0.127835	0.346608	45.4569
860	0.128886	0.323905	-32.3303	0.113521	0.334616	61.546
861	0.121521	0.317413	-35.0235	0.096657	0.320377	66.0347
862	0.11548	0.312088	-33.7568	0.0775876	0.304193	72.1034
863	0.108816	0.306214	-35.7597	0.0555362	0.285381	72.0638
864	0.113442	0.310292	-39.6694	0.0452281	0.27831	79.3731
865	0.116575	0.312876	-44.425	0.0435334	0.27831	73.0548
866	0.121346	0.316904	-41.7659	0.0435334	0.27831	74.4878
867	0.12481	0.31978	-34.4792	0.0435334	0.27831	90.704
868	0.120232	0.315745	-19.288	0.0412709	0.276316	109.432
869	0.112779	0.309175	-13.1019	0.0360938	0.271753	128.443
870	0.104733	0.302084	-3.67369	0.0286869	0.265224	142.454
871	0.0950063	0.29351	-1.53288	0.0204186	0.257936	153.107
872	0.0842274	0.284009	-2.05452	0.0117176	0.250267	158.891
873	0.0737048	0.274734	4.0588	0.00730966	0.24689	165.21
874	0.0626922	0.265161	18.0679	0.00730966	0.24689	175.005
875	0.0498074	0.253938	21.2638	0.00730966	0.24689	188.595
876	0.0498074	0.253938	25.3609	0.00660977	0.246273	203.444
877	0.0498074	0.253938	24.2997	0.00565403	0.245431	223.596
878	0.0498074	0.253938	27.4223	0.00206099	0.242264	228.822
879	0.048273	0.252586	23.7571	0.00206099	0.242264	235.506
880	0.0485397	0.252821	23.2552	0.00206099	0.242264	219.219
881	0.0496873	0.253908	10.9217	0.00379684	0.243794	199.128
882	0.0565757	0.259979	15.1188	0.0124315	0.251405	192.237
883	0.0614018	0.264233	21.3103	0.0223551	0.260152	177.999
884	0.0631857	0.265806	19.5459	0.0329224	0.269466	163.568
885	0.0658365	0.268142	13.4206	0.0439801	0.279213	152.69
886	0.0776996	0.278599	10.4219	0.0590415	0.292489	151.67
887	0.0910361	0.290354	6.11335	0.0746037	0.306206	141.069
888	0.10649	0.303976	0.680836	0.0930677	0.322481	133.652
889	0.124612	0.31995	-9.61576	0.115176	0.341969	125.63
890	0.146778	0.339488	-12.6463	0.136644	0.360811	114.73
891	0.170433	0.360338	-9.00604	0.15643	0.377972	114.73
892	0.1923	0.379612	-5.53217	0.170435	0.389352	116.657
893	0.204011	0.388934	-3.52928	0.17634	0.392744	122.142
894	0.207695	0.390344	-2.29312	0.175374	0.391892	126.162
895	0.204563	0.38776	9.77486	0.175374	0.391892	138.212
896	0.199792	0.383732	13.0528	0.175374	0.391892	148.927
897	0.19341	0.378285	13.6504	0.175374	0.391892	144.493
898	0.19341	0.378285	4.31001	0.175374	0.391892	136.308
899	0.19341	0.378285	6.65842	0.175374	0.391892	127.694
900	0.19341	0.378285	0.652918	0.175374	0.391892	126.868
901	0.19341	0.378285	6.71276	0.175374	0.391892	128.467
902	0.192561	0.377536	9.37546	0.175374	0.391892	128.228
903	0.190938	0.376105	10.9326	0.175374	0.391892	126.559
904	0.190938	0.376105	14.3048	0.175374	0.391892	124.396
905	0.190938	0.376105	18.9248	0.175374	0.391892	116.872
906	0.190938	0.376105	2.81108	0.175374	0.391892	115.866
907	0.193472	0.378339	-1.62093	0.175374	0.391892	113.03
908	0.19812	0.382436	-1.42914	0.175374	0.391892	115.273
909	0.200785	0.38456	4.19907	0.175374	0.391892	114.005
910	0.200683	0.384247	8.69575	0.175374	0.391892	128.396
911	0.197494	0.381436	19.2683	0.173638	0.390362	143.144
912	0.190606	0.375365	21.4144	0.165003	0.382751	146.429
913	0.182674	0.368373	20.7679	0.15508	0.374004	155.925
914	0.17506	0.361662	24.2456	0.144512	0.36469	163.273
915	0.165612	0.353334	40.7849	0.133455	0.354943	183.485
916	0.153749	0.342877	54.6226	0.118393	0.341667	193.704
917	0.140412	0.331122	59.5175	0.102717	0.327849	204.6
918	0.124959	0.3175	79.4058	0.0842526	0.311574	217.947
919	0.106626	0.301341	91.5981	0.0621102	0.292057	217.657
920	0.0844602	0.281803	95.1576	0.0407844	0.273339	216.358
921	0.0607604	0.260913	101.881	0.0217796	0.256867	221.622
922	0.0369584	0.239933	113.015	0.00777414	0.245487	232.944
923	0.0216043	0.227401	112.729	0.000923086	0.241261	227.948
924	0.0134344	0.222036	104.407	0.000923086	0.241261	220.543
925	0.0170566	0.225229	88.7208	0.000923086	0.241261	201.54
926	0.0240954	0.231433	80.9256	0.00416753	0.244121	183.141
927	0.0349643	0.241014	72.1913	0.0104833	0.249688	175.933
928	0.0479119	0.252426	72.1913	0.016814	0.255268	165.078
929	0.0564469	0.259426	64.862	0.0262124	0.263552	155.702
930	0.0637093	0.265153	64.4446	0.037339	0.273359	144.27
931	0.0711768	0.271062	60.1137	0.04829	0.282991	132.898
932	0.0728412	0.271167	59.0247	0.0589167	0.292299	127.354
933	0.0728412	0.271167	57.196	0.0695287	0.301592	119.634
934	0.0728412	0.271167	44.7273	0.0731731	0.303917	110.786
935	0.0728412	0.271167	36.9114	0.0774149	0.306769	106.145
936	0.0728412	0.271167	45.8998	0.0774149	0.306769	92.4171
937	0.0703069	0.268933	59.8229	0.0776139	0.306944	80.8509
938	0.0656588	0.264836	63.1794	0.0776139	0.306944	72.649
939	0.0629005	0.262629	71.0056	0.0776139	0.306944	65.9745
940	0.06006	0.260349	67.2683	0.0776139	0.306944	61.8695
941	0.06006	0.260349	63.6465	0.0776139	0.306944	68.6465
942	0.0603445	0.2606	63.6239	0.0776139	0.306944	67.4717
943	0.0603445	0.2606	60.4265	0.0778658	0.307166	52.5834
944	0.0619156	0.261984	55.8173	0.0814108	0.310291	42.0975
945	0.0658769	0.265476	38.5606	0.086988	0.315207	22.1427
946	0.0726054	0.271407	21.8353	0.0964429	0.323541	6.6377
947	0.0822262	0.279887	21.2489	0.10911	0.334706	1.41386
948	0.0859811	0.282501	11.8624	0.113765	0.337859	2.56946
949	0.0859811	0.282501	9.8199	0.113765	0.337859	4.71431
950	0.0859811	0.282501	7.23655	0.113623	0.337734	4.19296
951	0.0870354	0.283431	1.12119	0.113737	0.337834	-3.32047
952	0.0870354	0.283431	-11.6004	0.115737	0.339597	-19.7638
953	0.0878155	0.284118	-16.3536	0.120253	0.343578	-20.2127
954	0.090931	0.286864	-12.1561	0.121501	0.34429	-26.0689
955	0.0919841	0.287793	-10.9595	0.123698	0.345839	-23.2915
956	0.0924492	0.288203	-3.16428	0.12453	0.346186	-18.8876
957	0.084538	0.28069	0.845842	0.123199	0.344625	-20.1775
958	0.0746564	0.271441	0.87848	0.122501	0.343622	-11.4863
959	0.0661215	0.264442	13.194	0.113103	0.335338	-4.71397
960	0.0588591	0.258714	13.6113	0.101976	0.325531	-4.22013
961	0.0513916	0.252806	10.002	0.0910249	0.315899	-4.63782
962	0.0515007	0.254264	15.307	0.0806034	0.306772	-4.63782
963	0.0515007	0.254264	17.9939	0.0699914	0.297479	2.04271
964	0.0515007	0.254264	27.8199	0.066347	0.295154	14.7063
965	0.0515007	0.254264	43.4648	0.0621052	0.292302	20.3351
966	0.0515007	0.254264	50.8914	0.0621052	0.292302	20.5591
967	0.0515007	0.254264	37.5373	0.0619952	0.292205	20.177
968	0.0533349	0.255881	29.6526	0.0619952	0.292205	7.39038
969	0.0573941	0.259459	15.6059	0.0655178	0.29531	-7.98846
970	0.0645921	0.265803	7.86546	0.0736527	0.302481	-25.7288
971	0.0754668	0.275389	2.88087	0.0871863	0.31441	-39.4046
972	0.0887908	0.287133	-2.9357	0.103762	0.32902	-44.8179
973	0.105257	0.301648	-3.48848	0.122998	0.345976	-42.1056
974	0.121995	0.316401	0.333089	0.140901	0.361756	-37.9697
975	0.131252	0.323896	0.525467	0.155177	0.37415	-39.047
976	0.140414	0.331308	4.51583	0.169982	0.387011	-36.8523
977	0.147616	0.336991	-2.83603	0.183708	0.398921	-42.031
978	0.164295	0.351724	-14.1403	0.209906	0.421086	-49.0466
979	0.188003	0.371957	-20.7189	0.243239	0.446404	-50.9019
980	0.21379	0.394022	-24.7334	0.276573	0.471723	-49.0809
981	0.241549	0.417826	-28.7792	0.309011	0.496253	-46.8314
982	0.273608	0.444138	-27.1917	0.340345	0.519808	-41.711
983	0.306161	0.469762	-22.1521	0.368005	0.539989	-43.4939
984	0.336238	0.493204	-19.2641	0.399809	0.56421	-42.1337
985	0.364896	0.515395	-13.5076	0.430946	0.587842	-38.6247
986	0.390726	0.535092	-13.5076	0.460202	0.609955	-36.7779
987	0.421101	0.559336	-13.2873	0.488551	0.631267	-35.4577
988	0.451369	0.583485	-13.3199	0.510301	0.646057	-45.2156
989	0.484702	0.609797	-25.6354	0.541275	0.668591	-53.2713
990	0.518035	0.636108	-25.6354	0.574609	0.693204	-55.3941
991	0.551369	0.66242	-22.0261	0.607942	0.718522	-54.9764
992	0.582928	0.687169	-27.3311	0.64107	0.74366	-54.9764
993	0.616262	0.713481	-35.8597	0.674403	0.768978	-61.6569
994	0.649595	0.739793	-46.7881	0.707737	0.794296	-73.1047
995	0.6705	0.753676	-62.433	0.730363	0.808908	-78.7335
996	0.684506	0.760661	-76.1164	0.746476	0.817006	-86.9633
997	0.699705	0.768697	-79.0316	0.766633	0.828669	-99.4599
998	0.716336	0.777995	-81.4952	0.793019	0.845822	-105.48
999	0.734177	0.78836	-78.236	0.822364	0.865583	-97.0425
1000	0.750417	0.797314	-77.6512	0.847562	0.881689	-90.769
1001	0.766369	0.806014	-79.0364	0.867362	0.895079	-84.5773
1002	0.783003	0.815315	-79.5118	0.884119	0.905786	-78.6513
1003	0.799869	0.824821	-80.0091	0.897965	0.913928	-74.6617
1004	0.814381	0.834543	-80.0091	0.902817	0.913308	-74.6617
1005	0.82463	0.840002	-76.0401	0.897176	0.902195	-69.4132
1006	0.83293	0.843743	-74.1442	0.888956	0.888808	-65.2496
1007	0.83548	0.841844	-66.7923	0.878691	0.873619	-60.0709
1008	0.822172	0.824517	-61.6767	0.854018	0.8483	-61.0523
1009	0.806352	0.804974	-57.4462	0.827348	0.823407	-65.3505
1010	0.787923	0.78307	-56.2372	0.80279	0.800375	-72.1694
1011	0.768901	0.760643	-59.717	0.781582	0.780297	-81.6174
1012	0.750135	0.739723	-67.1686	0.765017	0.76431	-96.774
1013	0.733755	0.72203	-72.5633	0.757056	0.756045	-104.689
1014	0.720026	0.706673	-77.694	0.752984	0.751208	-110.447
1015	0.708818	0.693539	-82.4354	0.751742	0.748865	-112.659
1016	0.69994	0.682458	-82.8901	0.751742	0.74748	-115.857
1017	0.691286	0.671575	-84.3827	0.751742	0.74748	-115.857
1018	0.683364	0.661337	-89.6417	0.753983	0.749721	-108.548
1019	0.678027	0.653377	-95.8939	0.743489	0.739652	-103.747
1020	0.675762	0.648126	-100.344	0.722541	0.71941	-102.118
1021	0.675684	0.644801	-100.504	0.700528	0.697397	-102.118
1022	0.675684	0.641546	-105.621	0.672312	0.672078	-100.245
1023	0.675684	0.640507	-108.02	0.641321	0.64676	-111.652
1024	0.675684	0.640507	-108.02	0.615934	0.626382	-113.7
1025	0.688112	0.652936	-108.02	0.602261	0.617598	-113.7
1026	0.707439	0.672263	-105.594	0.586148	0.6095	-107.458
1027	0.725574	0.690539	-98.9457	0.566968	0.598698	-100.655
1028	0.740442	0.705936	-91.9539	0.544444	0.58495	-89.3847
1029	0.751875	0.718304	-88.8252	0.516383	0.56632	-98.7689
1030	0.76177	0.729318	-81.9271	0.492933	0.551755	-96.4699
1031	0.768276	0.737344	-74.9782	0.47067	0.536194	-96.4699
1032	0.771368	0.742361	-68.6862	0.444318	0.516545	-101.192
1033	0.771368	0.744652	-63.3957	0.420287	0.498941	-106.009
1034	0.771368	0.744652	-63.3957	0.405655	0.490456	-115.173
1035	0.781234	0.754518	-61.9254	0.407615	0.498029	-114.272
1036	0.790378	0.763747	-61.9254	0.409132	0.505212	-114.092
1037	0.801887	0.775342	-63.6893	0.40468	0.506436	-114.514
1038	0.826507	0.799945	-62.5826	0.410383	0.515728	-113.532
1039	0.850584	0.82407	-65.3694	0.411785	0.520777	-111.806
1040	0.876559	0.84993	-61.0894	0.412338	0.525079	-112.82
1041	0.900101	0.873936	-53.9641	0.41339	0.529819	-108.985
1042	0.920142	0.894856	-46.5125	0.412557	0.532899	-93.8281
1043	0.936522	0.912549	-41.1178	0.394083	0.51922	-80.4417
1044	0.940619	0.918274	-35.9871	0.365102	0.499123	-64.9865
1045	0.938619	0.9182	-35.0671	0.333011	0.476285	-62.458
1046	0.936166	0.917727	-34.6124	0.299678	0.452352	-55.465
1047	0.924814	0.908382	-35.1702	0.266345	0.427034	-60.1784
1048	0.913736	0.899278	-35.9039	0.239037	0.407466	-69.9965
1049	0.903019	0.890492	-35.3209	0.225697	0.401295	-79.9511
1050	0.892015	0.881454	-37.648	0.225343	0.407529	-91.4903
1051	0.882155	0.873423	-39.6995	0.231724	0.419826	-91.4903
1052	0.873303	0.866281	-34.5823	0.237026	0.428147	-93.3631
1053	0.859544	0.852016	-38.759	0.238496	0.429861	-81.9561
1054	0.849017	0.839561	-41.1543	0.232104	0.424921	-74.4295
1055	0.839666	0.828143	-41.1543	0.223151	0.419093	-66.8213
1056	0.826657	0.813066	-41.9677	0.223151	0.419093	-66.0059
1057	0.814047	0.798341	-46.4722	0.22275	0.41874	-71.8982
1058	0.803651	0.785567	-52.4329	0.225245	0.420939	-78.3653
1059	0.796184	0.775375	-59.1224	0.230917	0.425938	-69.0371
1060	0.792003	0.76808	-65.7035	0.232005	0.426898	-66.6222
1061	0.791056	0.763636	-65.7035	0.220936	0.417141	-60.5477
1062	0.781277	0.750359	-66.964	0.213954	0.411471	-58.6625
1063	0.772117	0.737627	-70.6276	0.206046	0.404985	-60.5861
1064	0.764757	0.726483	-72.4399	0.199083	0.399333	-53.659
1065	0.758287	0.716123	-77.351	0.188716	0.39068	-62.4974
1066	0.754231	0.707891	-77.351	0.182693	0.385855	-66.0611
1067	0.75262	0.702103	-75.5872	0.184301	0.388454	-65.972
1068	0.749196	0.694606	-81.2841	0.185865	0.391015	-74.3467
1069	0.748572	0.689577	-79.9391	0.195363	0.401021	-71.7751
1070	0.747287	0.683964	-81.8532	0.20252	0.408837	-63.966
1071	0.747272	0.679181	-81.8532	0.205839	0.41327	-58.3529
1072	0.735624	0.662764	-81.8532	0.200944	0.409814	-59.563
1073	0.715415	0.637788	-79.4565	0.206837	0.417077	-63.2511
1074	0.697244	0.621107	-75.9819	0.208242	0.417077	-60.2579
1075	0.678522	0.608004	-72.1605	0.208242	0.417077	-58.1331
1076	0.657922	0.593246	-73.8303	0.208242	0.417077	-61.997
1077	0.646819	0.587886	-71.7799	0.208276	0.417107	-55.0906
1078	0.632484	0.580915	-65.7873	0.20596	0.415065	-45.9863
1079	0.615205	0.571349	-63.0599	0.199171	0.409081	-44.2594
1080	0.596587	0.560602	-56.3045	0.191533	0.402348	-36.6675
1081	0.574648	0.546928	-59.3047	0.180164	0.392328	-45.8626
1082	0.554184	0.534554	-65.8276	0.180596	0.393572	-47.7634
1083	0.541831	0.529912	-63.0339	0.188569	0.402246	-46.8929
1084	0.528106	0.52406	-60.6386	0.187014	0.402246	-41.2824
1085	0.507317	0.511283	-64.4454	0.187014	0.402246	-48.636
1086	0.492056	0.503813	-67.2516	0.187014	0.402246	-44.8004
1087	0.478175	0.497559	-62.7471	0.186349	0.40166	-29.3031
1088	0.455266	0.484021	-58.3739	0.179992	0.396056	-32.0244
1089	0.430207	0.468588	-55.9179	0.174971	0.391631	-36.3317
1090	0.403943	0.452092	-52.1859	0.172068	0.389071	-36.3317
1091	0.375844	0.43398	-53.4716	0.173886	0.389933	-42.4062
1092	0.35721	0.425257	-57.3017	0.174298	0.389933	-40.1403
1093	0.340457	0.418193	-59.6416	0.173596	0.388952	-44.999
1094	0.324855	0.412143	-64.2077	0.175282	0.390075	-56.1004
1095	0.311496	0.40807	-65.5611	0.182422	0.396006	-44.4423
1096	0.298802	0.404583	-71.3602	0.182522	0.395575	-51.6131
1097	0.288964	0.403615	-77.5971	0.186145	0.39825	-60.7114
1098	0.283137	0.406293	-77.1889	0.194239	0.404866	-55.9246
1099	0.277108	0.408795	-75.747	0.199981	0.409408	-55.9246
1100	0.260627	0.400927	-74.4125	0.202838	0.411066	-55.901
1101	0.24349	0.392482	-74.4125	0.1918	0.39883	-52.4366
1102	0.235024	0.392707	-75.0318	0.18076	0.389874	-51.2264
1103	0.235421	0.40176	-78.5683	0.169126	0.380394	-49.9619
1104	0.243973	0.412642	-78.7638	0.167721	0.380394	-52.4894
1105	0.24257	0.412642	-62.4962	0.167721	0.380394	-43.4651
1106	0.241167	0.412642	-63.5902	0.167721	0.380394	-49.9671
1107	0.240302	0.413115	-64.4902	0.170915	0.38321	-59.6485
1108	0.242102	0.414702	-65.2015	0.177824	0.389299	-71.6749
1109	0.244252	0.416597	-66.6073	0.190641	0.400597	-64.9123
1110	0.247093	0.419101	-68.5167	0.200136	0.408966	-60.965
1111	0.250871	0.422432	-61.7936	0.205311	0.413246	-51.7699
1112	0.246854	0.418891	-38.4481	0.195567	0.403681	-37.9213
1113	0.239632	0.412525	-34.4886	0.183782	0.393293	-29.5695
1114	0.230552	0.404521	-24.3688	0.183782	0.393293	-40.6581
1115	0.227359	0.402404	-21.7152	0.183782	0.393293	-42.2302
1116	0.222861	0.399138	-24.4313	0.184429	0.393864	-52.4532
1117	0.219699	0.397049	-26.2008	0.18888	0.397787	-56.4048
1118	0.22422	0.401058	-26.9381	0.19335	0.401727	-47.4183
1119	0.229104	0.405388	-25.1876	0.193405	0.401775	-42.1059
1120	0.233128	0.408959	-28.2588	0.190688	0.399362	-54.086
1121	0.23866	0.41386	-33.1739	0.200108	0.408386	-66.5798
1122	0.246608	0.42089	-30.2521	0.217073	0.423684	-66.0084
1123	0.25312	0.426654	-28.0395	0.232425	0.437402	-54.4092
1124	0.258545	0.43146	-24.272	0.236209	0.440228	-47.1241
1125	0.262119	0.434635	-21.2939	0.236414	0.439898	-55.3548
1126	0.264229	0.436519	-17.3593	0.241975	0.444446	-48.3811
1127	0.264406	0.4367	-15.3665	0.24411	0.445973	-43.8136
1128	0.263604	0.436017	-14.2299	0.244	0.445523	-47.1578
1129	0.262243	0.434843	-19.2108	0.245534	0.44652	-56.9955
1130	0.273075	0.445569	-23.5565	0.255863	0.45574	-57.0815
1131	0.286041	0.458178	-24.9868	0.283738	0.478881	-60.5458
1132	0.303224	0.47437	-24.3675	0.317071	0.5042	-60.5458
1133	0.321895	0.490294	-23.2276	0.350404	0.529518	-61.8104
1134	0.340045	0.505724	-26.5068	0.383738	0.554837	-71.4013
1135	0.372509	0.532036	-42.7743	0.417071	0.580155	-82.5504
1136	0.405842	0.558348	-40.0105	0.450404	0.605474	-75.9794
1137	0.428193	0.573838	-39.1105	0.471649	0.619086	-68.4909
1138	0.443272	0.582109	-38.3993	0.483252	0.623494	-55.7507
1139	0.452838	0.584909	-34.0516	0.484497	0.618285	-54.2857
1140	0.459817	0.585374	-29.7245	0.48139	0.608809	-45.1803
1141	0.455286	0.58076	-20.8082	0.469881	0.598947	-31.6843
1142	0.455286	0.58076	-40.6964	0.468775	0.598947	-48.9982
1143	0.456793	0.582087	-46.0107	0.471412	0.601271	-64.7582
1144	0.460823	0.58564	-60.7213	0.477261	0.606427	-70.0535
1145	0.467109	0.591181	-61.8067	0.485712	0.613876	-68.736
1146	0.473928	0.597192	-60.0312	0.492884	0.620122	-60.9954
1147	0.479875	0.602433	-60.1605	0.493253	0.620018	-65.3943
1148	0.485886	0.607731	-63.2837	0.495785	0.621819	-68.295
1149	0.493431	0.614382	-67.4113	0.499741	0.624876	-77.2862
1150	0.503004	0.62282	-61.4909	0.508277	0.631988	-70.526
1151	0.507698	0.626724	-57.3094	0.513491	0.636173	-66.7393
1152	0.510337	0.628817	-60.9029	0.516844	0.638717	-79.2602
1153	0.514742	0.632466	-63.426	0.527682	0.648017	-84.0015
1154	0.520387	0.637208	-66.5192	0.550839	0.665238	-77.9492
1155	0.527552	0.64329	-68.9486	0.571023	0.679839	-69.7184
1156	0.53591	0.650424	-70.7895	0.587162	0.690874	-65.9576
1157	0.545173	0.658355	-69.076	0.601453	0.700281	-61.0942
1158	0.555615	0.665544	-64.4845	0.613354	0.707581	-54.1621
1159	0.564997	0.670745	-59.5036	0.613223	0.703252	-46.7048
1160	0.571932	0.673788	-53.9073	0.609427	0.695694	-50.1169
1161	0.576117	0.674407	-52.477	0.603689	0.689613	-52.7752
1162	0.57905	0.674407	-52.477	0.599256	0.684683	-61.7956
1163	0.580189	0.674407	-52.477	0.599256	0.68366	-64.1571
1164	0.58129	0.674407	-52.477	0.599256	0.68366	-64.1571
1165	0.58216	0.674407	-52.477	0.599256	0.68366	-64.1571
1166	0.58216	0.674407	-52.477	0.599256	0.68366	-64.1571
1167	0.591785	0.684033	-52.477	0.608116	0.69252	-64.1571
1168	0.606697	0.698945	-53.7185	0.622938	0.707342	-64.1571
1169	0.627383	0.719558	-55.6146	0.641858	0.726262	-64.1571
1170	0.649451	0.741444	-58.4319	0.664411	0.748815	-73.2624
1171	0.68208	0.767756	-68.8602	0.69408	0.770469	-86.7584
1172	0.708713	0.787367	-65.7945	0.71463	0.783004	-82.6512
1173	0.733196	0.805007	-62.6902	0.733162	0.793761	-76.1136
1174	0.756154	0.821303	-58.0994	0.742379	0.795583	-72.8365
1175	0.776021	0.834776	-55.8609	0.749985	0.795985	-78.3929
1176	0.782939	0.83543	-51.3007	0.760954	0.799426	-82.6921
1177	0.777375	0.826944	-47.8729	0.777033	0.807727	-78.2535
1178	0.768601	0.817637	-39.8439	0.782558	0.805732	-73.2317
1179	0.755365	0.805969	-34.5713	0.782332	0.79828	-64.909
1180	0.739538	0.792019	-34.5713	0.778017	0.787223	-60.7534
1181	0.725023	0.779458	-16.7217	0.77166	0.774366	-46.4183
1182	0.709516	0.766024	1.26444	0.75093	0.757017	-23.1561
1183	0.691178	0.750093	14.385	0.724047	0.734245	-16.3671
1184	0.669737	0.731428	23.4299	0.690714	0.709419	-18.394
1185	0.645494	0.710292	28.6492	0.658376	0.685472	-22.265
1186	0.618686	0.686896	27.0927	0.627941	0.663201	-30.494
1187	0.592643	0.664174	23.699	0.601549	0.644494	-32.7806
1188	0.566247	0.642922	20.3706	0.576281	0.626777	-32.7806
1189	0.540289	0.623112	16.6497	0.554782	0.61283	-30.1699
1190	0.51616	0.604913	16.147	0.528905	0.5956	-22.2398
1191	0.492278	0.586931	16.147	0.501311	0.576856	-13.3675
1192	0.468288	0.568842	13.3607	0.472409	0.55696	-4.34716
1193	0.445666	0.551959	8.8216	0.439076	0.533157	-3.23881
1194	0.425275	0.537043	1.47467	0.406359	0.508874	-5.22874
1195	0.408495	0.525308	-4.87896	0.374619	0.485453	-7.40129
1196	0.394835	0.516325	-8.5025	0.343946	0.462974	-7.87032
1197	0.382957	0.508911	-8.71681	0.313505	0.440697	-12.187
1198	0.372725	0.503132	-9.93165	0.285184	0.42029	-12.0163
1199	0.363091	0.497879	-8.03554	0.25185	0.395464	1.3918
1200	0.343308	0.482589	-7.61353	0.218517	0.370639	11.9066
1201	0.314438	0.458028	-3.63951	0.188848	0.349478	24.8588
1202	0.287805	0.438417	3.85192	0.168298	0.337435	36.5926
1203	0.261816	0.419449	2.72386	0.147129	0.324848	39.9526
1204	0.23638	0.400969	-4.23187	0.132063	0.318363	44.5025
1205	0.215198	0.386337	-11.7809	0.116006	0.311005	47.5807
1206	0.209574	0.386824	-18.2307	0.0984361	0.302313	51.88
1207	0.21736	0.397268	-24.4226	0.0775361	0.290686	62.7568
1208	0.229714	0.409732	-27.0033	0.0650098	0.287433	72.5387
1209	0.233138	0.411479	-29.1426	0.0557664	0.287462	69.8285
1210	0.237613	0.414153	-35.8728	0.0478546	0.288666	69.9959
1211	0.246052	0.420321	-51.7032	0.0398605	0.289796	73.718
1212	0.249844	0.421842	-60.7791	0.0398605	0.289796	75.7227
1213	0.249844	0.421842	-60.2975	0.0398605	0.289796	87.0702
1214	0.249844	0.421842	-55.2025	0.0398605	0.289796	97.6177
1215	0.249844	0.421842	-47.8563	0.0388646	0.288919	114.036
1216	0.2496	0.421627	-29.4849	0.0359666	0.286364	132.873
1217	0.246771	0.419133	-19.5552	0.0290252	0.280246	135.16
1218	0.241031	0.414074	-19.0416	0.0209602	0.273137	135.16
1219	0.235038	0.408791	-15.6175	0.0177529	0.270886	145.179
1220	0.227363	0.402026	-6.962	0.0177529	0.270886	152.439
1221	0.217912	0.393696	-1.91909	0.0177529	0.270886	156.39
1222	0.208569	0.385473	0.570054	0.0177529	0.270886	162.293
1223	0.198003	0.376172	2.73073	0.0177529	0.270886	162.362
1224	0.186375	0.365936	4.74944	0.0177193	0.270856	158.632
1225	0.173755	0.354825	6.93779	0.0195185	0.272442	160.804
1226	0.16006	0.342767	10.4342	0.0199618	0.272799	161.273
1227	0.144647	0.329194	10.6485	0.0178685	0.270646	156.383
1228	0.123087	0.310203	13.0882	0.0181779	0.270611	156.213
1229	0.100328	0.290155	13.0898	0.0188909	0.270611	151.263
1230	0.0867777	0.279316	12.4303	0.0188909	0.270611	143.882
1231	0.0826387	0.277851	8.14228	0.0188909	0.270611	129.722
1232	0.083117	0.278273	0.205296	0.0194844	0.271134	113.809
1233	0.0838143	0.278887	0.167959	0.0227498	0.274012	110.449
1234	0.0845299	0.279518	0.812573	0.0259374	0.276813	99.1834
1235	0.0849288	0.27987	2.25931	0.0334166	0.283396	90.516
1236	0.0846169	0.279595	8.44112	0.0451546	0.293733	90.516
1237	0.0812674	0.276642	11.3858	0.0539716	0.301005	79.6392
1238	0.0764711	0.272415	9.84159	0.0560627	0.301551	69.8572
1239	0.08315	0.279572	11.5485	0.0560627	0.301551	75.8229
1240	0.0889903	0.285991	17.2477	0.0544025	0.300088	73.619
1241	0.0920302	0.289941	15.818	0.0538252	0.299579	64.2689
1242	0.100419	0.299156	12.6701	0.0547857	0.300359	54.8258
1243	0.105701	0.302994	-1.52607	0.0547857	0.300359	37.0319
1244	0.114378	0.309825	-14.2097	0.0569471	0.302264	19.2222
1245	0.125142	0.318494	-25.4465	0.0636728	0.308192	3.40164
1246	0.138062	0.329064	-41.0659	0.072007	0.315538	-7.20696
1247	0.152215	0.340721	-45.0713	0.0772376	0.319781	-7.20696
1248	0.162393	0.348404	-44.3145	0.0808379	0.322393	-9.01416
1249	0.172201	0.35576	-50.0152	0.0853262	0.325788	-27.8293
1250	0.184809	0.365584	-58.1679	0.0940233	0.332893	-40.3707
1251	0.197849	0.375659	-63.2108	0.103138	0.340365	-50.5353
1252	0.199063	0.375659	-62.9137	0.105273	0.340859	-59.2565
1253	0.199565	0.37553	-60.5353	0.108794	0.342573	-58.1025
1254	0.198898	0.374371	-50.9116	0.111747	0.343788	-47.1992
1255	0.194965	0.370905	-46.2658	0.108354	0.340797	-46.2383
1256	0.188986	0.365634	-49.5352	0.10525	0.338095	-41.2902
1257	0.184613	0.36178	-49.5352	0.104452	0.337699	-32.0835
1258	0.184613	0.36178	-53.6955	0.0991298	0.333316	-22.8659
1259	0.186657	0.363582	-56.3606	0.0984168	0.333316	-19.9818
1260	0.190018	0.366544	-50.0683	0.0984168	0.333316	-20.6522
1261	0.189694	0.366259	-50.428	0.0984168	0.333316	-14.1818
1262	0.189547	0.366129	-56.5411	0.0978233	0.332793	-16.9207
1263	0.192403	0.368646	-60.4941	0.0985755	0.333456	-25.3992
1264	0.197202	0.372876	-57.1767	0.103572	0.337869	-19.0178
1265	0.200371	0.375669	-54.7688	0.105432	0.339518	-7.87222
1266	0.202356	0.377419	-58.9245	0.0972268	0.331751	-12.7045
1267	0.206384	0.380969	-57.5944	0.0955345	0.330215	-17.4062
1268	0.209758	0.383943	-63.1397	0.102879	0.337441	-17.4062
1269	0.215856	0.389319	-66.0902	0.107556	0.340456	-14.0338
1270	0.223405	0.395972	-69.5233	0.107556	0.340456	3.24495
1271	0.23264	0.404113	-68.0937	0.106032	0.339113	6.34942
1272	0.234654	0.405115	-68.0937	0.105072	0.338333	6.26075
1273	0.236102	0.405552	-57.475	0.105072	0.338333	13.6667
1274	0.227425	0.398722	-43.4154	0.102911	0.336428	27.7468
1275	0.216661	0.390052	-42.5946	0.0961848	0.3305	44.3382
1276	0.205494	0.381026	-44.9776	0.0878507	0.323154	56.3588
1277	0.195498	0.373033	-47.8954	0.08262	0.318911	69.4896
1278	0.190909	0.370277	-44.2853	0.0790197	0.316299	77.6319
1279	0.179719	0.361703	-37.917	0.0745314	0.312904	84.6341
1280	0.165582	0.350531	-39.1254	0.0666026	0.306476	82.8332
1281	0.153136	0.34098	-40.306	0.0595586	0.300829	82.8332
1282	0.153095	0.342014	-42.7169	0.0592569	0.301924	82.9255
1283	0.154805	0.344093	-45.2663	0.05891	0.302978	78.402
1284	0.157769	0.347276	-56.63	0.0607856	0.305992	61.4435
1285	0.164853	0.35352	-58.4682	0.0719824	0.315833	59.1963
1286	0.172604	0.360353	-58.6652	0.0838113	0.326232	52.9193
1287	0.180452	0.36727	-61.3561	0.0962931	0.337206	52.3992
1288	0.191292	0.376824	-63.4255	0.10903	0.348405	43.1816
1289	0.203148	0.387275	-67.7416	0.114572	0.352409	33.2979
1290	0.217124	0.399595	-76.0413	0.114572	0.352409	31.7494
1291	0.235773	0.416032	-75.5391	0.114572	0.352409	37.1169
1292	0.254174	0.432252	-68.9804	0.114572	0.352409	50.3727
1293	0.267424	0.443703	-63.1462	0.110555	0.348868	58.8512
1294	0.277808	0.452627	-60.1525	0.102371	0.341654	66.1407
1295	0.285712	0.459245	-56.9142	0.0930316	0.333422	76.0884
1296	0.292025	0.464461	-52.4905	0.0882812	0.329779	93.504
1297	0.293782	0.465379	-52.1025	0.0811563	0.324043	105.291
1298	0.283916	0.454697	-45.2516	0.0717213	0.316271	104.423
1299	0.270684	0.441048	-42.6473	0.0674701	0.313631	98.1671
1300	0.256172	0.42627	-41.1453	0.068042	0.314136	80.9355
1301	0.240922	0.410843	-42.0124	0.0701144	0.315962	79.5041
1302	0.232618	0.40231	-45.1141	0.0701144	0.315962	72.7854
1303	0.233301	0.402584	-55.5801	0.0718363	0.31748	70.7179
1304	0.244035	0.410059	-67.4622	0.0718363	0.31748	72.2529
1305	0.255787	0.418431	-64.3547	0.0718363	0.31748	68.083
1306	0.266011	0.425458	-59.4618	0.0718363	0.31748	56.4116
1307	0.266453	0.422986	-56.5439	0.0718363	0.31748	46.3667
1308	0.262361	0.418059	-60.5198	0.0718363	0.31748	36.2799
1309	0.265051	0.419108	-65.4576	0.0736797	0.319105	30.8168
1310	0.269985	0.422136	-69.7393	0.0782074	0.323096	25.7288
1311	0.277022	0.427018	-74.4592	0.0852352	0.32929	16.723
1312	0.286379	0.433945	-77.6486	0.0969243	0.339622	13.2466
1313	0.297303	0.442252	-75.0992	0.110322	0.351459	17.8009
1314	0.304996	0.447477	-68.7485	0.120671	0.360513	23.4851
1315	0.309568	0.449951	-74.1168	0.128228	0.367106	17.1069
1316	0.316778	0.454751	-74.4107	0.138919	0.376462	14.356
1317	0.324132	0.459677	-73.9619	0.150962	0.387009	14.8761
1318	0.331266	0.46441	-67.7154	0.15668	0.391262	14.8761
1319	0.330647	0.461754	-62.5785	0.163832	0.396948	13.4171
1320	0.327505	0.456873	-61.3322	0.169856	0.399968	17.55
1321	0.323751	0.451453	-61.3721	0.169856	0.399968	4.52196
1322	0.320016	0.44605	-65.374	0.171034	0.401007	-8.99941
1323	0.320175	0.444309	-71.35	0.17636	0.405702	-21.2054
1324	0.323272	0.445156	-77.7667	0.187684	0.415683	-37.239
1325	0.33053	0.449791	-79.98	0.204461	0.430471	-51.3748
1326	0.338875	0.455384	-82.4933	0.223295	0.447072	-71.7721
1327	0.350838	0.464448	-83.0891	0.245969	0.467058	-82.3577
1328	0.374525	0.485202	-85.3369	0.270363	0.48856	-87.9827
1329	0.399317	0.50693	-89.2771	0.297521	0.512498	-88.8675
1330	0.426045	0.530364	-89.3856	0.328095	0.536819	-85.8138
1331	0.453911	0.553846	-88.5185	0.359356	0.559818	-87.4869
1332	0.481354	0.576952	-85.4167	0.385411	0.577365	-83.9824
1333	0.502444	0.593885	-78.6614	0.397289	0.58094	-83.6783
1334	0.505179	0.592857	-76.5909	0.400826	0.58094	-88.7269
1335	0.50032	0.584485	-82.7133	0.402846	0.58094	-106.928
1336	0.49847	0.578764	-85.3834	0.409315	0.584861	-109.401
1337	0.505311	0.581579	-87.2592	0.416828	0.589701	-113.656
1338	0.516172	0.586398	-89.9319	0.424914	0.595048	-118.75
1339	0.528347	0.592375	-91.6046	0.435504	0.602602	-115.722
1340	0.541344	0.599076	-89.1164	0.444606	0.608844	-109.674
1341	0.553118	0.604699	-90.2267	0.450736	0.612466	-100.668
1342	0.565438	0.610804	-84.6264	0.448546	0.608292	-94.4663
1343	0.57363	0.613107	-84.6264	0.437199	0.595324	-94.0327
1344	0.572015	0.605603	-75.7612	0.421438	0.581527	-83.0446
1345	0.560359	0.597252	-67.4145	0.402684	0.565093	-78.4568
1346	0.545398	0.585987	-67.4101	0.381676	0.546672	-73.3645
1347	0.530434	0.574721	-67.022	0.357152	0.525151	-73.3645
1348	0.51528	0.563286	-73.2507	0.338696	0.509699	-70.9538
1349	0.507869	0.559232	-76.6876	0.326002	0.500008	-65.0719
1350	0.502147	0.556666	-80.2696	0.319979	0.496988	-72.3847
1351	0.498185	0.555652	-82.5214	0.321092	0.497969	-69.9866
1352	0.49533	0.555613	-82.5282	0.320689	0.497574	-61.5444
1353	0.492477	0.555577	-75.7533	0.315362	0.492879	-49.5726
1354	0.486296	0.552607	-71.9883	0.304153	0.482999	-36.4793
1355	0.478265	0.548006	-70.6208	0.287377	0.468212	-33.9924
1356	0.469562	0.542813	-74.5653	0.269378	0.452347	-26.6998
1357	0.462797	0.539328	-73.9694	0.247797	0.433324	-23.1991
1358	0.447896	0.527742	-71.4831	0.224209	0.412499	-18.1767
1359	0.425461	0.508766	-71.1393	0.198154	0.389499	-17.3072
1360	0.402856	0.489641	-74.4854	0.168691	0.366123	-24.4691
1361	0.380811	0.471966	-80.5071	0.140559	0.345848	-31.3353
1362	0.361721	0.456898	-85.9783	0.123078	0.335825	-42.5979
1363	0.350149	0.449029	-92.6835	0.123587	0.343135	-54.9478
1364	0.356908	0.4591	-99.0812	0.139617	0.360348	-66.9476
1365	0.373386	0.478389	-99.8544	0.162431	0.382205	-64.7494
1366	0.390244	0.498013	-102.355	0.186522	0.403109	-62.6259
1367	0.408331	0.51872	-100.61	0.210822	0.423094	-61.4568
1368	0.42556	0.538671	-95.5138	0.223596	0.43162	-52.6107
1369	0.437366	0.553496	-93.1296	0.224262	0.428554	-47.6958
1370	0.448001	0.567289	-92.5839	0.212247	0.417644	-46.476
1371	0.458367	0.580845	-86.3197	0.199633	0.406205	-47.097
1372	0.465656	0.591688	-86.3197	0.191219	0.398932	-36.903
1373	0.471849	0.601436	-86.3197	0.185995	0.397295	-40.6243
1374	0.481141	0.614282	-94.4673	0.187611	0.398718	-51.5324
1375	0.496359	0.623903	-96.088	0.192179	0.402746	-48.4555
1376	0.506199	0.628145	-97.0615	0.191217	0.401421	-54.5014
1377	0.516517	0.632809	-100.845	0.19424	0.403609	-60.1858
1378	0.528694	0.639111	-94.6166	0.200056	0.408259	-63.9696
1379	0.537529	0.642434	-90.481	0.206546	0.413503	-69.8515
1380	0.544331	0.643966	-85.4783	0.209924	0.415634	-70.1831
1381	0.546115	0.64077	-89.7113	0.213464	0.417909	-76.4301
1382	0.549979	0.639408	-87.281	0.220411	0.423227	-76.4301
1383	0.552649	0.636994	-86.7635	0.220411	0.423227	-71.9126
1384	0.544187	0.624331	-68.4803	0.220296	0.423126	-68.0529
1385	0.528518	0.61052	-56.3155	0.220296	0.423126	-66.3467
1386	0.51221	0.596145	-51.698	0.21946	0.422389	-63.7469
1387	0.493632	0.57977	-55.7243	0.218368	0.421426	-57.732
1388	0.484876	0.572982	-56.1637	0.217561	0.420749	-56.2621
1389	0.482649	0.572697	-56.4863	0.216032	0.419436	-57.8656
1390	0.480581	0.572552	-51.5298	0.215291	0.418816	-53.3876
1391	0.476077	0.57026	-39.2397	0.21235	0.416258	-38.2109
1392	0.461833	0.559383	-34.6037	0.203775	0.408733	-30.5077
1393	0.445311	0.546498	-32.5905	0.191415	0.397872	-19.4016
1394	0.427799	0.532741	-27.5262	0.172333	0.380936	-7.68622
1395	0.407799	0.516791	-19.2062	0.147498	0.359079	3.08999
1396	0.380815	0.494684	-13.9883	0.116938	0.334254	-3.21435
1397	0.35129	0.470337	-4.97764	0.0882231	0.312159	-8.21467
1398	0.3217	0.445934	-0.0881898	0.0729172	0.303182	-3.96909
1399	0.295029	0.42445	14.5686	0.0598174	0.29707	-8.68956
1400	0.266464	0.401296	12.9604	0.0593038	0.298717	-12.6893
1401	0.238689	0.378838	11.8498	0.0607556	0.302097	-12.0683
1402	0.21146	0.356861	14.6917	0.0578368	0.301624	-13.3679
1403	0.183792	0.334791	11.4859	0.0578368	0.301624	2.60146
1404	0.166387	0.322797	11.4859	0.0562214	0.3002	17.8878
1405	0.151168	0.313176	12.4295	0.0516525	0.296173	16.3326
1406	0.141329	0.308934	21.8244	0.0518671	0.296839	17.4537
1407	0.129103	0.302588	27.2692	0.0515309	0.297019	22.3215
1408	0.114202	0.293885	22.1461	0.0488028	0.295091	20.0834
1409	0.1021	0.287682	18.4474	0.0471744	0.294132	23.7915
1410	0.0918156	0.283081	17.4527	0.0437971	0.292001	31.3547
1411	0.0845802	0.281472	22.8956	0.0391438	0.288745	45.4204
1412	0.0746703	0.277505	22.9396	0.031421	0.282783	54.4839
1413	0.0647388	0.273519	16.7566	0.031421	0.282783	46.3631
1414	0.0687229	0.282234	-3.44425	0.0333066	0.284445	43.7379
1415	0.0808561	0.292929	-14.3071	0.0333066	0.284445	62.313
1416	0.0846071	0.295242	-12.4669	0.0333066	0.284445	67.9261
1417	0.0860565	0.29536	-9.4694	0.0333066	0.284445	61.1281
1418	0.0860332	0.29418	-10.2086	0.0336914	0.284785	57.4757
1419	0.086373	0.29332	-8.16498	0.0358708	0.286706	53.1944
1420	0.0857087	0.291575	-13.1046	0.0401539	0.290481	43.8405
1421	0.0874715	0.291969	-24.428	0.0490331	0.298307	27.8683
1422	0.0984996	0.30053	-27.0408	0.0639369	0.311444	24.0918
1423	0.110812	0.310223	-28.7169	0.0806963	0.326217	10.9215
1424	0.123947	0.320642	-33.0741	0.105192	0.347959	5.4644
1425	0.139224	0.332948	-36.7255	0.132366	0.37191	-0.47428
1426	0.159191	0.349388	-42.9045	0.165445	0.396736	5.83006
1427	0.182171	0.368485	-55.8825	0.19568	0.418831	10.8304
1428	0.207165	0.389356	-65.8729	0.22151	0.436811	4.79779
1429	0.234665	0.412436	-79.8062	0.253773	0.460462	6.42251
1430	0.263704	0.436873	-78.7647	0.285237	0.483409	10.3589
1431	0.292231	0.460859	-77.366	0.314505	0.504651	10.3589
1432	0.322236	0.484239	-80.208	0.347838	0.529476	1.46445
1433	0.348722	0.503755	-79.183	0.381172	0.554301	-11.2172
1434	0.374704	0.522827	-85.3973	0.414505	0.579127	-20.4927
1435	0.405314	0.54598	-91.8819	0.447838	0.603952	-18.9375
1436	0.438648	0.571532	-97.327	0.480408	0.628104	-15.0252
1437	0.471981	0.597476	-97.134	0.504017	0.643524	-14.2085
1438	0.496114	0.614232	-92.0109	0.515494	0.646859	-16.4903
1439	0.515428	0.626467	-87.1684	0.528092	0.651182	-20.1984
1440	0.526193	0.630436	-86.1737	0.53686	0.651182	-19.6296
1441	0.530324	0.627827	-78.9886	0.53686	0.651182	-27.4482
1442	0.524228	0.623356	-79.3722	0.53686	0.651182	-38.3473
1443	0.51832	0.619052	-79.5469	0.537762	0.651977	-40.4807
1444	0.512499	0.614823	-81.0736	0.539713	0.653696	-54.7755
1445	0.507427	0.611255	-86.2584	0.548985	0.661869	-78.7834
1446	0.513285	0.618315	-86.2673	0.560924	0.672393	-86.4748
1447	0.520545	0.626776	-90.2842	0.561879	0.672393	-89.1559
1448	0.529779	0.636977	-95.9551	0.564151	0.673554	-97.9626
1449	0.541799	0.649634	-98.2461	0.57075	0.678529	-96.2079
1450	0.554945	0.663283	-93.6439	0.576488	0.682745	-89.5948
1451	0.565829	0.674939	-93.7639	0.578976	0.684096	-90.5534
1452	0.576773	0.686647	-96.3317	0.581935	0.685862	-93.6454
1453	0.588978	0.699467	-95.2808	0.586413	0.688968	-92.1583
1454	0.600667	0.711832	-91.3614	0.590161	0.691429	-88.4922
1455	0.612145	0.722499	-88.6758	0.594168	0.692303	-86.4748
1456	0.622505	0.732003	-82.5436	0.587946	0.68798	-89.1479
1457	0.630152	0.738852	-78.4458	0.582783	0.684814	-96.4571
1458	0.638492	0.743925	-73.3448	0.584732	0.686763	-94.6701
1459	0.644325	0.74679	-70.2128	0.585803	0.687938	-92.4909
1460	0.648619	0.748298	-67.1897	0.585803	0.688169	-91.9575
1461	0.651428	0.748496	-66.7313	0.585803	0.688169	-91.9575
1462	0.651847	0.748496	-66.7313	0.585803	0.688169	-91.9575
1463	0.658695	0.754925	-64.5504	0.585803	0.688169	-91.9575
1464	0.664471	0.760408	-58.3361	0.585803	0.688169	-91.9575
1465	0.667194	0.763201	-52.7951	0.585803	0.688169	-91.9575
1466	0.667194	0.763594	-51.8885	0.585803	0.688169	-91.9575
1467	0.667194	0.763594	-51.8885	0.59284	0.695206	-91.9575
1468	0.6763	0.772699	-51.8885	0.611609	0.713975	-86.0646
1469	0.676143	0.772543	-53.7944	0.624528	0.727238	-86.523
1470	0.683093	0.779382	-53.7944	0.646364	0.749307	-92.0583
1471	0.68899	0.785167	-62.1466	0.676023	0.770431	-95.3653
1472	0.705687	0.793321	-65.6199	0.707306	0.792987	-97.7018
1473	0.72409	0.802979	-61.0812	0.739737	0.816555	-92.7985
1474	0.740263	0.810671	-54.9851	0.769235	0.838	-81.7347
1475	0.751394	0.813676	-55.3176	0.793296	0.854652	-76.307
1476	0.762689	0.816825	-61.4618	0.814691	0.868954	-76.307
1477	0.777002	0.822636	-62.0423	0.847069	0.89378	-72.8428
1478	0.791601	0.828697	-61.9443	0.877745	0.917105	-60.3837
1479	0.806151	0.834716	-55.6615	0.902299	0.935034	-55.9416
1480	0.811625	0.832025	-59.4962	0.922455	0.948823	-55.0273
1481	0.818984	0.830995	-58.0907	0.942161	0.962215	-47.0138
1482	0.825652	0.829356	-52.1058	0.957632	0.972138	-36.5858
1483	0.829379	0.825125	-46.7886	0.967027	0.976592	-24.9026
1484	0.817976	0.806073	-48.1652	0.961872	0.967177	-27.0125
1485	0.805534	0.787618	-54.2074	0.955693	0.958676	-39.9142
1486	0.79586	0.77178	-55.9254	0.960176	0.960085	-41.2967
1487	0.786729	0.756686	-62.6511	0.965339	0.962094	-36.6594
1488	0.778198	0.744505	-68.9486	0.965339	0.962094	-36.6594
1489	0.772761	0.735051	-75.2015	0.965339	0.962094	-36.6594
1490	0.770396	0.728305	-75.9721	0.965339	0.962094	-36.6594
1491	0.76841	0.721893	-77.7857	0.965339	0.962094	-36.6594
1492	0.767315	0.716267	-80.0143	0.965339	0.962094	-36.6594
1493	0.767315	0.711606	-90.7765	0.965339	0.962094	-36.6594
1494	0.767315	0.711606	-90.7765	0.965339	0.962094	-36.6594
1495	0.767315	0.711606	-90.7765	0.965339	0.962094	-36.6594
1496	0.767315	0.711606	-90.7765	0.965339	0.962094	-36.6594
1497	0.767315	0.711606	-90.7765	0.965339	0.962094	-36.6594
1498	0.767315	0.711606	-90.7765	0.965339	0.962094	-36.6594
1499	0.778878	0.723169	-88.8706	0.968293	0.965048	-36.201
1500	0.789505	0.733907	-88.8706	0.971022	0.967803	-36.201
1501	0.80733	0.751844	-86.4503	0.974697	0.971505	-32.894
1502	0.823967	0.768732	-81.0591	0.976747	0.973774	-28.722
1503	0.834944	0.780275	-79.24	0.976747	0.974237	-27.6544
1504	0.838115	0.784119	-79.3355	0.976747	0.974237	-27.6544
1505	0.84338	0.79005	-78.738	0.976747	0.974237	-27.6544
1506	0.848352	0.795723	-79.0901	0.976747	0.974237	-27.6544
1507	0.853497	0.801549	-74.4187	0.976747	0.974237	-27.6544
1508	0.856346	0.805351	-67.6673	0.976747	0.974237	-27.6544
1509	0.846838	0.797189	-67.6673	0.976747	0.974237	-27.6544
1510	0.834132	0.785829	-51.6273	0.967662	0.965152	-22.6179
1511	0.807345	0.770667	-33.0148	0.938531	0.940589	-12.7588
1512	0.778705	0.753871	-35.7422	0.905198	0.915764	-20.4507
1513	0.751406	0.738257	-40.9823	0.876595	0.895221	-28.2106
1514	0.739199	0.73743	-38.3736	0.860615	0.886849	-30.905
1515	0.72571	0.735473	-38.0478	0.845959	0.879643	-29.6653
1516	0.71206	0.733375	-41.6702	0.830694	0.871901	-34.3555
1517	0.700191	0.732845	-41.059	0.817733	0.86619	-44.5784
1518	0.688022	0.732051	-35.9216	0.811108	0.864907	-44.6057
1519	0.673328	0.729032	-34.2411	0.804497	0.863636	-47.5412
1520	0.657808	0.725285	-39.1507	0.801389	0.863636	-47.5412
1521	0.644701	0.723665	-39.2671	0.801389	0.863636	-47.5412
1522	0.631651	0.722095	-42.3391	0.801389	0.863636	-47.5412
1523	0.62011	0.721855	-33.9018	0.801389	0.863636	-47.5412
1524	0.609712	0.717961	-33.9018	0.801389	0.863636	-47.5412
1525	0.594474	0.709227	-33.9018	0.79042	0.852667	-47.5412
1526	0.573419	0.694676	-33.9018	0.772563	0.834809	-50.744
1527	0.551936	0.679698	-37.976	0.756279	0.818338	-50.744
1528	0.532456	0.666485	-44.2956	0.738615	0.800488	-54.7466
1529	0.51608	0.656008	-51.0102	0.722919	0.784372	-62.3078
1530	0.503004	0.64844	-55.1074	0.710937	0.77153	-63.7332
1531	0.491941	0.642646	-55.1074	0.699656	0.759306	-63.663
1532	0.467817	0.62379	-51.8551	0.672028	0.734481	-54.0467
1533	0.437494	0.602691	-55.2826	0.638695	0.709655	-57.917
1534	0.415767	0.589988	-59.8227	0.607263	0.686506	-60.838
1535	0.396271	0.579251	-58.7287	0.577267	0.664622	-62.6201
1536	0.376237	0.56804	-52.2235	0.548146	0.64351	-60.3607
1537	0.352617	0.553622	-55.9765	0.514813	0.618684	-61.9221
1538	0.33084	0.540829	-62.9278	0.482246	0.594535	-72.5134
1539	0.321519	0.540086	-64.5978	0.454884	0.574973	-73.8076
1540	0.322206	0.549254	-77.7287	0.439459	0.567273	-76.6637
1541	0.335545	0.560965	-99.3491	0.44301	0.574106	-95.3695
1542	0.352214	0.575612	-102.054	0.455407	0.585033	-95.5462
1543	0.370212	0.59143	-98.185	0.467891	0.596037	-88.4244
1544	0.386309	0.605572	-99.6098	0.476875	0.603957	-83.4551
1545	0.403106	0.620331	-93.8934	0.483418	0.609724	-71.7932
1546	0.407244	0.622764	-88.553	0.478165	0.604374	-63.0475
1547	0.404554	0.61868	-87.1924	0.459542	0.586417	-52.9406
1548	0.401195	0.614007	-88.7647	0.435954	0.564082	-53.4916
1549	0.398609	0.610015	-90.4614	0.412636	0.541986	-50.556
1550	0.396856	0.606758	-86.2307	0.383745	0.517161	-51.4964
1551	0.393025	0.601669	-84.3858	0.352209	0.492742	-51.4964
1552	0.388288	0.59578	-79.0853	0.318875	0.467917	-49.3372
1553	0.375863	0.582513	-76.7604	0.285542	0.443092	-47.3942
1554	0.35948	0.565424	-76.3406	0.252209	0.418266	-42.9565
1555	0.341385	0.550049	-73.3364	0.229844	0.40441	-40.4647
1556	0.329107	0.540489	-70.138	0.214369	0.397442	-40.1672
1557	0.317256	0.531358	-68.188	0.198747	0.390346	-44.5116
1558	0.304447	0.521381	-63.0302	0.186639	0.38651	-40.5538
1559	0.289104	0.509171	-52.9876	0.172587	0.38096	-26.645
1560	0.268847	0.49263	-48.8904	0.151235	0.368977	-11.9512
1561	0.246576	0.474314	-40.226	0.129183	0.356375	1.58692
1562	0.237368	0.46906	-37.809	0.123478	0.356375	-8.02936
1563	0.237368	0.46906	-23.1684	0.123478	0.356375	3.75588
1564	0.235684	0.467575	-6.08956	0.121576	0.354699	18.8987
1565	0.231722	0.464083	7.10715	0.118239	0.351758	20.6809
1566	0.22588	0.458934	7.28716	0.114026	0.348045	25.8648
1567	0.220429	0.454175	21.1211	0.114026	0.348045	40.1369
1568	0.212664	0.447378	38.9788	0.113259	0.347368	53.23
1569	0.201484	0.43757	52.4912	0.107288	0.342105	67.9754
1570	0.189484	0.427038	62.7483	0.10068	0.336281	77.5322
1571	0.176145	0.415327	82.0922	0.0929282	0.329448	96.3552
1572	0.159476	0.400681	93.7516	0.080531	0.318521	117.086
1573	0.140123	0.383668	99.2002	0.0642676	0.304185	122.888
1574	0.120096	0.366062	111.892	0.0476906	0.289574	128.101
1575	0.0991041	0.347605	119.092	0.0308024	0.274688	137.638
1576	0.0879624	0.338998	113.366	0.0199802	0.265868	130.183
1577	0.0838381	0.337076	111.871	0.0218932	0.269097	130.901
1578	0.0804486	0.3358	111.529	0.0234531	0.272014	128.556
1579	0.0772269	0.334673	115.8	0.0261654	0.275948	128.556
1580	0.0719065	0.331696	114.594	0.0253875	0.275948	128.875
1581	0.0671791	0.329242	109.201	0.024453	0.27581	126.652
1582	0.0651014	0.329123	105.475	0.0264071	0.277042	119.828
1583	0.0699373	0.335701	102.278	0.0306534	0.280294	113.199
1584	0.0791593	0.346478	99.2458	0.0372023	0.285575	104.094
1585	0.0962175	0.361514	96.2416	0.0460447	0.292879	101.088
1586	0.103685	0.366959	93.0432	0.0551396	0.300404	103.993
1587	0.10845	0.369702	92.003	0.0552243	0.299146	108.338
1588	0.113727	0.372895	86.1261	0.0516621	0.296006	94.3432
1589	0.12189	0.378634	74.7374	0.0549762	0.298927	72.1853
1590	0.13563	0.389287	68.602	0.069643	0.311855	49.4825
1591	0.152383	0.402597	59.9377	0.0889455	0.328869	34.8163
1592	0.167221	0.41399	54.2683	0.108768	0.346342	34.8163
1593	0.180098	0.423423	43.8108	0.126623	0.361847	26.9014
1594	0.180098	0.423423	42.1895	0.136217	0.369091	14.6795
1595	0.180098	0.423423	43.2637	0.136217	0.369091	20.2815
1596	0.180098	0.423423	51.8625	0.136217	0.369091	12.8381
1597	0.180098	0.423423	42.7365	0.136217	0.369091	0.354112
1598	0.180098	0.423423	41.6766	0.136217	0.369091	6.74387
1599	0.180098	0.423423	41.5847	0.136217	0.369091	3.97121
1600	0.180098	0.423423	35.6593	0.136217	0.369091	-6.21729
1601	0.180098	0.423423	20.5255	0.137672	0.370374	-9.03113
1602	0.181359	0.424535	9.87241	0.137672	0.370374	-28.934
1603	0.18481	0.427578	5.79493	0.141132	0.373423	-39.5566
1604	0.186278	0.428636	-4.93275	0.147273	0.378836	-46.436
1605	0.186278	0.428636	-13.6019	0.154545	0.385246	-55.2814
1606	0.187	0.429272	0.180338	0.154545	0.385246	-36.4072
1607	0.184186	0.426792	14.589	0.150882	0.382017	-33.4812
1608	0.178302	0.421606	13.3804	0.146202	0.377892	-36.7542
1609	0.173012	0.416943	10.3042	0.14313	0.375184	-40.8991
1610	0.169233	0.413612	9.00037	0.147655	0.379663	-40.2775
1611	0.166095	0.410846	10.5124	0.147995	0.379994	-27.7959
1612	0.162214	0.407425	13.0563	0.146041	0.378763	-8.61378
1613	0.157083	0.402903	16.9763	0.141795	0.375511	9.14329
1614	0.141309	0.388998	30.2412	0.135246	0.370229	25.9215
1615	0.12425	0.373962	34.2276	0.126404	0.362926	33.8583
1616	0.116783	0.368517	40.7976	0.117309	0.3554	37.8334
1617	0.112018	0.365774	45.2494	0.115796	0.3554	37.8334
1618	0.105698	0.361661	49.2847	0.115796	0.3554	47.2737
1619	0.0973949	0.3558	56.2745	0.111158	0.351311	56.199
1620	0.0856577	0.346912	61.0733	0.102134	0.343357	61.4352
1621	0.0715625	0.335945	58.4947	0.0905368	0.333135	62.4931
1622	0.0606509	0.328012	55.4459	0.071637	0.315672	62.2611
1623	0.0531978	0.323359	49.391	0.0548183	0.300276	65.801
1624	0.0612254	0.330435	33.2996	0.0452242	0.293032	64.7851
1625	0.0718423	0.339793	15.1941	0.0457234	0.293472	45.2501
1626	0.0862231	0.352469	-1.2229	0.0530687	0.299946	32.4889
1627	0.104357	0.368453	-4.99929	0.0666843	0.311948	31.5435
1628	0.124346	0.386073	-14.8457	0.080653	0.32426	22.652
1629	0.135842	0.395199	-26.5963	0.0864497	0.328401	14.127
1630	0.137428	0.395199	-32.8341	0.0864497	0.328401	14.9712
1631	0.141288	0.397204	-27.2571	0.0860349	0.328035	10.2005
1632	0.140026	0.396092	-29.4209	0.0860349	0.328035	4.80974
1633	0.139828	0.395917	-36.1155	0.0886837	0.33037	5.25132
1634	0.144903	0.400626	-38.8735	0.0911155	0.332514	7.55084
1635	0.152801	0.407587	-37.4046	0.0870631	0.328307	8.32327
1636	0.152079	0.406951	-33.0469	0.0870631	0.328307	8.34821
1637	0.152079	0.406951	-37.8322	0.0870631	0.328307	11.05
1638	0.152079	0.406951	-33.5495	0.0870631	0.328307	17.2467
1639	0.149975	0.405096	-25.0783	0.0840183	0.325623	21.3916
1640	0.145377	0.401044	-22.4897	0.0789368	0.321144	16.8698
1641	0.139508	0.39587	-18.524	0.0799558	0.322502	6.59023
1642	0.131016	0.388385	-9.87214	0.0821876	0.324469	-8.094
1643	0.121943	0.380388	0.778645	0.0845014	0.326509	-23.7601
1644	0.121943	0.380388	-11.5957	0.0880904	0.329672	-39.4126
1645	0.122789	0.381133	-16.5183	0.0934198	0.33437	-47.4914
1646	0.124095	0.382284	-18.6648	0.0990715	0.339351	-53.7554
1647	0.124095	0.382284	-11.9675	0.105848	0.345324	-55.1114
1648	0.124095	0.382284	2.57151	0.113291	0.351885	-50.5123
1649	0.122619	0.380984	10.7794	0.112583	0.350563	-43.6275
1650	0.120617	0.379219	12.3419	0.10694	0.345589	-39.6158
1651	0.117959	0.376876	22.9445	0.0993263	0.338878	-35.6873
1652	0.114033	0.373415	24.8986	0.0984038	0.338869	-36.0339
1653	0.109147	0.369109	27.2536	0.0976516	0.33901	-43.2717
1654	0.103104	0.363782	26.9882	0.0997529	0.340862	-49.1223
1655	0.0971916	0.358571	26.3063	0.104729	0.345248	-47.7644
1656	0.091614	0.353654	27.575	0.109038	0.349046	-37.5989
1657	0.0854131	0.348189	31.3514	0.108352	0.348441	-36.8802
1658	0.066662	0.330569	27.6019	0.102044	0.342256	-39.1272
1659	0.0582468	0.323067	26.2534	0.105012	0.345217	-41.595
1660	0.0604047	0.325275	33.1253	0.113931	0.352454	-39.4775
1661	0.0565445	0.32327	40.9433	0.120141	0.357105	-41.2627
1662	0.0565445	0.32327	45.7852	0.124994	0.360276	-37.9218
1663	0.0541654	0.321173	45.9105	0.128206	0.362001	-38.2519
1664	0.0517247	0.319022	48.0169	0.13158	0.363868	-38.2519
1665	0.048249	0.315958	44.2054	0.134515	0.365296	-40.2604
1666	0.0545439	0.321507	30.0937	0.140936	0.369163	-51.7041
1667	0.0616729	0.32779	25.9707	0.140936	0.369163	-53.1932
1668	0.0691698	0.334398	24.2738	0.140936	0.369163	-47.6275
1669	0.0775005	0.341742	15.8214	0.140936	0.369163	-38.1951
1670	0.0883152	0.351274	14.0103	0.140936	0.369163	-22.058
1671	0.10002	0.361591	14.0103	0.138714	0.367204	-20.5385
1672	0.10369	0.363794	6.67632	0.136483	0.365237	-11.221
1673	0.10369	0.363794	4.46063	0.134169	0.363198	2.46562
1674	0.10369	0.363794	14.6821	0.13058	0.360034	14.6643
1675	0.102845	0.363048	16.7518	0.12525	0.355337	22.3453
1676	0.101539	0.361897	21.2694	0.119599	0.350355	34.1938
1677	0.101539	0.361897	13.2847	0.112822	0.344382	35.7343
1678	0.101539	0.361897	-1.67413	0.10538	0.337822	28.9052
1679	0.103221	0.36338	-16.5232	0.107183	0.34011	17.739
1680	0.108692	0.368203	-22.889	0.116025	0.347903	13.2216
1681	0.11718	0.375685	-30.913	0.127087	0.357654	9.29305
1682	0.125124	0.382622	-28.9219	0.133543	0.362788	13.46
1683	0.124586	0.382148	-27.9477	0.133259	0.362537	11.8668
1684	0.12357	0.381252	-26.7628	0.133758	0.362977	17.8675
1685	0.121971	0.379843	-16.1669	0.131308	0.360817	30.4426
1686	0.113168	0.372083	-13.4022	0.120418	0.350951	24.1067
1687	0.103006	0.363126	-20.5881	0.112642	0.343828	16.816
1688	0.10707	0.3678	-21.284	0.113717	0.345133	19.063
1689	0.111476	0.372775	-19.9355	0.104952	0.338032	29.0805
1690	0.107732	0.370567	-10.3447	0.0960334	0.330795	32.332
1691	0.107732	0.370567	-23.4204	0.0887831	0.325227	25.9003
1692	0.108837	0.37154	-25.8024	0.0870897	0.324841	27.6754
1693	0.111112	0.373546	-25.6063	0.0845242	0.323686	24.1141
1694	0.113291	0.375466	-28.6396	0.0837086	0.324074	18.9147
1695	0.11696	0.3787	-24.8281	0.0912416	0.332507	19.4592
1696	0.115351	0.376878	-26.8422	0.0871734	0.329371	12.5831
1697	0.114732	0.375929	-27.9084	0.0929051	0.33308	3.23301
1698	0.114636	0.375441	-32.1199	0.102214	0.339942	-9.8037
1699	0.116611	0.376778	-27.0646	0.115195	0.350039	-20.0545
1700	0.114927	0.374751	-29.9636	0.128577	0.360491	-39.8144
1701	0.114668	0.37398	-36.4569	0.145961	0.374471	-49.6263
1702	0.126308	0.384729	-43.6149	0.16743	0.39205	-71.7236
1703	0.145068	0.400722	-52.7729	0.19526	0.415237	-82.8151
1704	0.160033	0.41292	-61.2728	0.218479	0.433813	-91.4716
1705	0.164008	0.414128	-66.0565	0.232821	0.443512	-99.073
1706	0.169777	0.416917	-66.6947	0.247445	0.45346	-108.633
1707	0.169777	0.416917	-51.8748	0.253195	0.454533	-106.416
1708	0.169777	0.416917	-40.4009	0.253195	0.454533	-94.2982
1709	0.168095	0.415435	-20.3469	0.24984	0.451575	-73.4244
1710	0.162623	0.410612	-12.5408	0.240998	0.443781	-68.7207
1711	0.154135	0.40313	-14.2706	0.229844	0.43395	-75.6388
1712	0.147041	0.396942	-15.167	0.226787	0.431813	-79.2271
1713	0.147041	0.396942	-13.1967	0.226787	0.431813	-71.5675
1714	0.146073	0.396088	-15.3339	0.224187	0.429521	-78.4616
1715	0.146155	0.396161	-24.5008	0.224975	0.430215	-86.4233
1716	0.152739	0.401964	-21.934	0.231935	0.436618	-77.4917
1717	0.158063	0.406656	-12.7003	0.226782	0.432344	-70.006
1718	0.15276	0.401983	3.11179	0.218046	0.424912	-61.2101
1719	0.145274	0.395384	1.99378	0.218046	0.424912	-73.3486
1720	0.145823	0.395868	-16.7493	0.219243	0.425967	-70.0224
1721	0.149768	0.399345	-15.1216	0.219243	0.425967	-56.815
1722	0.152913	0.402117	-18.3311	0.216083	0.423181	-47.2887
1723	0.157634	0.406279	-16.5441	0.209328	0.417227	-38.3799
1724	0.161478	0.409667	-19.4114	0.198196	0.407415	-25.2932
1725	0.166731	0.414297	-19.4114	0.184509	0.395351	-26.0392
1726	0.1697	0.416643	-17.2973	0.182522	0.394944	-25.4117
1727	0.17163	0.418074	-15.4853	0.180227	0.394264	-18.131
1728	0.17267	0.41872	-14.1778	0.170918	0.387402	-16.8458
1729	0.173068	0.4188	-20.9381	0.160978	0.379984	-18.282
1730	0.177961	0.422981	-20.9615	0.151743	0.373188	-10.1374
1731	0.182865	0.427173	-14.4682	0.134449	0.359208	-1.82478
1732	0.174983	0.418956	-9.55783	0.11298	0.341628	6.28383
1733	0.164688	0.408612	-11.1047	0.0875276	0.320537	4.33136
1734	0.15895	0.402734	-11.1047	0.0676452	0.304902	4.33136
1735	0.157465	0.401526	-4.52662	0.0533035	0.295204	12.8601
1736	0.151696	0.398737	-9.9836	0.0386787	0.285256	18.5545
1737	0.151696	0.398737	-20.1901	0.0329289	0.284182	25.4871
1738	0.151696	0.398737	-31.3136	0.0329289	0.284182	15.9212
1739	0.153206	0.400068	-49.5531	0.0350304	0.286035	3.14308
1740	0.157614	0.403953	-51.531	0.0386406	0.289217	3.14334
1741	0.162175	0.407973	-52.4266	0.0417597	0.291908	10.0615
1742	0.167175	0.412381	-53.5277	0.0397951	0.289919	7.36326
1743	0.173567	0.418015	-59.8684	0.0425557	0.292094	-0.921675
1744	0.183075	0.426396	-59.0723	0.0482234	0.296832	-2.97787
1745	0.192191	0.434431	-55.8523	0.0549013	0.30246	-0.164579
1746	0.199725	0.441072	-57.7314	0.060197	0.30687	-3.26644
1747	0.208182	0.448526	-65.3351	0.0747417	0.319432	-10.2641
1748	0.226464	0.464641	-78.9998	0.092629	0.334941	-24.8016
1749	0.245875	0.48175	-79.1534	0.113337	0.352936	-25.2904
1750	0.265361	0.498926	-76.3034	0.134286	0.371144	-43.6903
1751	0.283447	0.514868	-82.0884	0.16224	0.395526	-51.4896
1752	0.304375	0.533315	-79.1446	0.195525	0.420351	-53.7006
1753	0.32424	0.550487	-74.5583	0.228858	0.445177	-53.7006
1754	0.343515	0.565673	-68.0063	0.262191	0.470002	-61.5879
1755	0.361187	0.578021	-68.0063	0.295525	0.494827	-60.8419
1756	0.385542	0.596058	-66.4087	0.328491	0.51933	-54.5934
1757	0.398531	0.602822	-66.4056	0.344502	0.52724	-54.5934
1758	0.397157	0.596055	-61.8046	0.349786	0.52724	-42.6151
1759	0.391938	0.587296	-57.1924	0.346746	0.524561	-25.9531
1760	0.384453	0.576539	-52.1169	0.342599	0.520905	-23.5107
1761	0.374474	0.563584	-56.698	0.342508	0.520905	-29.9967
1762	0.376343	0.562209	-58.8754	0.345695	0.523714	-30.81
1763	0.379281	0.561777	-63.2127	0.349282	0.526876	-36.4206
1764	0.38435	0.563224	-68.5941	0.355625	0.532467	-41.6772
1765	0.398798	0.573321	-77.8673	0.367888	0.543276	-54.7683
1766	0.418856	0.586167	-86.2838	0.382676	0.556311	-67.8191
1767	0.44165	0.601425	-97.2658	0.401079	0.572531	-89.4657
1768	0.467573	0.619441	-100.859	0.425531	0.594085	-92.743
1769	0.495263	0.639014	-101.081	0.454101	0.617058	-89.6726
1770	0.523061	0.658683	-102.053	0.482308	0.638701	-89.6726
1771	0.551833	0.678773	-99.4278	0.512522	0.660836	-89.6726
1772	0.579316	0.697725	-98.3267	0.54442	0.684654	-86.9744
1773	0.606257	0.716201	-91.9859	0.574993	0.707304	-81.058
1774	0.630083	0.731931	-86.2949	0.602659	0.727392	-71.2418
1775	0.651113	0.745196	-82.6018	0.625501	0.743228	-66.0935
1776	0.669124	0.755657	-79.6847	0.64153	0.752551	-62.9916
1777	0.670826	0.74998	-73.6102	0.643481	0.747976	-54.994
1778	0.657594	0.733866	-60.1358	0.629125	0.732467	-36.9744
1779	0.638183	0.716756	-51.0117	0.608416	0.714472	-21.5516
1780	0.618148	0.699096	-50.4273	0.586271	0.69521	-16.0172
1781	0.597825	0.681183	-45.2294	0.561406	0.673551	-12.354
1782	0.574948	0.661018	-41.3066	0.528122	0.648726	-13.0175
1783	0.549762	0.639154	-43.7313	0.495115	0.624188	-12.5963
1784	0.524102	0.618341	-50.1752	0.461782	0.599362	-19.1656
1785	0.499992	0.600318	-50.1752	0.431676	0.577382	-19.1656
1786	0.472684	0.580092	-49.6438	0.400573	0.554404	-13.2178
1787	0.451255	0.566563	-51.683	0.381125	0.543465	-12.2578
1788	0.445189	0.567446	-56.1796	0.375841	0.543465	-14.5175
1789	0.442917	0.570277	-55.4857	0.375841	0.543465	-18.891
1790	0.440303	0.572807	-58.4798	0.375841	0.543465	-23.4549
1791	0.439161	0.576634	-60.5247	0.376884	0.544383	-16.9689
1792	0.439024	0.581346	-58.0646	0.373697	0.541574	3.68928
1793	0.437678	0.584993	-53.5084	0.367733	0.536317	8.55437
1794	0.434093	0.586667	-54.3835	0.359378	0.528954	6.0375
1795	0.430938	0.58872	-50.85	0.352261	0.52268	9.37978
1796	0.426046	0.589242	-49.9007	0.343501	0.514958	9.24741
1797	0.420689	0.589354	-48.1431	0.334806	0.507294	15.4382
1798	0.414468	0.588704	-48.1346	0.323069	0.496949	13.4621
1799	0.408242	0.58805	-48.7396	0.309796	0.487459	5.62171
1800	0.402314	0.587658	-49.6438	0.299231	0.481366	-1.54809
1801	0.398002	0.587658	-49.6438	0.290671	0.478377	-1.54809
1802	0.395733	0.587658	-49.6438	0.281431	0.474707	-1.54809
1803	0.39408	0.587658	-49.6438	0.268308	0.467155	-2.14104
1804	0.384374	0.579606	-56.166	0.255476	0.45986	-6.55024
1805	0.377872	0.574378	-57.715	0.244811	0.454474	-8.46844
1806	0.373337	0.571025	-63.7401	0.239372	0.454203	-18.9855
1807	0.386636	0.585156	-67.7777	0.252596	0.47104	-20.1805
1808	0.413869	0.608843	-78.9542	0.28075	0.495866	-32.4584
1809	0.433044	0.619422	-86.8066	0.298093	0.50635	-44.9571
1810	0.440981	0.619422	-83.578	0.314174	0.515571	-38.6692
1811	0.447331	0.618023	-77.96	0.322007	0.51691	-41.309
1812	0.460376	0.627695	-80.1273	0.33311	0.525934	-42.047
1813	0.474088	0.637824	-80.391	0.344658	0.535293	-44
1814	0.487491	0.647536	-76.2086	0.357423	0.545666	-38.3303
1815	0.498272	0.654775	-79.1397	0.367445	0.553553	-39.8046
1816	0.512561	0.665237	-82.9429	0.379467	0.563269	-48.5341
1817	0.533917	0.681426	-83.8499	0.395278	0.576104	-51.7564
1818	0.555824	0.697871	-81.6304	0.412464	0.590054	-58.6145
1819	0.57671	0.713155	-83.358	0.431213	0.605273	-74.9615
1820	0.598564	0.728995	-81.5793	0.451747	0.621942	-75.5005
1821	0.619637	0.743804	-75.7195	0.472771	0.638899	-79.2755
1822	0.637789	0.755642	-76.8161	0.497653	0.659092	-107.142
1823	0.656459	0.767474	-78.8704	0.525301	0.681528	-108.598
1824	0.676174	0.779684	-72.4689	0.553861	0.704542	-101.268
1825	0.692589	0.788339	-71.7262	0.57883	0.72412	-104.229

## Sheet: Fig7
CAPEXOn	CAPEXOff	OPEXOn	OPEXOff	LCOEOn	LCOEOff
18.6085	26.305	0.705481	0.810708	103.945	121.46
17.9852	32.0385	0.842873	0.857661	121.953	129.085
17.6031	21.145	0.75895	0.743628	111.157	110.607
19.4867	23.9854	0.714742	0.78948	105.525	117.659
20.2704	26.7555	0.628383	0.629944	93.582	96.2461
19.3596	34.7742	0.871277	0.912601	126.365	138.136
21.8754	24.0546	1.08804	1.12175	158.286	163.902
19.5982	29.1426	0.687238	0.66473	100.95	101.34
16.412	24.0641	0.804169	0.800465	116.265	118.78
20.3324	26.2328	0.857624	0.861699	126.442	129.654
19.7379	24.0525	0.807561	0.866204	118.718	128.529
20.8578	28.4817	0.779082	0.780421	115.418	118.812
22.2898	33.5134	0.949151	1.06481	139.42	160.131
19.9372	31.7571	1.11614	1.15574	160.276	170.146
23.6203	34.9924	1.0243	1.00693	148.896	151.025
16.0159	23.557	0.814934	0.944549	118.627	139.765
17.5685	20.9882	0.818112	0.923188	118.028	133.755
18.1519	25.6081	0.909342	1.01233	131.142	148.137
22.5039	21.0248	0.820312	0.857894	121.053	125.628
18.3803	29.0633	0.80912	0.868894	117.45	129.922
16.3002	19.9265	0.709687	0.68549	103.864	102.119
19.0836	21.9012	0.86425	0.8889	125.302	129.894
19.789	26.6927	0.807336	0.941026	118.436	139.548
18.9429	24.7691	0.854289	0.868988	124.292	128.588
18.413	29.7107	0.858233	0.883516	125.975	134.608
17.1695	27.4068	0.748591	0.750527	109.941	114.76
19.4622	25.9405	0.856933	0.89538	124.614	132.438
22.1487	31.5482	0.952604	0.968502	138.923	145.177
17.5526	21.203	0.770941	0.832411	112.118	121.935
15.8635	33.6205	0.764792	0.907352	111.037	137.707
14.8018	21.7393	0.643816	0.698764	93.454	103.931
16.0903	24.7652	0.78953	0.789115	113.77	117.154
20.8083	24.1612	0.948291	0.867335	137.132	127.321
18.145	24.8212	0.877005	0.928872	127.492	137.36
16.2395	27.0586	0.800181	0.782468	116.218	118.359
17.9966	21.3858	0.709139	0.703837	103.943	104.621
18.3629	27.3241	0.78038	0.858953	113.952	128.475
20.6711	28.9427	0.614895	0.678176	92.1903	104.23
20.3744	27.0394	0.851892	0.940704	123.408	138.081
19.5653	28.5041	0.882369	1.03767	127.957	152.738
18.7325	26.3291	0.890954	0.863805	128.758	128
16.6041	26.5606	0.640269	0.693492	94.1088	105.364
17.5276	30.9176	0.663564	0.617904	97.0953	95.6298
17.7341	33.6042	0.898929	0.980093	130.201	147.876
20.9347	35.0141	0.797729	0.822538	116.885	125.86
19.9665	26.748	0.861228	0.894362	125.318	132.562
17.9285	19.4418	0.738681	0.754395	107.153	109.912
18.1855	23.5209	0.844679	0.870563	123.086	128.993
22.3674	30.9636	0.911742	0.916318	133.237	137.151
18.7726	27.2161	0.68867	0.693819	101.901	106.284
18.386	24.306	0.744146	0.812099	109.012	120.825
18.4088	30.5679	0.721753	0.722025	105.362	110.077
19.11	22.2798	0.754338	0.848844	110.916	125.186
14.671	24.5774	0.629583	0.791102	91.3857	117.589
19.0669	22.3484	0.894249	0.937534	128.892	136.065
16.6433	25.0189	0.755252	0.832432	109.509	123.567
22.0187	29.3724	1.061	1.12438	152.864	164.391
19.3376	29.9974	0.864132	0.876908	125.665	131.659
19.3846	32.0631	0.744717	0.780936	109.195	119.225
19.5716	22.1394	0.971256	0.902473	140.915	132.625
18.5804	23.4961	0.937611	0.900689	136.078	133.058
16.7583	28.1257	0.861671	0.905742	124.038	134.958
18.7207	31.7613	1.10027	1.02062	157.404	151.701
16.7821	30.1365	0.772604	0.805144	112.356	122.46
19.4999	24.4356	0.966719	1.05846	139.534	153.973
19.1532	37.085	0.753329	0.880242	110.543	135.19
19.2679	21.952	0.740785	0.871602	108.059	127.076
18.0977	23.2915	0.726738	0.763725	106.892	114.193
18.8067	38.9934	0.807599	0.886248	117.797	136.312
18.8452	33.08	0.813959	0.887025	119.17	135.283
17.8583	38.5228	0.70604	0.728688	104.064	115.935
17.2688	24.8969	0.872201	0.894468	126.176	132.223
20.7365	19.7101	0.94825	1.02706	138.286	148.669
19.4881	27.1019	0.854252	0.825969	125.28	124.733
17.7449	30.1508	0.781249	0.85336	113.253	128.251
20.879	25.5809	0.959712	1.00476	140.335	148.535
20.4429	27.6392	0.959677	1.02211	138.657	150.089
16.6368	27.0156	0.801027	0.852392	116.097	127.14
20.7922	26.1571	0.856599	0.961385	125.008	141.551
17.6547	20.3999	0.692488	0.746258	100.665	109.112
16.9509	30.7651	0.76734	0.892084	112.463	135.798
16.6069	20.265	0.650873	0.790922	96.0074	116.706
19.2113	30.7495	0.947258	0.979565	136.689	145.947
17.8931	26.2884	0.870157	0.87273	125.242	128.714
18.9422	26.6886	0.735968	0.877533	107.009	129.379
15.5213	24.3042	0.703957	0.765458	101.969	113.859
22.7253	27.4983	1.17869	1.16918	170.129	170.67
21.621	32.0573	0.876082	0.853348	129.174	130.539
20.5147	24.4534	0.755656	0.895781	110.857	131.653
18.7489	28.5381	0.797715	0.879155	116.509	131.789
17.2733	34.55	0.780272	0.820305	112.69	124.712
14.2416	26.0343	0.59533	0.728332	87.3697	110.813
17.8313	23.7627	0.762667	0.840752	111.077	124.058
18.7956	24.7735	0.906806	0.935761	132.169	138.782
18.9332	24.211	0.747965	0.765681	109.532	114.074
18.5686	23.1947	0.797671	0.8305	115.613	121.792
19.6713	22.3271	0.760475	0.841186	111.403	123.548
21.4701	29.8935	1.20218	1.21491	172.461	177.49
16.8489	25.5049	0.816927	0.827926	117.832	122.482
16.6977	21.685	0.758055	0.74627	109.81	110.186
17.6434	39.2297	0.67967	0.753704	99.3929	117.882
16.3277	23.2882	0.747811	0.856913	108.872	126.579
23.0868	28.9116	1.08921	1.0347	158.152	153.09
22.136	26.6098	0.906982	0.863683	132.909	128.89
19.2617	22.1716	0.703263	0.719664	104.71	108.236
22.4418	28.2991	1.03867	1.12023	151.215	164.725
17.7778	23.44	1.00296	1.01169	144.08	147.424
16.3414	29.9313	0.884581	0.873092	126.991	130.781
19.8855	28.285	0.753332	0.811364	112.179	123.944
20.5697	21.8382	1.01167	1.0448	147.468	152.587
18.4812	25.6107	0.879106	0.869262	127.397	128.895
19.096	28.4224	0.914241	0.868865	132.199	129.758
16.9569	22.5627	0.965785	0.935367	138.291	136.137
18.6562	22.9449	0.895586	0.97704	129.99	142.844
20.7202	27.0601	0.976604	1.00041	142.227	148.11
16.957	24.7049	0.601094	0.646567	89.1395	98.6453
17.7559	26.2983	0.779378	0.902653	113.724	133.993
18.3887	28.3579	0.767513	0.825269	112.171	124.156
16.6648	30.9868	0.655188	0.732102	96.6882	113.51
18.8993	21.8566	0.824646	0.868505	120.79	128.067
14.9858	24.2022	0.652883	0.685954	95.9837	104.637
19.3937	23.2999	1.09223	1.07627	156.843	156.172
17.2103	38.468	0.746171	0.804961	109.087	126.178
18.5407	27.0311	0.955081	0.939936	138.406	140.142
18.7713	20.9231	0.740749	0.810726	108.014	118.452
21.4153	27.5009	0.997887	0.999978	146.589	149.699
20.6401	24.0414	1.02368	1.00592	147.582	146.434
18.3572	22.8497	0.858727	0.941084	124.926	138.088
22.8507	34.5388	0.873965	0.87194	127.928	132.019
19.3648	23.5268	0.927407	1.03263	134.015	150.103
16.8421	24.3941	0.728189	0.808253	105.97	119.912
19.1217	22.3087	0.783322	0.786549	114.376	116.055
18.805	26.5626	0.991328	1.02547	142.307	149.85
19.7711	22.3042	1.01731	1.05354	147.236	153.215
17.9534	23.7361	1.01258	1.03792	145.123	150.791
17.612	23.6499	0.887681	0.965786	127.781	140.767
17.6656	30.0017	0.967808	0.936603	139.104	139.948
20.4961	26.9805	0.898244	0.963511	130.535	141.933
21.3813	31.5662	0.997709	0.992821	144.939	148.33
16.0488	20.4486	0.693824	0.763935	101.263	112.657
17.125	36.944	0.707961	0.772105	103.692	120.832
18.1825	29.471	0.77905	0.759678	113.589	115.384
15.1097	17.385	0.630195	0.699441	91.5934	102
18.4501	20.8121	0.800401	0.916884	117.348	134.312
17.0109	19.8688	0.782671	0.968899	113.39	139.961
18.3145	29.4698	0.848518	0.919454	123.135	137.328
22.5632	28.57	0.93747	0.885923	138.506	134.215
18.7888	25.7714	0.797924	0.890558	116.744	132.286
17.418	30.0795	0.819233	0.837498	118.415	125.934
17.1704	25.8895	0.61564	0.675724	91.1557	103.157
20.3803	26.2204	0.991585	0.971895	143.943	143.721
19.1279	35.0311	0.896341	0.871209	129.215	131.788
18.8196	30.4736	0.831247	0.886482	120.724	132.827
16.5716	28.4289	0.757182	0.772512	109.802	116.447
20.7433	23.8571	0.868419	0.963036	126.468	140.596
16.782	25.2303	0.668131	0.7847	97.6759	116.927
17.616	21.0686	0.639329	0.714834	94.0533	105.818
19.3873	21.1024	0.925531	0.931159	133.344	134.791
18.9831	27.6233	0.967687	1.03293	139.93	152.33
20.9076	31.2244	1.07328	0.983877	156.304	148.652
15.9127	42.7988	0.674984	0.782233	98.8328	125.527
19.2599	25.8551	1.00306	0.978711	144.759	144.319
19.7702	31.1297	1.04818	1.02083	152.106	153.349
16.129	20.1384	0.66151	0.70835	96.9516	104.976
19.1536	27.1414	0.81251	0.874033	118.643	130.256
16.9903	32.1218	0.876019	1.00923	125.848	150.18
21.0748	35.7536	0.940825	0.942459	137.225	143.315
22.8031	24.6384	0.913572	0.921483	133.355	135.126
17.3295	38.9444	0.638304	0.704877	94.6439	113.202
19.4794	20.6452	0.687359	0.649804	100.702	96.0524
21.4119	32.7878	0.951409	1.04661	138.385	155.881
15.3694	18.959	0.740202	0.823833	106.322	119.19
16.6168	26.1821	0.672394	0.723756	98.2864	109.222
20.7027	31.6864	0.893676	0.977428	129.89	145.448
19.4774	33.4672	0.771349	0.826684	113.695	127.058
20.5557	23.4722	0.866403	0.952155	127.678	140.709
17.1356	29.5476	0.690742	0.715252	100.434	108.72
17.9374	24.5647	0.788571	0.904026	115.162	133.714
20.5556	27.9585	0.804721	0.78994	117.842	118.575
17.7112	22.2529	0.865191	0.943971	125.64	138.298
17.1901	18.6846	0.82595	0.912204	119.339	131.804
17.5766	20.7883	1.03446	1.04036	148.133	150.127
20.8587	30.1601	0.944518	0.889251	137.121	133.071
16.8714	30.836	0.632643	0.667206	93.3711	103.978
17.3132	19.4846	0.844861	0.902107	122.082	130.775
26.8546	33.419	1.14797	1.24876	168.534	185.35
18.1055	34.3846	0.867816	0.808947	126.312	125.046
19.168	24.8038	0.871688	0.950262	126.398	139.414
19.3826	26.786	0.96566	0.957611	139.342	141.218
18.1416	30.1549	0.928197	0.992522	134.441	148.123
18.4361	41.3102	0.976184	1.0167	140.173	154.563
18.4754	29.0709	0.895266	0.866337	129.026	129.007
19.3328	32.6901	0.8421	0.875626	122.554	132.173
17.201	30.3559	0.777374	0.849664	112.687	127.826
24.1871	37.6353	0.985696	1.01465	145.489	155.284
20.4481	20.095	0.722774	0.735447	106.793	108.398
15.8147	24.3435	0.802438	0.842351	115.256	123.947
21.5866	28.537	0.918103	0.911486	134.943	137.073
19.4525	24.3763	1.05794	1.01305	151.888	147.78
16.9422	21.3269	0.924144	0.940004	132.553	136.478
18.267	22.1905	0.843532	0.961685	122.807	140.594
17.7148	24.1553	0.614342	0.686928	91.6235	104.344
19.7808	21.4045	0.828798	0.952956	121.155	138.792
17.8532	22.1306	0.780247	0.85326	114.242	126.162
15.6429	30.1482	0.699833	0.740386	101.417	112.162
19.5151	28.7473	0.95755	0.956476	139.098	142.966
19.1243	21.8378	0.551645	0.637445	83.9556	96.9349
19.7972	31.4788	0.803885	0.840814	118.563	128.611
17.8022	35.5646	1.05896	1.09116	152.293	163.958
19.5597	28.3585	0.930391	1.00693	134.243	147.95
18.1961	28.3997	1.08034	1.05864	155.063	156.133
19.1774	36.1004	0.910267	0.905527	132.224	138.35
19.1189	22.4312	0.927748	0.921284	134.786	135.284
20.9721	25.1468	0.927508	0.880242	136.034	131.502
15.9379	35.744	0.780276	0.859562	111.893	130.321
18.3756	23.184	0.613651	0.653719	91.8287	99.3655
21.5566	24.5833	0.802509	0.849685	117.995	125.618
21.8283	23.967	0.927513	1.01829	135.419	148.74
18.101	27.0615	0.711323	0.788514	103.836	117.996
21.781	35.5163	0.923987	0.928062	134.338	140.037
19.2949	32.6663	0.859083	0.834261	124.55	126.449
19.7422	34.7972	0.873822	0.906108	126.995	137.107
21.5284	24.0123	0.852156	0.933315	124.584	136.638
20.053	28.9771	0.870934	0.918302	126.311	136.155
21.8758	35.4797	0.912138	0.925331	134.934	142.975
17.857	28.77	1.02778	1.09279	147.135	160.206
24.1026	27.3798	1.16649	1.17791	168.745	171.583
19.6136	27.5456	0.870128	0.871453	127.66	131.31
19.543	22.0229	0.823845	0.803833	119.876	118.156
21.9982	19.6071	1.03815	1.09275	150.129	156.726
17.9493	25.4009	0.669147	0.712905	97.6944	106.363
19.3522	26.4916	1.12652	1.09032	161.493	159.471
18.2612	27.174	0.835364	0.916018	121.468	136.049
18.775	28.1195	0.826146	0.909514	120.809	136.093
16.4614	24.7294	0.767217	0.900426	112.003	133.793
19.2588	25.7157	0.750081	0.813943	109.692	121.1
18.4914	21.6816	0.903079	0.951543	130.406	138.265
20.2425	26.3731	1.0483	1.18804	151.164	172.828
18.8486	42.3642	0.81222	0.840328	119.378	133.489
20.6705	32.9941	0.88102	0.909435	127.225	135.618
15.9943	40.4096	0.733184	0.80587	105.831	125.018
19.4366	34.8198	0.934614	1.02197	136.039	154.475
18.8158	25.8839	0.742176	0.821728	109.197	123.021
22.3115	25.0235	0.993799	1.11518	145.661	163.467
19.5701	27.1542	0.95558	1.0052	138.538	148.496
17.7654	25.7633	0.654661	0.728174	96.7898	110.23
17.2465	28.6465	0.686463	0.776345	100.623	117.512
16.5513	26.4157	0.89115	0.873856	128.137	129.766
21.9674	27.8214	0.920398	1.01449	134.505	149.721
19.9435	24.6172	1.01212	1.07218	145.601	155.553
17.3479	23.6872	0.86673	0.836028	124.117	122.315
16.3357	47.4618	0.703297	0.838368	102.571	134.062
17.3158	23.3803	0.973448	0.943412	139.952	138.203
22.3511	35.2948	0.864648	0.869809	127.653	134.098
19.3819	22.1661	0.831846	0.924717	121.173	135.08
18.8826	28.2732	0.922171	0.934125	133.566	138.812
18.5785	29.5891	0.69485	0.705743	102.109	107.791
17.7151	25.2703	0.774423	0.856708	111.888	126.059
17.2511	21.7519	0.671647	0.721574	98.9547	107.825
20.3975	23.7765	0.817944	0.913334	120.173	134.63
18.4445	31.8475	0.775826	0.876958	112.753	131.803
18.1153	24.1063	0.769881	0.860108	112.863	127.764
20.0423	24.6444	0.866851	0.843339	126.571	125.212
18.0566	21.4107	0.80653	0.909731	116.678	132.148
16.6588	20.9331	0.803982	0.923818	117.502	135.834
17.2916	24.5392	0.782493	0.823055	113.356	121.603
16.4505	22.6566	0.822004	0.875261	118.658	128.672
16.4499	28.4885	0.78179	0.958896	113.132	142.641
21.4416	36.3155	0.916736	0.877028	134.795	136.104
17.7996	25.2048	0.729101	0.785997	106.368	117.136
20.4702	25.3875	0.657569	0.676965	98.3519	103.095
19.628	26.3169	0.666644	0.707584	97.79	105.933
15.4138	29.259	0.631604	0.693171	92.0609	106.08
18.3619	22.1505	0.84485	0.914722	122.304	133.402
18.9458	25.6291	0.773181	0.852583	112.993	126.543
20.9564	24.8861	0.792696	0.844341	117.071	125.76
19.2108	21.7635	0.649979	0.708565	96.1108	105.127
20.2741	30.9031	0.651679	0.671839	97.4248	104.543
17.7063	33.744	0.855781	0.979039	124.172	147.942
20.5255	29.1268	0.884481	0.944519	128.51	140.123
22.6611	29.6379	0.738686	0.867904	109.486	129.753
17.6663	24.797	0.677931	0.768654	99.419	114.862
16.0454	21.5667	0.846425	0.95634	121.22	138.421
19.9236	35.6388	0.867727	0.901684	126.225	137.097
18.5219	30.0488	0.849334	0.900565	123.181	134.549
18.2669	25.9256	0.873395	0.96737	126.794	142.806
16.7005	18.3964	0.719091	0.804141	105.708	118.138
17.2162	30.482	0.700896	0.752631	102.658	114.896
18.9297	25.9087	0.773086	0.778159	112.885	116.252
19.0374	26.95	0.901973	0.842231	131.002	126.027
19.1354	21.9379	0.89963	0.91315	130.97	133.972
18.065	33.7693	0.690808	0.78551	101.874	121.225
16.6345	20.6763	0.775863	0.856744	112.95	125.744
16.0812	29.7632	0.804017	0.874601	116.473	131.631
19.4334	37.1914	0.912202	0.9399	132.425	143.313
22.196	27.3941	1.04545	1.09665	151.195	160.372
18.0928	25.5932	0.739507	0.833797	107.654	123.458
20.5439	28.9178	0.81882	0.846412	119.38	126.405
19.5219	39.031	0.851851	0.927342	124.85	143.63
17.2141	25.7263	0.670794	0.728475	98.9935	110.495
17.9505	20.2728	0.70853	0.878491	103.686	127.855
19.8381	27.9464	0.78453	0.816031	114.95	122.64
20.3277	22.4875	0.854046	0.861842	124.842	126.748
20.2893	25.3973	1.11745	1.26329	160.215	182.207
19.981	25.048	0.981114	1.07862	142.648	158.235
19.9071	41.2619	0.820112	0.934099	120.349	145.465
20.8769	31.8873	1.01233	1.0491	147.742	157.699
16.5091	18.4988	0.791219	0.828014	114.454	120.359
20.0837	27.0522	0.89999	0.875528	130.479	129.882
19.3803	26.5084	0.944639	0.981537	137.046	145.09
20.4776	22.0002	0.919948	0.92159	133.645	134.557
19.9826	24.2269	0.868324	0.927109	125.928	135.577
16.9877	27.8847	0.989322	0.968043	141.485	142.529
19.927	20.3076	0.801803	0.893108	116.503	129.17
20.1822	31.8665	0.841786	0.884651	123.112	133.775
17.673	23.2181	0.776292	0.832029	111.832	121.482
19.6267	24.2096	0.795958	0.810997	116.854	120.745
23.0011	34.6706	0.798109	0.850474	117.512	129.31
20.8613	27.1298	0.978622	1.01011	142.122	149.036
17.9791	22.9789	0.899914	0.90035	129.623	131.667
17.0651	27.8696	0.982244	1.05986	141.14	156.077
19.3083	19.728	0.756368	0.707055	111.603	105.026
20.4057	27.0199	1.03587	1.09014	149.698	159.861
15.2038	29.3304	0.703602	0.770761	101.936	116.764
18.9086	22.6138	0.884144	0.935234	127.688	136.077
19.8157	24.1758	0.830401	0.81401	121.971	121.603
17.862	22.495	0.858537	0.906218	124.734	133.223
20.5312	28.9702	0.985408	1.0268	141.815	150.613
20.6406	26.2452	0.832773	0.907077	122.102	134.463
18.0708	25.4854	0.867592	0.845065	125.862	125.826
16.0693	20.604	0.817941	0.871978	118.187	127.413
14.9444	25.7185	0.646215	0.66508	94.2779	101.24
18.5466	22.534	0.823537	0.828564	120.362	122.8
19.9812	31.4526	0.807333	0.82913	117.423	124.809
19.1044	23.3714	0.774915	0.815345	112.728	119.86
17.0159	22.6925	0.981406	0.97839	140.885	142.816
16.8279	27.0869	0.755512	0.748556	109.407	112.244
19.4298	22.226	0.777479	0.839795	114.771	124.587
19.3555	22.6543	0.722603	0.860878	106.81	127.105
17.3241	19.4551	0.787238	0.79495	113.608	115.495
19.9416	24.99	0.957022	0.998919	138.865	146.669
20.0723	26.6307	0.689796	0.693729	103.121	106.498
15.7228	25.5704	0.760662	0.820034	110.537	122.998
16.4684	24.7099	0.792842	0.810073	115.066	120.724
19.2112	26.8532	0.853324	0.960227	123.378	140.867
16.7464	26.9533	0.716166	0.779606	104.105	116.571
16.7553	21.5223	0.61158	0.695255	90.2754	103.723
18.5942	29.2025	0.870544	1.00018	126.456	148.495
16.3326	30.3153	0.655696	0.685314	95.5483	104.85
20.0126	23.4815	0.724403	0.740589	107.026	110.646
19.9221	25.5782	0.698748	0.724563	103.25	109.023
22.6415	22.6361	0.913736	0.876912	135.31	130.269
19.6214	27.6771	0.787773	0.912639	114.832	134.928
16.358	22.8381	0.710296	0.699324	102.816	103.843
18.7223	27.4189	0.732219	0.753736	107.602	113.995
18.18	27.5098	0.789117	0.748556	114.602	112.452
17.9661	29.6718	0.776431	0.895347	113.239	134.155
16.5934	25.947	0.886893	0.900744	127.263	132.654
20.2656	26.4696	0.999553	1.11685	144.63	163.097
18.608	26.8797	0.877542	0.939783	126.939	138.781
18.8631	23.8192	0.840402	0.841417	121.611	123.564
16.8182	19.9989	0.733371	0.815072	106.257	118.713
18.0868	25.9261	0.816748	0.880923	118.072	129.877
18.8276	22.2256	0.694003	0.742773	101.544	109.554
17.8025	22.7385	0.702949	0.807291	102.54	118.659
16.849	22.3753	0.696606	0.748688	101.418	110.845
19.5117	22.7253	0.74317	0.692513	110.064	104.609
17.7442	36.4857	0.83865	0.90195	122.088	138.46
18.4308	25.3515	0.643117	0.684305	94.9882	103.376
18.7487	32.3254	0.971486	0.936391	139.512	139.987
19.0488	18.9548	0.801188	0.895192	117.549	130.408
17.4915	25.5526	0.710677	0.782649	103.851	116.88
19.9361	36.0025	0.731152	0.740972	106.688	114.054
19.6907	24.0415	0.757997	0.804795	110.806	118.797
21.6904	26.7299	1.28479	1.14359	184.77	167.511
19.5407	23.5133	0.664511	0.709022	97.7171	105.462
21.0747	36.0873	0.891624	0.932535	130.483	142.299
18.2666	28.8907	0.790538	0.888601	115.19	132.657
17.7678	28.7691	0.838297	0.831056	121.269	124.613
19.4539	26.3806	0.841884	0.820018	122.671	122.53
17.8824	20.8182	0.735521	0.721852	106.858	106.09
18.4361	24.4741	0.815499	0.825815	118.283	121.942
18.556	32.2799	0.779473	0.906473	113.641	136.594
21.2169	37.8601	0.927653	0.99272	134.024	149.073
20.3455	25.9759	0.898195	0.998484	130.962	146.942
17.2723	22.5962	0.730096	0.785266	106.639	116.243
18.1997	32.4784	0.835531	0.89514	120.9	134.378
23.6433	29.4925	1.2242	1.22299	176.775	178.943
18.7823	30.4111	0.886343	0.850544	128.355	127.931
17.2837	31.9807	0.826897	0.847155	120.899	130.274
17.7288	34.8895	0.795003	0.771292	115.344	119.026
17.5886	32.0328	0.773721	0.809422	112.154	122.842
15.8033	26.6428	0.828387	0.847839	119.034	125.893
16.5331	25.168	0.717778	0.758892	104.671	113.718
19.3358	24.5002	0.879228	0.948545	127.917	139.55
21.8006	26.2947	0.9246	0.933716	134.715	137.695
16.1667	34.7529	0.779857	0.7904	112.785	121.526
16.1486	23.4637	0.858893	0.889959	124.01	131.271
18.3637	31.2791	0.798764	0.870172	116.16	130.897
18.5929	26.4956	0.882292	0.931505	127.666	137.471
16.3111	31.6673	0.856548	0.991726	123.644	148.621
22.2545	25.5878	0.798188	0.859548	118.125	127.874
18.1572	25.1922	0.90309	0.871375	129.875	128.3
20.5736	19.4616	0.91445	0.976278	133.644	141.66
17.5171	22.7525	0.730602	0.80529	106.976	119.515
17.245	25.5745	0.670417	0.67815	99.3013	104.044
19.91	24.4928	1.11624	1.17981	161.592	172.365
18.5592	37.4303	0.775777	0.8889	112.638	135.548
19.9495	27.9705	0.762341	0.78235	111.856	117.662
16.7211	42.8309	0.699773	0.68862	102.617	111.736
22.902	37.6048	0.95389	1.09566	138.468	163.27
19.7001	35.8422	0.840371	0.856193	123.143	132.379
16.0907	19.8651	0.710073	0.75852	103.609	111.787
17.5387	22.4682	0.763623	0.767016	111.21	113.623
16.195	24.8541	0.753924	0.75161	109.006	111.857
20.6283	26.5948	0.916142	0.914844	133.503	135.669
16.2346	22.9317	0.752417	0.816563	108.523	120.038
21.8275	24.8094	0.8874	0.881204	129.78	130.068
19.8978	28.6924	0.775658	0.824779	114.69	125.335
17.214	27.8432	0.797036	0.821254	115.888	123.92
20.5235	33.571	0.894434	0.842093	130.831	129.384
21.9651	23.5986	0.721138	0.702042	107.025	105.082
20.1851	27.7143	1.01955	0.996547	147.047	146.948
19.4863	24.8171	0.930034	0.981438	134.548	143.797
20.4147	28.2394	0.998831	1.03401	145.364	153.662
18.3185	25.1622	0.922164	1.05147	133.31	153.783
19.2124	24.7602	0.786311	0.841381	113.916	123.531
18.499	20.824	0.76191	0.786471	110.877	115.116
19.1966	26.3541	0.940812	0.891159	136.306	132.298
19.324	19.0129	0.76903	0.782312	113.002	114.708
19.3766	21.6546	0.863165	0.919586	125.6	134.325
21.9266	26.4698	1.10078	1.19333	159.878	174.495
18.1387	22.7323	1.06504	1.08504	153.267	157.925
17.3253	30.4436	0.701601	0.74092	102.096	112.337
19.2349	22.5926	0.805175	0.833269	117.418	122.527
17.093	41.2662	0.88871	0.922424	128.132	142.667
17.3509	44.8774	0.910169	0.978446	131.282	152.169
19.6374	29.2514	0.707475	0.764182	105.396	117.395
20.1345	34.3786	0.80064	0.825836	117.519	126.555
18.9285	36.4485	0.91736	0.969679	132.03	145.581
19.1015	30.258	0.834211	0.882063	121.918	133.054
17.9507	25.4686	0.796114	0.793125	116.178	118.829
16.9578	26.3258	0.779119	0.826948	113.19	123.408
18.9582	24.6907	0.911923	0.926108	131.398	135.612
16.9388	29.1591	0.690143	0.6898	100.873	105.514
16.4336	23.4872	0.836205	0.860119	121.606	128.117
18.3256	27.6126	0.674204	0.668214	99.4293	102.432
20.7525	26.763	0.792211	0.7897	116.923	119.021
18.7701	30.7969	0.800856	0.802821	116.37	121.255
20.2447	28.9423	0.877935	0.985308	129.225	147.801
21.0674	30.1763	0.772195	0.758487	112.922	114.306
18.8957	25.029	0.682538	0.667998	100.926	101.405
19.4429	30.1304	0.779985	0.868878	115.16	132.155
20.4791	26.9409	0.833342	0.895402	122.21	133.466
20.4028	26.304	1.01532	1.02222	146.951	150.319
20.3343	28.8743	0.850975	0.795391	123.931	119.673
23.645	30.4227	0.794523	0.812153	117.549	122.629
19.7584	31.3118	1.00543	1.00928	145.96	151.938
23.3636	26.8768	0.9608	1.07772	140.959	158.401
15.2984	25.2599	0.7715	0.783681	111.491	117.33
22.0455	23.2409	0.989615	1.03154	143.999	150.24
22.9836	30.0591	0.934167	0.955304	136.685	142.403
17.9358	25.0865	0.861617	0.887823	124.495	130.818
17.7407	35.3504	0.793404	0.768525	115.928	120.107
20.3593	25.111	1.17143	1.23213	168.928	179.341
19.3627	25.4111	0.859742	0.846689	125.238	125.86
16.6743	22.5015	0.640426	0.723814	95.0324	109.133
22.7393	34.514	1.05604	1.04725	152.969	156.39
18.4157	20.7815	0.862744	0.870746	125.303	127.32
21.3386	36.1728	0.753553	0.76609	111.695	119.604
18.7006	24.1494	0.59482	0.619222	89.1	94.7851
19.4959	25.2913	1.01376	1.11581	144.69	160.796
17.6416	19.6209	0.820386	0.844061	117.672	121.667
19.7797	26.6005	0.849233	0.802731	124.777	121.369
19.5502	31.6755	0.83113	0.827059	121.298	125.596
18.2199	21.4169	0.791448	0.820243	115.432	120.614
18.6982	34.0121	0.93344	0.941793	136.306	144.4
17.4262	26.3386	0.735497	0.74851	107.342	112.641
18.1926	30.1085	0.957247	0.98338	138.307	146.921
19.8397	25.1265	0.693382	0.782173	102.351	116.81
20.834	28.9589	0.887669	0.942868	130.241	141.189
20.1828	27.201	1.08872	1.07389	157.346	158.375
18.811	27.8845	0.830466	0.814715	120.521	121.955
17.8402	27.3219	0.960435	0.920856	138.595	137.062
17.7173	23.0098	0.652506	0.65705	95.968	98.6737
19.3515	26.6949	1.0165	1.06989	146.944	157.445
16.6005	22.8508	0.730452	0.811718	106.268	119.751
19.4532	28.7928	1.05814	1.10133	151.369	160.631
18.321	28.0088	0.817652	0.917735	119.419	137.096
17.3517	27.1146	0.880316	0.901882	127.203	133.967
20.7996	32.6531	1.05555	1.06515	152.222	157.931
18.5752	21.9935	0.736418	0.784434	107.879	115.803
16.4073	32.609	0.83425	0.909089	121.259	138.466
16.6032	25.6296	0.661763	0.67862	97.0304	102.865
16.863	24.8693	0.715299	0.848902	104.64	126.151
22.9746	39.2228	0.966865	1.00268	140.732	152.028
17.3547	23.2781	0.783841	0.818972	114.129	121.252
18.7326	23.7093	0.817139	0.918724	119.264	135.142
19.8855	22.5655	0.818963	0.890097	119.675	130.476
20.2282	25.6265	0.788779	0.855137	115.41	126.506
18.1217	25.1898	0.867488	0.879768	125.493	129.862
19.0604	33.5199	0.782549	0.844812	114.911	129.359
20.1474	34.0269	1.18283	1.17952	170.331	175.685
21.5406	26.1808	1.01603	1.00695	147.051	147.683
18.7147	45.1821	0.771511	0.881569	112.636	138.001
16.8753	22.9051	0.857731	0.913277	123.739	133.769
17.4157	37.5412	0.96363	1.00257	138.084	151.262
20.7169	25.3946	0.98352	0.95792	143.36	141.814
18.9942	29.4359	0.902033	1.01518	131.565	151.529
20.356	28.447	0.832103	0.856589	122.009	128.66
16.8104	38.3668	0.825807	0.860551	119.456	132.649
21.1502	25.6529	1.02601	1.01179	147.993	147.912
19.4263	22.1173	1.00862	1.04514	145.26	151.252
17.7757	22.9633	0.719207	0.68669	105.383	103.129
16.3496	27.7566	0.737211	0.780932	106.935	117.245
16.5362	20.3226	0.682796	0.687202	99.3504	101.53
18.2993	23.2866	0.756843	0.753116	110.277	111.684
19.3236	32.8796	0.779827	0.823029	113.974	125.145
14.9014	20.1209	0.774769	0.792913	112.201	116.921
17.0166	23.7962	0.722522	0.7875	105.232	116.908
16.7422	22.737	0.713655	0.7228	104.494	108.25
19.3192	21.5735	0.789976	0.855268	116.389	126.293
19.3104	24.4782	0.912746	0.9266	132.495	136.408
17.7043	20.9869	0.812918	0.941115	118.48	137.382
19.3232	22.3406	0.830889	0.880407	121.715	129.816
19.147	27.5752	0.831302	0.906274	121.242	134.834
18.6383	24.3354	0.969828	1.04106	139.915	151.935
17.5127	21.555	0.720305	0.756743	105.706	112.344
16.6111	23.5046	0.843946	1.01075	122.403	148.155
16.3938	22.2251	0.705944	0.712297	102.697	105.98
15.7783	29.2541	0.656556	0.824021	96.5921	125.337
17.4314	26.5012	0.781665	0.843188	112.716	124.523
15.9993	27.332	0.576361	0.61561	85.0515	94.7791
20.9537	26.0308	0.850931	0.947187	124.182	139.366
19.1454	38.0194	0.890681	0.905821	128.985	138.383
21.086	26.1953	0.8971	0.998845	130.434	146.222
19.8487	25.2068	0.80738	0.796917	117.937	118.523
15.6286	18.7278	0.684649	0.741824	99.8526	108.965
18.9247	28.9457	0.784856	0.829334	114.885	124.981
18.4348	24.684	0.767158	0.75289	112.564	113.347
18.8136	35.8865	0.756408	0.80949	111.035	125.245
16.3235	35.1246	0.894111	0.863256	128.571	132.012
17.8437	29.1549	0.953302	1.02385	137.816	152.186
18.4473	23.3231	0.822069	0.846814	119.322	124.592
18.8765	23.254	0.943374	0.877666	136.295	128.989
20.4088	30.1073	0.996134	0.938001	143.542	139.029
18.2904	21.2547	0.890181	0.895698	129.103	131.044
17.8488	20.8304	0.669396	0.690611	98.4869	102.555
21.0458	31.5783	0.908863	0.929173	131.736	138.399
17.4202	23.5001	0.861008	0.922066	124.763	135.514
20.2318	24.8778	0.649526	0.698136	97.2502	106.006
19.9282	29.0836	0.830887	0.829264	121.106	124.286
19.1416	23.3597	0.922034	0.937965	133.464	137.349
20.8333	27.7561	0.913639	0.851859	133.469	127.81
18.7846	25.4431	0.724788	0.763555	105.773	113.691
21.587	36.5278	0.945474	1.00416	138.494	153.062
19.132	20.6396	0.684295	0.799541	101.203	117.593
16.7592	33.5245	0.656327	0.735561	95.999	113.766
18.4897	25.3492	0.863644	0.89773	124.777	132.211
18.0773	29.7676	0.746714	0.849205	108.881	127.701
19.3537	20.7049	0.854821	0.873196	124.796	127.856
18.5144	25.7938	1.33116	1.2734	190.457	185.752
17.1459	27.1286	0.811682	0.896206	116.521	131.792
18.5469	29.3149	0.858392	0.868949	125.097	131.31
19.5325	32.8367	0.992237	0.987337	142.948	147.291
17.1417	24.7952	0.746306	0.882963	109.639	131.836
19.5592	26.1276	0.89458	0.973725	128.474	141.693
20.4189	23.3001	0.793711	0.834438	117.333	124.141
19.5273	31.0493	0.776898	0.781037	113.705	118.802
18.3494	22.6997	0.95226	0.906097	136.616	131.986
18.0763	31.3515	1.05548	0.97603	150.895	145.052
20.0738	27.1779	0.798561	0.77571	117.025	116.981
15.2688	21.1321	0.583463	0.725023	85.9552	108.004
17.966	22.9948	0.899883	0.934082	130.037	136.754
16.5435	25.5581	0.772805	0.790825	113.086	119.76
17.5616	36.4517	0.707142	0.761711	102.859	117.239
19.1509	25.8788	0.93579	0.970524	135.636	143.201
16.1479	24.8188	0.732336	0.900356	106.151	132.6
17.1368	19.7114	0.777926	0.829141	113	121.034
19.539	30.1533	0.834386	0.877263	121.143	131.249
17.4137	25.4369	0.74452	0.777121	107.96	115.622
19.933	32.0763	0.877848	0.849686	128.142	129.207
21.7769	23.6477	0.897167	0.982025	131.158	143.555
17.5265	22.6786	0.786534	0.752212	114.739	112.348
16.4547	23.196	0.711911	0.785552	102.991	115.538
17.7508	32.9567	0.891139	1.02432	129.99	155.09
19.2323	25.6435	0.78275	0.860207	114.496	127.54
19.7993	27.7681	0.906353	0.92411	131.25	136.714
21.8314	37.5104	1.02754	1.00526	148.764	151.872
20.9883	31.2172	0.79445	0.821332	117.723	125.939
18.1473	25.1918	0.803401	0.784471	116.894	117.057
18.8106	29.6946	0.704298	0.695213	103.684	106.776
19.0611	28.9016	0.937408	0.989989	136.875	148.567
17.6941	27.7111	0.891081	0.921985	129.042	137.328
20.2191	29.7574	0.859556	0.9761	125.442	145.064
18.0738	32.0733	0.906683	1.01292	131.048	151.21
17.2456	18.4951	0.791338	0.840555	114.229	121.469
19.7616	25.2103	0.939817	1.08701	135.82	157.999
20.0423	26.6727	0.750788	0.780423	110.179	116.759
18.0275	24.7252	0.935266	1.02801	136.329	152.109
20.7985	23.5183	1.00473	0.932582	146.183	137.421
20.0802	23.5222	0.96974	1.03843	140.52	151.276
18.2241	27.7837	0.813781	0.873408	118.07	129.971
16.1005	24.5092	0.570225	0.659245	84.3571	100.09
18.6895	25.5243	0.808899	0.875792	118.759	131.057
17.8786	23.3494	0.576765	0.652245	84.9642	97.4821
21.6771	37.3459	0.824829	0.882878	121.562	136.063
19.2082	26.4277	0.854759	0.832966	124.596	124.658
18.0585	30.1809	0.670853	0.675342	98.5927	104.465
19.084	27.777	0.750217	0.894639	110.632	134.001
20.9205	36.2926	0.837015	0.946761	123.318	144.741
16.3444	24.559	0.706019	0.79547	103.02	118.551
16.839	30.7196	0.937504	0.927704	134.717	138.715
19.6466	40.8373	0.950995	0.907305	137.951	140.855
22.6844	23.5927	0.95936	0.985293	140.953	144.892
16.1392	29.5103	0.735719	0.790119	106.664	119.292
19.6475	22.4255	0.840139	0.808124	122.978	119.795
16.1301	28.4844	0.722415	0.754811	104.718	113.972
17.3279	24.6711	0.694666	0.757687	101.478	113.001
17.5488	23.1592	0.709293	0.741968	104.147	110.919
17.1618	18.6836	0.828401	0.846309	119.284	122.39
18.9125	22.6361	1.11063	1.04643	159.084	151.719
19.0188	23.8225	0.687591	0.783539	101.318	116.404
20.2162	29.7078	0.908539	1.01675	133.013	151.857
20.0527	27.267	1.12461	1.08788	161.527	159.322
18.4917	24.8275	0.977986	1.03981	139.985	150.941
18.8319	23.9227	0.92354	1.03128	133.478	150.222
18.0116	27.1291	0.816485	0.879885	118.694	130.942
17.4156	24.8097	0.810687	0.834285	117.875	124.297
22.1105	25.1105	0.874058	0.957578	127.683	140.374
20.3132	30.5167	0.859497	0.900497	126.064	135.935
18.4005	30.9498	0.728743	0.797375	107.121	121.756
18.7291	31.8451	0.780526	0.796749	112.747	119.782
18.3716	17.9278	0.919296	0.994488	132.369	142.532
21.3865	24.0481	1.04871	1.14473	151.873	166.134
18.3142	23.0875	0.931537	1.00332	134.899	146.823
18.8094	29.7467	0.801369	0.828401	116.599	124.468
19.6598	21.9947	0.785168	0.906365	114.284	131.831
19.4755	34.8545	0.928844	0.957079	135.34	145.656
16.5169	21.4428	0.690588	0.716363	100.638	106.007
19.2431	23.7261	0.8145	0.887099	118.658	130.37
18.8272	21.7286	0.89284	0.987899	128.987	143.107
19.1897	25.9472	0.912379	0.922144	132.133	136.032
17.9348	25.5043	0.861962	0.868661	125.514	129.701
17.9636	22.6175	0.791908	0.885003	115.348	129.985
19.899	25.0862	0.792874	0.786763	116.441	117.841
20.9769	25.5111	0.788655	0.791449	116.413	118.733
17.1969	18.0769	0.746725	0.854759	108.432	123.617
15.6122	27.9273	0.61461	0.623546	90.6055	96.9287
21.3463	28.5363	0.896873	0.966773	130.732	143.143
14.9719	22.6669	0.605006	0.670129	88.4679	100.331
24.4995	25.7894	1.01405	1.06495	148.014	155.488
22.9034	24.7361	0.950117	1.01368	138.959	148.416
20.4482	24.6333	0.96624	1.09485	139.976	159.182
18.536	23.0941	0.815875	0.783033	118.098	115.395
18.5798	22.3907	0.835586	0.945262	121.283	137.93
17.921	23.4735	0.805928	0.872924	117.11	128.536
17.9907	19.9545	0.607444	0.703517	90.179	104.13
17.2616	31.2841	0.756327	0.774316	110.281	118.659
20.2732	22.906	0.772006	0.781869	112.708	115.012
20.3718	33.6103	1.14398	1.09072	164.887	163.076
19.4154	22.3444	0.802397	0.845823	117.126	124.252
19.478	29.1202	0.726821	0.812556	106.896	122.381
19.2642	24.4939	0.717258	0.767023	105.638	114.575
21.8063	24.5355	1.04837	1.0618	152.315	155.274
16.8892	20.94	0.721103	0.787396	104.417	115.011
19.6244	24.9692	0.848473	0.830008	123.611	123.331
17.0286	21.2244	0.749996	0.846189	108.345	123.123
18.2689	22.4088	0.846679	0.937352	123.611	137.8
16.4025	21.1459	0.675485	0.671995	97.6811	99.0081
19.5607	26.9068	0.944847	0.945571	135.983	139.02
16.4158	24.7574	0.692441	0.80022	101.175	119.263
15.6488	25.1476	0.648047	0.667371	95.1051	101.67
17.5437	23.9065	0.808471	0.842897	117.046	124.252
17.7488	21.2409	0.644338	0.692661	95.4688	103.53
22.3229	23.1736	1.04054	1.03464	150.155	149.701
18.7265	31.7222	0.908458	0.923931	131.441	138.572
18.5501	24.2662	1.04923	1.13643	150.137	164.427
18.6364	35.1844	0.904535	0.879587	131.32	134.582
20.0808	18.348	0.843496	0.926724	121.925	132.742
20.9831	34.7154	0.781494	0.816339	114.067	123.99
19.8651	23.8248	0.889693	0.991825	129.231	144.781
21.6461	27.6065	0.898983	0.864289	131.882	129.665
21.8113	38.3605	0.915087	0.918081	133.871	140.837
23.1862	29.6494	0.846843	0.90662	124.753	135.622
18.9392	30.6108	0.901336	0.950772	130.533	142.021
23.324	30.1814	0.917342	0.926294	133.627	137.339
17.8533	23.9724	0.623621	0.59305	91.6145	89.8195
22.3653	24.8251	0.959299	1.08001	140.523	158.081
19.5555	26.7404	0.974459	0.996863	140.224	145.962
18.8221	28.8782	0.903977	1.01635	131.394	151.125
18.4037	26.9491	0.745799	0.770344	109.955	117.071
20.0753	20.9745	0.656771	0.746579	97.9316	110.609
18.5035	26.3723	1.00392	0.980839	144.41	144.374
19.2117	26.3313	0.82961	0.893513	120.82	132.345
18.5048	35.18	0.834657	0.830013	121.739	127.783
16.9118	27.0831	0.915946	0.867518	131.455	128.553
17.3114	25.9792	0.846845	0.878181	122.634	130.258
23.2687	28.6995	1.04524	1.06941	152.587	158.147
19.4505	23.8812	0.674931	0.716799	99.8669	107.574
18.7467	23.6971	0.932899	0.943544	134.258	137.583
18.4038	27.0562	1.15612	1.08313	165.607	159.11
16.533	32.4923	0.668796	0.696803	98.076	108.28
15.4358	21.3953	0.779887	0.763581	112.382	112.716
17.3561	21.3936	0.648097	0.707306	95.3	105.018
21.741	28.7563	0.935923	0.971949	136.725	144.485
23.5776	38.1784	0.912589	0.919327	133.906	140.463
20.7411	21.6006	0.942972	1.02309	138.118	149.472
18.8933	27.2833	0.722592	0.799471	106.387	120.252
17.1205	26.9601	0.755019	0.845503	109.53	125.636
21.2835	21.4423	0.872243	0.923541	126.832	133.944
17.5727	28.7054	1.02167	0.981013	146.657	145.358
20.2869	28.4774	0.959104	0.999256	139.758	148.883
22.1819	36.4122	0.997785	0.962535	146.115	147.445
18.0471	24.3408	0.958586	1.1037	138.327	160.717
20.0379	22.7753	0.784778	0.806653	114.595	118.659
18.8076	31.6784	0.649761	0.671285	96.0397	103.844
19.0078	31.5423	1.13799	1.0636	162.41	156.908
15.8231	21.4215	0.753187	0.890135	108.99	130.035
20.665	26.9949	1.04955	0.961909	150.996	141.35
18.7552	34.1884	0.62149	0.701195	92.5174	109.738
19.2122	35.8551	0.910588	0.932163	131.462	140.581
21.1887	27.2291	0.908817	0.887419	132.62	132.032
20.1834	28.0196	0.86231	0.914323	125.892	136.053
21.3257	37.1307	0.924211	0.924136	134.503	140.645
19.8302	23.0747	0.762185	0.778519	112.308	115.874
18.7361	26.6803	0.837545	0.922671	120.948	135.675
18.2699	22.6081	0.957289	1.03329	138.11	150.219
18.9307	40.1802	1.05348	1.17139	151.112	175.468
18.6757	24.321	0.810883	0.801097	117.963	118.828
20.1547	22.9486	1.14747	1.07865	164.843	156.504
16.2357	25.6491	0.898201	0.960037	128.96	141.26
19.6493	26.6073	0.744898	0.816327	109.234	121.584
17.4454	35.6357	0.719607	0.833795	104.597	127.448
19.9392	31.6052	1.05265	1.06067	151.764	157.595
15.7964	31.4267	0.751957	0.724918	108.913	111.645
18.2705	35.8812	0.739047	0.79115	108.631	123.085
19.4968	33.8516	0.93845	0.986931	136.742	149.417
19.8596	31.9561	0.873681	0.865744	127.258	130.812
19.6895	20.902	0.959532	0.994693	139.032	144.355
19.0599	22.1221	0.744505	0.788194	109.532	116.774
16.7246	21.5276	1.01054	1.0863	145.076	157.561
17.0381	30.3451	0.795661	0.894611	115.429	134.21
16.5024	24.276	0.811439	0.837091	118.424	125.382
17.2521	28.4542	0.815225	0.852026	118.786	128.454
17.2539	19.0564	0.932007	1.00918	134.243	145.608
16.7183	25.7459	0.678105	0.799302	98.8897	118.988
20.1941	21.3001	0.822474	0.821818	119.814	120.175
19.4417	28.666	1.0268	1.08545	146.853	158.341
20.847	29.6522	0.829882	0.859523	121.652	129.344
17.6773	25.9987	0.858344	0.924088	124.292	136.558
19.5605	39.4009	0.841413	0.813509	124.097	129.294
19.1993	25.747	0.671692	0.8008	99.9707	120.523
19.3513	27.6222	0.770373	0.826772	112.597	123.632
16.7458	18.1344	0.78342	0.838609	113.401	121.56
18.3986	30.6966	0.695708	0.839797	100.954	125.135
18.4548	26.5171	0.809721	0.83396	118.015	124.548
19.8628	31.497	1.10155	1.11711	158.721	165.444
17.1328	20.4505	0.777555	0.850508	113.804	125.227
17.561	18.6334	0.727222	0.752209	107.255	111.168
18.2521	28.663	1.0497	1.06559	151.036	157.38
21.1572	22.321	0.951758	1.03404	138.787	150.529
19.4726	27.6471	1.00543	1.01741	145.493	150.768
16.7499	32.1465	0.753779	0.782239	110.622	121.312
19.1907	24.8484	0.848275	0.866484	123.844	128.613
18.3484	24.3292	0.79032	0.834379	115.371	123.815
18.5694	25.3616	0.958759	0.997439	138.079	146.22
17.9163	38.0566	0.828398	0.820036	120.401	127.461
15.9831	33.2913	0.696301	0.754625	101.328	115.853
17.1588	25.2268	0.746028	0.861394	108.76	127.668
18.6889	26.5115	0.803232	0.810168	117.347	121.494
21.0285	28.0325	0.954982	1.02019	140.37	152.588
17.3086	35.6027	0.793699	0.814092	114.954	124.718
17.3914	35.5829	0.818926	0.878518	117.977	133.434
18.6475	21.4171	0.918863	0.864819	133.333	127.132
17.1938	27.427	0.801051	0.87238	115.682	129.505
20.5333	40.7898	0.90844	0.991314	131.446	150.285
18.6264	31.2866	0.98116	1.02453	141.519	152.863
20.4581	27.0201	0.793871	0.841321	117.647	127.067
16.2504	30.769	0.615072	0.613359	90.9784	96.7648
19.0492	28.1796	0.766175	0.755031	112.317	114.654
20.4653	39.8768	0.961007	0.947627	138.579	143.843
18.4849	23.295	1.01405	1.01587	145.383	147.52
17.6882	26.0514	0.700902	0.753983	102.745	113.272
16.5193	26.8694	0.564695	0.6265	84.567	97.6873
17.6864	26.987	0.717636	0.787939	106.133	119.952
19.6049	29.0503	0.821624	0.926342	120.35	138.498
17.9752	27.7253	0.672692	0.687747	98.554	104.286
18.8073	26.2238	0.67586	0.684091	100.912	105.392
15.7088	26.7903	0.730155	0.741087	105.994	112.027
22.274	31.0907	1.02138	1.08819	148.811	161.563
18.359	18.972	0.773402	0.80616	112.58	117.347
21.6219	27.7307	0.795888	0.803681	117.526	121.138
20.6114	27.3687	0.850127	0.918866	123.795	135.69
19.6576	31.9072	0.921533	0.964926	133.664	144.739
20.624	29.1773	1.02243	1.05547	147.353	155.335
18.7944	29.9059	0.886524	0.888048	129.198	134.061
20.0732	25.5728	1.10223	1.14906	158.238	166.779
17.3301	19.984	0.636784	0.720941	93.2604	105.782
18.9126	27.3028	0.925406	0.945923	133.699	139.674
22.2396	27.8758	0.917554	0.920191	133.931	136.641
21.9621	26.623	1.04826	1.0753	152.187	157.785
18.2696	30.0771	0.956661	0.987741	138.12	147.323
18.2559	23.2629	0.710299	0.836047	103.966	123.041
20.5344	28.7106	0.898979	0.940441	130.032	138.766
20.0718	26.584	1.00693	0.994023	145.741	146.774
20.5107	27.4317	0.989553	1.006	143.696	148.839
17.8366	22.9165	0.761329	0.857367	111.565	126.935
16.1693	30.5652	0.838847	0.856685	121.238	129.766
22.4419	31.4437	1.25959	1.21257	180.639	177.741
18.2825	35.8307	1.00071	1.04002	143.847	156.172
17.6893	35.6531	0.978945	1.00657	140.753	151.889
16.1218	21.0612	0.71004	0.814585	102.731	118.976
16.2968	19.7196	0.759752	0.783686	110.071	114.683
13.7311	24.7916	0.653773	0.822139	94.5893	122.01
18.9713	30.1307	0.813793	0.888698	118.048	132.749
17.6606	23.1723	0.781063	0.799616	113.131	117.843
17.9989	25.5588	0.744919	0.877671	109.078	130.284
17.5193	24.5121	0.877686	0.911486	126.956	134.345
19.2131	29.3126	0.876592	0.86884	128.581	132.178
19.8672	29.4334	0.894367	0.895583	130.364	134.344
21.8156	23.5968	1.12135	1.2297	163.069	178.706
20.4242	26.2094	1.1074	1.11536	160.126	163.616
17.2729	23.8857	0.951019	1.03189	136.919	150.581
23.2538	27.6908	1.02002	1.11716	150.404	165.768
17.8583	29.4284	0.897463	0.915042	130.053	137.241
17.6989	35.9738	0.691407	0.845435	101.402	129.64
17.7601	26.3174	0.807818	0.75158	117.03	112.577
19.4751	23.7295	1.1481	1.14804	165.041	166.782
18.6664	32.7239	0.930983	0.959164	134.216	143.59
19.2298	22.1752	0.868288	0.82779	126.001	121.555
16.5778	30.5853	0.678289	0.712938	99.3319	110.279
18.8501	30.9217	0.724904	0.712027	106.056	108.802
20.9556	28.5915	0.767026	0.843662	112.308	125.716
18.2454	39.5734	0.787088	0.826404	115.266	129.483
17.7476	24.6299	0.622972	0.619455	90.9302	92.9974
19.5546	26.135	0.798125	0.833883	117.112	124.771
19.9612	27.4377	0.73932	0.787418	109.177	119.111
19.9116	23.187	0.828543	0.964982	120.307	140.262
22.8174	28.3379	0.920342	0.966819	134.448	142.871
21.9723	28.9562	0.900348	0.928456	131.427	137.872
18.9355	25.1186	0.951248	1.02148	137.847	150.133
18.1658	32.6637	0.831164	0.908798	120.798	137.009
16.6323	21.4919	0.696315	0.803706	101.044	117.686
18.0285	25.5763	0.9678	0.964897	138.916	141.259
23.7739	29.8691	1.19643	1.16468	173.716	172
21.4309	24.9031	0.922256	0.962615	134.511	141.519
19.4836	23.8644	0.841263	0.798078	123.285	119.261
20.406	31.4852	0.970031	1.02754	141.121	153.51
20.3846	25.6966	0.973774	1.02326	140.616	149.435
20.1623	27.0957	0.84102	0.846132	123.612	127.279
17.1063	29.7287	0.727214	0.710556	105.642	108.279
17.8176	24.1505	1.01146	0.968972	145.478	142.441
19.2206	35.1697	1.04084	1.01355	149.485	151.572
20.078	39.555	0.927281	1.0442	135.364	159.927
22.638	24.7006	1.03502	1.08542	150.53	158.258
20.151	20.9191	0.830511	0.960088	121.887	139.971
19.4439	27.0373	0.747136	0.740583	110.7	113.112
20.0253	24.449	0.840793	0.869179	123.178	128.943
17.8862	27.4902	0.845399	0.821912	123.588	124.67
17.7168	29.8235	0.860329	0.944247	123.985	139.83
17.0312	28.7803	0.725982	0.78872	105.342	118.623
19.9528	18.4638	0.901276	1.03308	131.178	148.657
16.7842	28.2457	0.833929	0.891934	120.194	132.621
17.7679	22.705	0.770134	0.750702	111.684	111.025
17.8941	26.6091	0.729103	0.759949	106.138	113.944
18.4179	24.7669	0.770688	0.808587	112.728	120.442
21.5722	43.2079	0.886085	0.960999	130.376	149.78
20.3754	25.6629	0.715011	0.746981	105.92	112.421
19.1171	28.1873	0.892756	0.882275	130.316	132.751
16.9297	23.1762	0.652784	0.804838	96.4863	119.932
15.7327	25.6733	0.845059	0.908248	121.696	134.528
19.9127	28.4437	0.971759	1.0332	140.695	152.383
20.7514	24.8645	0.873346	0.950065	126.943	138.979
17.4397	27.5228	0.890642	0.947019	128.078	139.49
20.7394	22.0455	0.824042	0.859207	121.725	127.171
20.0132	22.4962	0.841826	0.871917	122.95	128.104
19.972	23.9063	0.959627	1.0192	139.203	148.939
19.3696	29.6955	0.907041	0.976279	131.871	145.617
20.7384	25.0433	0.845073	0.801775	123.401	119.174
18.5153	37.5345	0.78222	0.850368	114.853	132.181
17.1171	26.6594	0.761097	0.792281	110.613	118.603
18.2548	21.1217	1.02434	1.02728	147.108	148.638
22.3045	26.3065	0.87076	0.92131	128.281	136.887
19.1674	32.8763	0.891469	0.896123	128.854	134.615
19.7956	41.3241	0.960872	0.947076	138.736	144.755
18.7745	27.9659	0.745067	0.753205	110.089	115.321
16.139	22.5064	0.887625	0.93629	127.917	137.174
16.4416	39.8376	0.804525	0.842296	115.884	129.384
19.6469	22.1563	0.721516	0.753152	106.447	111.771
18.2962	27.703	0.860055	0.892178	126.13	134.839
19.9823	21.253	0.745524	0.828945	109.2	121.108
19.1388	21.5501	0.949469	0.926453	137.529	135.324
19.3097	24.7983	0.893113	0.976022	130.075	143.666
18.0218	22.9727	0.840566	0.843592	121.918	124.281
16.2358	27.2163	0.781356	0.826258	112.843	123.105
20.0705	28.316	0.858898	0.881197	124.551	130.563
21.7199	30.0414	0.800139	0.787024	119.157	121.084
17.4022	28.2919	0.848261	0.923862	122.605	137.18
18.9685	25.7002	1.02676	1.08451	148.74	159.536
20.3861	28.5229	0.912358	0.977152	133.434	146.068
15.9728	29.4815	0.641053	0.748585	93.4346	112.95
19.9572	20.7536	0.884408	0.857456	128.849	125.498
17.0708	31.6607	0.979267	0.987057	140.644	147.974
19.3711	23.2522	0.818763	0.874258	119.711	128.832
21.7098	22.5999	0.859109	0.979451	127.188	144.075
18.2678	21.7615	0.926947	0.945222	133.752	137.7
17.0441	21.3967	0.684392	0.76646	100.232	113.141
18.7929	25.2047	0.738341	0.761791	108.724	114.618
18.423	29.4511	0.745071	0.840574	109.28	127.158
19.3043	39.7179	0.845377	1.015	121.915	152.889
18.7171	28.2647	0.789177	0.813847	115.371	122.564
19.279	21.8627	0.913363	0.998895	132.361	145.167
19.6673	23.4688	0.706791	0.689814	104.333	103.522
16.931	36.463	0.807105	0.883031	117.06	135.384
19.8042	20.4822	0.942882	0.889264	136.417	129.326
20.9825	49.0369	0.82305	0.865509	121.224	139.187
18.2503	20.5032	0.897882	1.02124	129.348	147.167
20.5867	30.6604	1.04826	1.04029	150.91	153.656
19.8553	29.0982	0.88113	0.874761	127.741	130.377
19.3971	30.1246	0.95025	0.889493	137.112	132.849
24.4758	26.2447	0.934389	0.942216	138.85	140.782
20.1763	28.6169	0.769357	0.834042	113.258	125.626
17.8905	21.5026	0.813794	0.900406	118.755	132.178
21.2836	25.1516	0.952379	0.931506	139.43	138.225
16.8674	24.8531	0.727398	0.772191	105.336	114.539
22.8724	29.5313	1.27279	1.27352	182.403	185.048
20.7105	37.6739	0.973157	0.9434	141.53	144.358
20.586	25.8122	0.981219	0.915545	142.534	135.613
17.9852	20.7145	0.708154	0.754998	103.964	111.477
18.635	27.1483	0.767361	0.777006	111.866	116.588
16.3569	37.5247	0.739275	0.778905	107.179	120.897
18.935	21.9322	0.885588	0.881858	128.413	129.101
17.2838	20.5058	0.725643	0.771212	105.046	112.479
17.5483	24.1527	0.759005	0.768154	110.551	114.412
18.9517	21.466	0.744865	0.845266	110.263	125.111
19.9694	30.4423	0.903742	0.891526	130.662	132.829
18.1861	26.5002	0.83243	0.88197	121.799	132.193
16.3081	28.9914	0.918932	0.917763	132.048	137.275
17.7535	22.3401	0.866993	0.854228	125.92	126.084
16.4966	29.1288	0.865636	0.867377	125.47	131.239
17.5442	21.7842	0.786342	0.827709	112.988	120.194
17.5201	24.5814	0.760586	0.837026	111.287	124.669
20.0263	26.1419	0.855608	0.948042	125.086	140.289
18.9069	28.6177	0.798181	0.828471	116.642	124.735
19.2507	23.0074	0.815309	0.883369	118.8	129.598
18.486	25.4113	0.755445	0.836374	110.345	124.033
19.5381	24.7223	0.625718	0.663211	92.2452	99.3347
20.2289	25.149	0.804379	0.777596	118.544	117.081
19.9806	24.9777	0.906043	0.964952	132.052	142.205
18.5637	22.7609	0.683998	0.730122	101.057	109.285
17.2708	19.1716	0.842974	0.859727	123.121	126.279
17.0805	28.0447	0.7683	0.859839	111.726	128.9
17.3957	23.6566	0.796137	0.864215	115.541	127.265
15.1622	25.9896	0.57835	0.630132	84.4783	95.7605
19.5031	31.3635	0.935734	0.946796	135.817	142.096
19.0677	24.8951	0.642195	0.722645	95.396	108.901
18.853	24.1928	0.847798	0.849384	123.553	126.159
18.7312	23.2408	0.676251	0.707049	100.417	106.557
17.067	22.924	0.864174	0.842433	124.459	123.635
18.559	24.7774	0.777428	0.798052	113.509	118.804
18.4429	26.9593	0.950508	0.922329	137.825	137.566
17.2129	22.3273	0.599511	0.65518	88.5883	98.2422
19.9029	46.4896	0.946054	0.942048	136.552	145.796
19.475	27.9467	0.895557	0.93416	129.804	138.218
19.4291	33.1136	0.766125	0.885335	111.227	132.492
18.4832	30.7776	0.836713	0.856669	121.77	129.852
15.167	28.3607	0.708256	0.753094	101.623	112.827
16.9268	24.8091	0.756435	0.786974	109.937	117.247
16.0307	24.7061	0.646555	0.6999	94.9278	105.782
16.1691	21.9833	0.919741	0.937182	132.031	136.648
16.7671	25.9726	0.805189	0.825875	116.275	122.968
22.5102	25.5527	0.974032	0.99716	142.138	146.491
18.0084	31.8523	0.822793	0.785338	119.862	120.422
20.9394	24.0418	0.891316	0.860237	130.354	127.339
16.9224	20.9466	0.695007	0.75473	101.601	111.334
19.1616	24.1814	0.976216	1.10352	141.384	160.847
17.1366	25.1486	0.832683	0.88644	120.571	131.464
20.3182	30.9871	0.808694	0.949496	118.225	141.979
21.5835	31.3802	1.01058	0.987483	146.824	147.538
19.886	21.7363	0.743918	0.754556	108.783	110.981
19.2603	38.9057	0.925449	0.874629	135.394	137.532
16.18	27.3071	0.751215	0.854068	108.575	126.65
15.2805	28.8762	0.63938	0.785102	92.9856	118.073
16.2712	35.9327	0.790823	0.830866	115.058	128.842
19.975	28.4951	0.776203	0.755963	113.604	113.942
19.4405	20.8247	0.736159	0.78745	108.482	116.065
18.6082	29.3302	0.876406	0.938837	127.594	140.87
18.8042	24.6092	0.783562	0.761703	113.698	112.925
18.3414	22.4578	0.772408	0.846808	112.914	124.707
16.4836	28.012	0.774611	0.771136	112.647	117.033
17.8948	25.149	0.679173	0.780464	99.5867	116.445
19.3537	26.9193	0.745255	0.812839	109.804	122.214
19.2691	21.8238	0.766678	0.832552	112.307	122.374
19.2974	24.2109	0.603095	0.72433	90.2979	108.899
16.5563	19.6872	0.592909	0.644271	87.1049	95.3795
16.0325	20.3314	0.748806	0.808516	108.099	118.081
20.0935	23.8153	0.671843	0.676098	99.5331	101.563
19.3366	27.2998	0.815544	0.802576	119.062	120.543
19.8839	27.0231	0.967877	0.941575	140.765	140.343
19.1532	22.0177	0.706148	0.842331	104.439	124.34
15.8371	27.9716	0.722887	0.849295	104.787	126.817
19.7829	25.0692	0.89657	0.897827	130.047	132.271
20.3896	25.301	0.955248	0.937502	138.571	138.085
18.3196	36.0346	0.83075	0.764877	120.937	118.928
16.8202	23.4091	0.701099	0.713791	103.256	107.961
21.3963	21.4676	1.0008	0.95666	144.225	138.235
20.3798	25.0136	0.867041	0.910671	126.738	134.712
21.6885	25.87	0.957939	0.992621	140.571	147.18
19.4933	26.751	0.886318	1.00677	128.038	147.126
20.5338	23.5433	0.963782	1.00092	139.87	146.238
17.5742	24.6493	0.699762	0.727047	102.244	108.654
19.2162	25.2206	0.855679	0.85613	123.967	126.365
16.99	39.9479	0.806218	0.94602	116.995	145.073
18.2531	33.5002	0.973267	0.992639	139.447	147.721
18.5258	26.4453	0.785972	0.86809	114.92	129.519
21.056	31.3222	0.963197	1.01434	139.992	151.079
16.5585	21.8452	0.782839	0.788271	113.431	116.199
20.1349	28.0167	0.886988	0.879478	128.853	130.734
18.7223	30.6569	1.06559	1.05851	152.632	156.286
18.38	24.572	0.807884	0.866239	117.526	128.011
17.9299	38.4509	0.751984	0.773171	109.557	120.249
20.993	27.9339	0.990537	0.950948	143.92	141.289
17.2993	24.9316	0.679642	0.813333	99.8162	121.137
17.2861	27.7591	0.774243	0.850154	112.617	127.141
21.5339	25.8845	0.866282	0.962498	126.891	141.906
21.1181	46.597	1.11432	1.09208	160.797	168.104
16.9991	27.0306	0.630598	0.724607	92.2743	109.002
17.6493	25.0063	0.857756	0.918124	124.246	135.332
21.04	28.3203	1.08531	1.03992	156.199	152.655
19.7182	26.9086	0.870094	0.908445	126.886	135.022
16.5021	18.6616	0.808381	0.885289	117.828	129.315
21.9082	26.0746	0.778716	0.856803	114.862	127.198
20.3269	22.5263	1.02525	1.02034	148.974	149.301
18.8023	25.151	0.923623	0.957598	133.527	140.707
17.7899	46.5815	0.845353	0.95453	122.618	148.75
18.2712	22.8817	0.789261	0.85211	114.166	124.549
16.7867	19.4919	0.725552	0.888184	105.743	129.088
16.8255	35.4887	0.756738	0.85079	109.016	128.651
15.8517	25.4702	0.973217	0.899204	138.914	132.594
16.9058	19.9436	0.716208	0.80149	104.174	117.016
19.151	26.8976	0.6498	0.697076	97.181	107.007
17.2299	22.362	0.755246	0.783334	110.444	116.57
19.679	30.3565	0.898523	0.943164	130.406	140.92
18.4153	21.6194	0.918074	1.08084	133.083	156.787
18.4748	30.0817	0.8568	0.887926	124.096	132.812
17.0095	21.2563	0.838033	0.882635	121.068	128.821
17.0538	22.6003	0.786495	0.842049	114.862	124.8
17.8153	24.6268	0.821104	0.849074	119.798	126.572
19.0154	25.679	0.822838	0.882655	121.022	132.243
15.5121	29.664	0.715264	0.712933	104.316	110.158
20.1195	33.0138	0.849752	0.891615	123.58	134.326
20.1344	25.8555	0.835617	0.955186	122.08	140.709
18.1757	27.6201	0.959216	0.996257	137.699	146.619
19.1514	23.3874	0.926186	0.957003	133.721	139.476
20.2115	26.1476	0.888397	0.88635	129.576	131.912
18.0111	36.276	0.907065	0.948278	130.903	143.671
22.1317	27.332	0.982633	0.980043	144.095	145.991
22.2038	28.4672	1.05449	1.03649	152.061	152.069
16.981	29.8468	0.794767	0.858203	114.79	128.499
19.6857	35.4923	0.97823	1.03012	141.921	155.463
18.7521	22.9406	0.778106	0.885114	114.098	130.455
21.1701	36.262	0.845818	0.939819	123.565	142.135
17.4376	20.525	0.682239	0.704359	99.3485	103.498
14.2891	28.7326	0.735105	0.835184	106.856	126.828
22.1169	32.4105	1.05657	1.07264	152.724	158.836
18.2683	37.0881	0.712159	0.84675	104.612	130.852
18.2183	30.5959	0.844512	0.95476	122.144	142.111
18.7798	29.221	0.885081	0.95182	128.408	141.707
22.7291	21.4333	0.867205	1.0267	127.748	149.086
17.2208	23.2424	0.754385	0.830385	109.971	122.846
20.6274	26.4028	0.827759	0.835126	120.805	124.075
20.1725	31.6875	0.829229	0.843095	122.286	129.264
21.2105	28.661	0.793453	0.864032	116.456	129.006
17.8715	25.0255	0.871221	0.934875	126.411	137.98
20.0228	39.837	0.802749	0.918837	117.361	141.741
18.8297	23.1202	0.848674	0.80959	123.143	119.677
16.6781	26.9202	0.678717	0.726942	99.0103	109.466
21.0141	27.7326	0.977644	1.04023	141.885	153.061
17.7796	23.2284	0.791468	0.912996	115.086	133.879
18.9787	18.2978	0.706326	0.730448	103.529	106.595
20.6841	30.3307	0.987981	1.02845	143.114	152.395
19.7987	35.9176	1.1685	1.12651	168.309	169.315
17.4413	26.2539	0.703201	0.721055	103.103	109.002
19.4217	22.0636	0.704569	0.755824	103.349	111.364
22.5959	30.1594	0.948403	0.951477	139.242	142.858
18.9665	27.4581	0.756841	0.762095	110.654	114.582
18.6478	21.9828	0.792829	0.914299	116.237	134.331
18.8867	24.8338	0.957707	1.09354	138.148	159.092
15.6544	26.6627	0.655297	0.755052	95.9499	114.094
16.3513	21.3477	0.936678	0.950409	134.358	138.227
19.2293	26.2613	0.855896	1.00614	124.4	147.957
20.9102	31.7896	1.09989	0.995331	158.403	148.129
18.4009	21.7377	0.57278	0.687459	85.47	102.481
17.7946	23.7822	0.732621	0.831051	106.434	122.269
19.9093	28.6587	0.988941	1.01177	143.57	150.506
18.3678	25.8354	0.860668	0.949797	124.637	139.755
17.914	24.149	0.915166	1.01341	132.248	148.12
20.5677	27.7429	0.745852	0.791479	110.59	119.993
18.5502	29.3087	0.980943	1.02712	141.78	152.427
21.7622	25.6207	0.908249	0.919464	132.222	135.349
18.0322	29.0823	0.730209	0.696112	106.622	106.316
16.5414	25.8785	0.656555	0.736423	97.2143	112.317
19.947	22.0231	0.899153	0.988792	130.054	143.18
20.0407	28.8349	0.830176	0.838509	121.221	125.729
20.1128	32.4992	0.798565	0.932318	116.456	139.649
18.837	26.3759	0.845244	0.961086	123.043	142.109
20.9429	23.3218	0.882534	0.884727	128.929	130.21
19.911	23.6371	1.16904	1.21482	167.967	175.886
19.4581	31.5474	0.83626	0.885911	122.115	133.873
18.3373	23.4157	0.791581	0.861297	116.009	127.658
16.8868	29.0694	0.72684	0.847128	105.806	126.814
19.9252	31.0671	0.692385	0.758664	101.802	115.076
19.6002	30.2474	0.773066	0.831073	113.063	125.055
18.4718	42.6385	1.117	1.19783	160.539	181.665
19.3959	25.6354	0.753096	0.770729	109.871	114.724
18.0805	26.7922	1.09899	1.12036	157.65	164.338
17.3806	22.18	0.638627	0.67811	94.4297	101.83
19.605	21.3999	0.784104	0.841376	115.436	124.057
18.2806	25.1584	0.742937	0.861592	108.512	127.456
18.079	26.3288	0.685963	0.813555	101.404	122.328
17.8813	33.7089	0.798304	0.866958	116.27	131.911
17.9255	22.4354	0.762845	0.828009	111.837	122.693
15.6746	28.491	0.758441	0.808217	109.32	121.301
17.8491	29.2228	0.723345	0.853412	105.838	127.991
18.9859	28.8233	0.991228	1.02391	143.103	151.69
18.149	23.8369	0.727842	0.76093	107.01	114.033
17.0249	19.6047	0.749136	0.870988	109.065	126.776
20.8368	21.6691	1.00223	0.959268	144.707	139.129
19.8678	24.6269	0.910727	0.999854	132.825	147.028
19.1924	35.5572	0.738284	0.754727	108.723	117.753
17.0373	23.2721	0.575419	0.711939	85.8839	107.287
21.8686	26.0014	1.0035	0.984925	146.135	145.262
18.7726	24.4714	0.947839	0.940039	136.986	138.272
17.3487	24.0805	0.85927	0.923093	124.396	135.808
18.4886	22.7876	0.869222	0.852935	126.168	125.763
20.8088	27.2224	0.964078	0.943998	139.848	139.6
19.5835	29.8153	0.802651	0.869515	117.15	130.285
19.547	23.6709	0.858024	0.915238	125.666	135.241
16.9508	23.6178	1.00957	1.05321	144.945	153.655
18.0543	23.5145	0.723416	0.788915	105.307	116.313
18.8764	22.7668	0.74161	0.770751	108.96	114.486
19.7434	27.905	1.05796	1.00352	151.854	147.581
19.0332	33.8071	0.819564	0.851561	119.843	130.501
17.0831	26.365	0.731462	0.852912	106.54	126.794
16.6122	19.865	0.979396	0.998965	139.898	143.9
20.3602	24.3395	0.67227	0.786825	99.4694	116.662
19.9232	25.9152	0.922696	0.98345	134.705	145.561
19.7732	28.6275	0.822328	0.767612	120.077	115.928
19.0378	26.4404	0.630684	0.64707	93.5252	98.9868
22.1364	24.1856	0.876495	0.901801	129.107	133.473
16.0225	26.3286	0.758488	0.784224	109.379	116.879
19.5252	29.4723	0.803947	0.84379	117.553	127.005
18.5054	30.5073	0.877145	0.882999	127.556	133.422
18.7581	25.563	0.968943	1.04941	139.448	153.123
18.0142	23.114	0.641073	0.683431	94.5379	102.383
16.5531	25.1082	0.71728	0.839704	104.554	124.96
20.3508	28.8621	0.979616	1.01418	141.387	149.415
20.1387	26.7719	0.906055	0.944489	132.009	139.985
19.448	35.2523	0.88517	0.893382	128.717	135.966
16.5763	22.1015	0.64331	0.749281	94.3226	110.978
19.4093	23.3907	0.891506	0.869585	130.218	128.988
16.4647	24.7508	0.739195	0.71305	108.15	108.117
19.2454	30.6384	0.702969	0.861491	102.541	128.461
17.7137	20.8843	0.704581	0.755479	102.89	111.255
16.0785	20.6174	0.822901	0.954975	118.566	138.556
19.9624	28.4965	0.848721	0.852788	123.388	127.394
18.9558	24.6277	1.054	1.06126	150.467	153.616
19.4305	30.2692	0.790529	0.867893	115.189	129.868
18.9326	29.8847	0.671636	0.69142	100.094	107.798
18.0864	24.8002	0.752856	0.819704	109.974	121.714
21.0211	25.6946	1.04994	1.02136	151.517	149.466
16.7662	28.2186	0.641922	0.686926	93.9042	104.554
20.8612	24.6097	0.961785	0.976491	139.817	143.448
19.1289	25.3655	0.92312	0.962798	133.819	141.809
17.2373	25.1077	0.824047	0.817423	119.088	121.196
16.4411	30.7859	0.811485	0.871821	116.886	130.633
18.7868	32.2431	0.941707	0.968935	135.842	144.9
17.4544	21.1315	1.04663	1.12167	150.12	161.843
18.5288	19.7113	0.618498	0.691956	91.5481	102.109
23.4556	26.5518	1.219	1.10658	176.023	161.914
19.3726	24.0166	0.788275	0.822711	114.755	121.216
17.4154	33.7757	0.780645	0.835542	113.191	126.659
20.3747	25.0308	0.946425	0.963009	137.327	141.468
21.7997	28.5372	1.08088	1.09859	156.005	161.256
19.2599	28.695	0.767863	0.839847	112.56	126.169
18.4062	35.471	1.03084	0.974628	148.159	146.961
17.2641	24.2116	0.795558	0.877002	115.242	129.078
19.9746	32.2172	0.782632	0.815764	115.334	124.884
19.5916	26.7361	0.780136	0.802359	115.15	121.223
17.91	25.6603	0.84921	0.878613	122.53	129.355
18.4282	22.2	0.75453	0.808253	109.793	118.619
19.2019	26.7555	0.954566	1.02248	137.215	149.45
18.7142	39.2601	0.786551	0.760227	113.884	117.859
18.4465	35.2991	0.78303	0.795633	115.18	124.737
18.6144	47.5683	0.849443	0.899797	122.853	141.183
19.1679	38.7145	1.00212	1.03898	144.549	157.212
20.1317	31.2594	0.824003	0.875999	121.024	132.7
20.7939	23.4487	0.870067	0.85734	127.32	126.704
14.5551	28.2211	0.587178	0.677573	85.3255	103.256
21.5956	35.8024	0.808516	0.812608	118.657	124.476
19.2968	29.8803	0.85968	0.893803	124.818	133.736
18.4388	26.0394	0.857099	0.880749	124.351	130.738
20.7406	23.8154	0.978774	1.01138	141.584	147.234
19.1102	24.9382	0.894672	0.991629	129.953	145.511
18.6668	29.6644	0.812185	0.883131	117.338	131.333
20.5958	26.0175	0.878391	0.860235	127.726	127.337
20.2613	30.1072	0.941599	1.07635	136.55	158.925
17.9243	34.2397	0.75068	0.806225	109.166	122.78
15.6319	33.6257	0.584705	0.703288	86.024	110.218
21.2211	32.2546	0.7789	0.769077	115.043	118.046
18.5665	24.9897	0.768138	0.787027	112.851	118.186
19.3185	27.2527	0.808923	0.819231	118.028	122.533
20.777	23.0746	0.886296	0.890565	129.443	130.939
15.642	26.6136	0.631531	0.733248	93.0038	111.661
19.1641	25.8463	0.81224	0.894303	118.315	132.127
18.4568	24.5333	0.855172	0.936387	125.123	138.907
17.9374	37.3256	0.888854	0.89206	128.177	136.539
21.1162	22.3517	0.965801	0.993573	141.855	146.23
18.2367	20.2987	0.694509	0.765799	102.742	113.447
17.3439	36.9967	0.867695	0.934012	125.446	142.425
16.3002	25.0374	0.734114	0.782114	105.888	115.712
17.4252	25.8448	0.800681	0.813126	116.296	121.339
21.1815	25.9234	1.05286	1.0136	151.874	148.443
17.3107	25.1024	0.834564	0.915415	121.755	136.211
17.7806	29.8915	0.705809	0.765347	103.124	115.922
21.1365	22.802	0.877128	0.900255	127.51	131.341
19.4557	25.6796	1.00956	0.993968	146.072	146.468
15.7799	31.1371	0.704419	0.830236	102.264	125.512
16.7579	27.7112	0.953633	0.95321	137.738	142.393
15.7099	24.8332	0.712084	0.738841	104.406	112.213
19.0034	31.1981	0.86341	0.933136	125.683	140.059
19.7859	26.8716	0.828868	0.856447	121.419	128.02
19.7315	25.5867	0.795835	0.740448	115.999	110.658
20.9108	31.4238	1.11412	1.1399	160.742	168.369
20.429	29.7814	1.0545	1.1087	152.143	163.138
19.9088	27.3852	0.95697	0.974656	138.05	143.214
17.4823	25.9916	0.928946	0.864689	133.758	128.175
21.4589	31.7726	0.841608	0.876065	124.413	133.56
21.5789	28.0863	0.928967	0.887568	134.854	131.563
19.5229	27.3749	0.844615	0.900784	123.051	133.876
18.9102	34.767	0.793391	0.840381	115.512	128.24
16.9485	18.1622	0.649244	0.702925	95.911	103.777
18.7583	25.6009	0.732715	0.812208	108.243	122.157
20.01	24.3531	1.03925	1.05924	149.922	154.378
18.521	25.5317	1.02042	1.14728	146.222	166.163
20.3224	27.5804	0.935977	0.887102	135.499	131.501
18.664	27.2646	0.86936	0.863692	126.698	129.465
19.5098	33.4785	0.945721	1.01376	137.581	152.691
16.4715	22.4134	0.856083	0.895846	123.415	131.212
18.8318	21.8109	0.766028	0.871656	112.629	128.446
16.5078	21.8486	0.807799	0.763224	116.917	112.895
17.194	17.2811	0.681339	0.697545	99.4683	101.743
19.6113	22.9085	0.733993	0.779933	107.166	114.734
17.5209	23.292	0.765278	0.873037	112.474	129.825
21.7312	25.6276	0.703719	0.757939	104.607	113.625
21.1402	27.0527	0.671581	0.693161	100.325	105.78
17.0856	25.835	0.867829	0.829167	125.263	123.429
16.769	23.3023	0.626238	0.776996	91.8129	115.159
19.0034	27.9849	0.770297	0.755917	112.824	114.386
20.323	26.9391	0.980521	1.02102	142.31	150.515
21.1762	25.1193	0.969393	0.993881	141.399	146.48
19.1349	29.4685	0.808088	0.941572	117.808	140.306
16.4326	25.2571	0.747642	0.869502	109.417	130.02
20.5441	29.8805	0.945642	0.92812	137.702	139.562
17.4118	22.8771	0.869124	0.990111	125.576	144.349
18.136	31.5946	0.796666	0.854135	116.507	129.998
21.427	36.156	0.900979	0.918112	131.976	140.439
17.5076	22.0187	0.632769	0.702481	94.6116	106.22
21.8247	30.8245	0.874277	0.894769	128.712	135.526
20.1155	29.5548	0.847818	0.896755	123.233	133.411
21.0971	31.7137	0.891428	0.945948	129.894	141.294
17.9621	20.7259	0.67298	0.71038	98.8953	105.239
23.5262	25.7217	0.851267	0.901733	125.659	133.457
19.1803	33.0791	0.973128	1.02161	140.35	152.538
20.7996	25.8644	0.932211	1.04888	135.713	153.749
18.7934	24.4361	0.589801	0.628062	87.7996	95.3853
18.8613	24.6341	0.847905	0.928778	124.11	137.735
16.5487	24.2241	0.824981	0.822321	118.715	121.191
18.0072	27.9472	0.883919	0.906257	127.888	135.204
18.5292	21.3797	0.79942	0.773756	116.226	113.779
22.6564	29.6837	0.970109	0.967615	142.111	144.734
19.6305	23.8632	0.936447	1.02955	136.059	150.502
22.0353	35.1424	0.897294	0.928081	131.949	141.579
21.035	21.5146	0.848696	0.864641	124.423	126.817
19.681	29.2513	0.940832	0.900117	136.069	134.086
16.7449	21.6365	0.888049	0.895588	127.939	130.861
19.9784	39.1486	0.914167	0.917304	132.692	140.546
19.3317	25.5465	0.81486	0.874967	118.924	129.779
17.2745	27.3113	0.746694	0.835414	109.278	125.603
20.366	23.9189	0.718412	0.722873	105.063	106.993
20.044	23.3573	0.789168	0.816835	115.413	120.537
18.6939	26.3271	0.932324	0.922603	134.308	135.901
17.6258	22.7426	0.681489	0.762283	99.8447	112.957
17.5141	23.1695	0.751906	0.80106	109.643	118.667
18.6726	18.7779	0.814988	0.811962	118.273	117.944
19.702	34.8176	0.799655	0.869391	117.18	133.175
19.4491	29.1827	0.789179	0.83149	114.987	124.514
18.5732	28.0283	0.990617	1.02535	142.232	150.546
19.503	31.8121	0.733226	0.786936	107.673	119.687
16.7946	20.9437	0.8942	0.944178	127.471	135.835
22.3312	24.2853	1.1406	1.18615	165.44	172.542
19.8158	23.2784	0.870471	0.945794	127.173	138.92
20.5104	29.105	1.03232	0.942096	149.718	141.015
19.6003	25.5891	0.948702	1.01072	137.858	148.978
18.7993	24.443	0.541058	0.696359	81.5512	105.243
16.7426	29.7443	0.760902	0.847064	109.694	126.317
16.8763	29.1011	0.679056	0.679245	98.8228	103.296
22.7818	28.5295	0.828324	0.966099	121.959	143.143
16.813	26.0498	0.702273	0.733497	102.37	110.507
15.9243	27.051	0.705306	0.824842	102.505	123.416
18.321	20.2212	0.82779	0.951042	121.195	138.972
14.2532	33.6566	0.61514	0.640383	89.3085	100.411
18.5997	27.2176	0.770661	0.792159	111.915	118.134
16.9622	22.5903	0.967135	1.05112	138.497	152.242
17.5683	25.1975	0.846474	0.854637	122.362	126.528
21.2473	39.2417	0.811533	0.861175	118.516	132.304
18.6828	28.7479	0.802673	0.917701	116.752	136.48
19.0764	30.029	1.11837	1.17205	160.141	171.686
19.0804	21.8021	0.922512	0.937019	132.83	135.863
18.2944	25.6061	1.02605	1.05243	147.852	154.452
19.1276	25.3081	0.896418	0.983585	129.822	144.164
19.5805	29.3818	0.728021	0.844662	106.911	126.632
19.1713	19.4793	0.782594	0.855194	114.727	124.796
20.9974	19.6039	0.754839	0.739765	111.668	109.05
19.444	24.9298	0.90118	0.931198	130.461	136.792
18.3681	22.7413	0.789961	0.888912	115.081	130.401
21.7728	26.3796	0.907721	0.970068	133.44	143.918
20.5187	30.4725	0.686222	0.730904	101.907	112.029
20.0862	43.6242	0.765902	0.816213	112.966	129.374
17.5917	30.9562	1.06956	1.13165	152.589	166.307
19.0139	24.3466	0.855334	0.78578	124.818	117.683
19.1242	24.0877	0.9389	0.993521	136.844	146.502
19.8871	27.913	0.94157	0.912394	136.328	135.392
17.8477	30.7125	0.894492	0.900047	129.952	136.205
20.6345	24.4212	0.916346	0.895055	133.342	131.951
17.8457	25.4487	0.922642	0.968198	132.926	142.068
20.5708	22.6274	0.945082	1.03488	137.639	150.782
19.4871	27.3674	0.843825	0.860485	123.756	129.481
19.7582	24.6518	0.739381	0.864415	108.864	127.973
18.534	21.5643	0.816344	0.92901	118.445	134.969
17.1649	29.2284	0.893829	0.972795	129.037	144.609
17.2041	25.1169	0.659267	0.784181	96.1673	116.432
18.035	22.7827	0.829886	0.829405	120.509	122.384
20.4274	24.0049	0.991426	0.993385	142.887	144.512
19.3653	24.721	0.737887	0.78554	108.79	117.462
18.975	31.2273	0.812062	0.929567	118.171	139.156
15.9072	25.6675	0.791156	0.773994	114.017	115.539
18.94	25.8372	1.03851	0.95699	148.947	140.443
18.5734	34.2431	0.75387	0.841855	110.46	128.653
21.7956	28.8068	0.860435	0.827444	126.206	124.412
20.2642	25.5467	0.74109	0.777991	108.991	116.144
19.1913	31.9877	0.841703	0.877289	121.775	131.745
18.4689	29.3617	0.975046	0.913005	140.505	136.581
16.0827	21.7726	0.793626	0.805256	114.881	118.675
17.3262	18.5029	0.72846	0.697718	105.944	102.24
18.4829	22.8859	0.924772	0.956958	133.95	140.109
18.9135	34.1727	0.698998	0.771764	103.509	119.92
17.5647	24.9242	0.760837	0.85984	110.565	126.909
17.4486	26.1696	0.658637	0.692167	96.7996	105.094
16.2452	25.9674	0.650694	0.751097	94.5927	111.908
19.7749	29.2546	0.894953	0.942463	129.989	140.047
18.2374	24.2556	0.797199	0.89663	116.738	132.855
19.2352	29.6267	0.793355	0.924359	116.284	138.476
20.3956	27.8787	0.847301	0.892514	124.459	133.786
20.1268	27.6103	0.886112	0.901273	128.742	133.752
19.5491	19.8491	0.981424	0.993098	143.437	145.185
22.4398	31.6708	1.09945	1.12717	158.911	166.38
19.7117	22.0881	0.791556	0.916743	116.234	134.383
17.8011	26.4103	0.73588	0.842878	106.401	124.277
19.8637	28.225	0.952815	0.914536	138.795	137.174
18.7001	23.8617	0.916889	0.978507	132.489	143.109
18.2019	23.695	0.770639	0.793914	112.56	118.04
16.5251	27.1261	0.871734	0.893276	124.828	131.843
16.4032	24.0294	0.708632	0.782468	104.371	118.005
18.6718	24.779	0.809902	0.879213	118.803	130.949
19.5272	30.2655	0.903685	1.01695	131.203	150.956
20.4338	24.305	0.911139	0.84744	132.27	125.116
19.6867	25.1276	0.921063	0.934128	135.185	139.471
16.6118	35.4572	0.795075	0.773693	114.729	119.261
19.421	29.6932	0.874228	0.872835	126.847	130.435
18.1941	21.4889	0.791432	0.872283	114.827	127.096
17.0324	22.7281	0.9439	0.907562	136.628	134.199
17.4411	32.695	0.714058	0.755397	104.075	115.777
19.6733	28.07	0.769852	0.868619	112.141	129.049
16.765	25.8951	0.668786	0.747063	97.6887	111.818
16.2942	23.2929	0.788542	0.825492	114.317	122.251
18.2468	23.5116	0.84885	0.931742	123.503	137.157
19.4475	31.6861	0.842412	0.837548	122.621	126.624
18.8578	26.117	1.03567	1.00806	150.268	149.732
20.4556	28.0285	1.04619	1.02769	152.204	153.066
22.1001	31.1933	0.876085	0.879112	128.448	132.644
18.0457	29.7912	1.03557	1.09699	148.311	161.053
19.472	27.1496	0.750425	0.763385	111.241	116.393
16.3947	24.6285	0.678054	0.72251	99.0729	108.384
22.7907	25.1282	0.877164	1.01624	129.68	149.771
18.5019	25.491	0.929547	1.00882	133.256	146.724
17.751	24.1488	0.792152	0.905482	114.589	132.477
17.9997	23.5013	0.728466	0.803129	107.086	119.733
20.8308	26.0941	0.952207	0.875509	139.596	131.473
19.5793	22.6099	0.65074	0.636235	96.2187	95.474
20.0364	39.719	0.852693	0.888414	124.431	136.915
22.8206	33.4704	0.953708	0.95001	137.956	141.334
19.549	23.1372	0.886073	0.998274	128.729	145.498
20.0055	24.6919	0.810584	0.893799	118.165	131.344
19.5296	32.0829	0.626101	0.682844	92.9616	105.841
18.7318	25.4213	1.01029	0.966149	145.279	141.861
17.0263	29.2751	0.851683	0.872027	122.808	130.317
19.7833	23.9749	0.837558	0.918929	121.645	134.318
16.514	41.0023	0.86391	0.99987	124.685	153.577
17.7151	26.5367	0.707679	0.874141	103.694	129.979
18.4794	23.4524	0.824494	0.916505	119.229	133.641
18.7482	31.5958	0.996221	0.950092	143.902	142.679
19.1243	26.2997	0.782598	0.8146	115.685	123.32
16.8007	23.4986	0.921367	1.01045	132.465	147.487
17.8361	29.7291	0.721509	0.731985	104.527	110.31
18.918	19.386	0.729559	0.856647	107.187	124.797
18.8832	20.3222	0.877715	0.792563	126.824	115.677
15.7286	24.6233	0.664586	0.819719	96.7721	121.402
18.4779	25.4826	0.959828	0.885616	139.026	131.76
18.8494	24.0205	0.721263	0.736239	106.015	110.074
21.3301	22.6982	0.864459	0.881891	126.879	129.873
15.8136	24.7126	0.536774	0.617649	78.3727	92.7482
17.7492	30.5453	0.670259	0.708997	97.9921	108.142
18.2374	26.5314	0.758092	0.80704	110.611	120.732
17.8	28.2839	0.739469	0.740164	107.55	111.472
14.523	29.371	0.610172	0.703717	89.2577	108.897
19.9198	29.1264	0.90389	0.896016	131.807	134.429
18.6264	24.906	0.760439	0.83668	111.311	124.23
14.8357	28.5188	0.704536	0.76038	102.742	116.419
19.4813	29.1742	0.796757	0.903166	116.477	134.946
21.2382	35.681	0.680088	0.73326	101.224	114.23
19.0261	21.4391	0.798394	0.892471	116.411	130.253
20.5452	41.4403	1.00556	1.02166	145.298	155.875
20.5253	20.5101	0.77965	0.795991	114.843	117.102
20.5815	29.1851	0.969651	0.993951	141.084	147.9
20.1277	27.1365	0.976506	1.10271	140.603	160.556
15.9196	25.9543	0.787453	0.811876	114.112	121.548
16.4458	22.1562	0.881504	0.915137	126.294	133.163
18.9894	26.758	0.823779	0.787579	120.057	118.152
18.1303	23.1464	0.943654	0.968318	136.834	142.36
20.6157	35.1619	0.823067	0.808028	120.219	123.628
16.7348	23.543	0.790439	0.883432	114.061	129.307
19.8313	25.5289	0.731008	0.833776	107.271	123.427
19.2375	21.5373	0.941711	0.924617	135.689	134.189
16.8773	23.6261	0.665711	0.678044	97.237	101.617
20.1423	25.203	0.900179	0.900632	130.443	132.386
16.5067	18.8337	0.694648	0.850514	102.324	124.712
16.0117	26.85	0.659862	0.782202	96.0061	116.885
19.5933	23.9938	0.85037	0.859018	123.501	126.392
17.8586	38.1901	0.790835	0.800823	114.948	124.058
16.6267	25.6983	0.83411	0.874119	121.007	130.255
16.7861	21.4265	0.813043	0.854269	118.531	126.185
21.3798	25.9815	0.818025	0.915146	119.559	134.6
17.5176	17.2327	0.755619	0.759414	111.223	111.62
18.5623	28.3869	0.935103	0.931346	134.53	137.984
18.3314	32.8091	0.698631	0.742535	102.979	114.871
18.9137	21.7752	1.00296	0.977351	144.856	142.556
18.9143	31.3351	0.846818	0.919661	124.017	139.697
18.0732	22.3932	0.958956	1.04636	137.832	151.526
17.7759	26.7987	0.78596	0.82518	114.418	123.234
19.4389	31.1124	0.683163	0.769793	101.075	117.514
17.4295	23.8649	0.723138	0.817323	106.173	121.897
18.199	25.5122	0.721017	0.747218	105.578	112.181
17.5751	33.7023	0.967033	0.909559	139.373	138.373
16.7052	23.6832	0.946086	0.939531	136.57	138.717
21.3758	25.7983	0.984896	1.05184	144.086	155.216
20.3798	27.342	0.904952	0.922155	131.005	135.946
16.962	27.1085	0.856504	0.837805	124.05	125.825
18.0681	28.7867	0.741536	0.763638	108.567	116.369
17.0518	23.5029	0.899273	0.919245	129.445	134.668
16.7249	21.6084	0.774956	0.763168	112.545	112.805
17.2326	39.279	0.651937	0.685994	95.3855	108.742
21.1578	23.0673	0.87743	0.813761	128.464	120.552
20.0569	34.7658	1.04662	1.04457	151.397	157.348
18.5014	23.265	0.903023	0.930174	130.172	135.69
17.9118	20.5217	0.792263	0.803193	116.137	118.886
18.5592	27.7639	0.653822	0.758487	96.6074	114.817
20.8828	25.6706	0.619806	0.678963	91.945	101.899
18.3132	22.7331	0.958241	1.01999	138.099	148.284
16.6969	25.8083	0.765538	0.743109	112.187	113.122
17.7425	27.4737	0.804166	0.802626	117.527	121.604
17.2434	29.7883	0.772221	0.855754	112.258	128.857
21.1499	27.9125	0.759656	0.783634	112.366	118.388
17.6596	24.5962	0.771481	0.747623	112.243	111.575
20.6564	22.2928	0.707213	0.769078	104.815	113.988
16.8579	23.0109	0.572174	0.671046	84.4532	100.371
21.3351	20.0779	0.960041	1.04085	140.521	151.052
17.6951	23.036	0.674865	0.706233	99.1082	105.773
17.8417	28.4234	1.014	1.02216	145.939	151.61
17.3718	25.2841	0.911266	1.0325	131.029	150.819
18.5666	26.4095	0.914814	0.94724	133.156	141.043
16.1201	28.9813	0.846791	0.901675	122.238	134.777
20.2431	23.8302	0.793026	0.877431	116.185	129.152
17.3312	25.4927	0.746091	0.788729	109.153	118.384
17.919	29.8376	0.79025	0.827026	114.916	124.683
17.7513	24.2378	0.739705	0.876578	107.605	128.958
18.4664	25.912	0.705113	0.807548	103.417	120.288
16.42	26.1898	0.674247	0.833987	98.3206	124.093
20.5037	23.7149	0.848566	0.846703	123.99	125.06
19.7702	21.3802	0.686303	0.766647	101.124	112.767
17.6419	24.4998	0.730014	0.852229	105.898	125.153
20.2327	32.5644	0.737556	0.763179	108.834	117.325
17.7362	25.7776	0.760048	0.7702	110.832	115.33
14.6733	22.5205	0.632723	0.718646	92.3915	107.722
17.7815	21.0228	0.763376	0.809364	110.962	118.583
19.7576	28.9742	0.767652	0.78295	112.638	118.266
18.5977	38.2441	1.04088	0.961986	148.927	145.282
16.1852	23.8945	0.799094	0.876804	115.145	128.551
19.8482	19.2616	1.01806	1.0218	146.671	146.977
17.5947	24.2672	0.709352	0.725905	104.095	109.074
19.0062	35.9541	0.771635	0.897466	112.871	136.695
18.3661	25.9777	0.881105	0.981038	128.061	144.841
20.838	30.9787	0.785656	0.851552	115.25	128.25
20.5448	21.8352	0.809827	0.801038	118.693	118.023
19.3243	24.277	0.692625	0.822995	102.499	122.498
16.2099	26.6785	0.707836	0.763527	103.12	114.908
21.2796	34.8063	0.829805	0.84314	121.503	128.458
17.5561	24.1518	0.904754	1.03899	130.692	151.743
20.6389	22.4374	0.845168	0.891075	124.628	131.75
17.0629	23.1551	0.625644	0.720351	92.7669	108.299
17.6627	25.3455	0.981046	1.03498	140.865	151.283
18.1609	32.1426	0.811597	0.815328	118.169	124.456
19.1517	30.4603	0.945933	1.0192	137.827	152.771
16.9937	25.7609	0.737055	0.861531	107.406	127.864
20.2729	25.7479	1.09208	1.14902	157.43	167.465
17.9812	31.9122	0.755743	0.845337	110.693	128.53
21.6423	33.4911	1.01676	1.05046	147.369	156.597
14.8156	26.5066	0.647453	0.669274	94.1861	101.612
22.623	22.9638	1.10259	1.09847	159.666	159.234
20.3542	25.3023	0.91033	0.924653	132.215	136.135
18.8542	23.6235	0.781045	0.828122	114.454	122.877
18.5343	27.2519	0.814324	0.819502	119.16	123.589
19.2022	29.516	0.903366	0.849004	131.709	128.751
18.311	34.0119	0.821945	0.880026	120.329	134.926
18.0353	38.9931	0.757798	0.840153	111.186	131.695
21.133	29.8471	0.933189	1.02472	136.632	153.16
20.709	26.9456	0.856739	0.976391	125.619	144.709
17.4724	36.4267	0.680596	0.855179	99.452	130.801
17.1007	26.5628	0.767413	0.845076	111.305	125.646
18.804	33.9324	0.81513	0.898515	118.793	136.432
22.7766	26.9737	1.07402	1.12147	157.34	165.734
17.8877	21.5388	0.630271	0.659032	93.0188	98.3944
17.6231	24.1177	0.620687	0.662557	91.4495	99.6104
19.8573	24.3974	1.01637	1.04028	147.144	152.257
21.6866	34.1548	1.00099	0.974717	145.863	147.434
19.0865	21.9292	0.689739	0.7029	101.85	104.813
23.3426	43.819	0.938913	0.969256	137.732	149.928
17.7959	28.4368	0.840699	0.840212	122.226	126.476
17.4348	24.0458	0.663396	0.751786	97.076	111.928
16.3037	19.5262	0.812839	0.791713	117.27	115.692
19.9897	23.5405	0.774426	0.849196	113.853	125.573
21.1829	31.2516	0.802117	0.860333	118.619	130.988
17.316	25.1512	0.721624	0.862858	105.375	127.885
20.098	28.6433	0.812839	0.843878	119.438	127.238
18.9665	30.1083	0.783746	0.827469	113.82	124.037
16.3015	28.3445	0.738241	0.783473	107.593	118.951
19.7556	16.9482	0.757244	0.765617	111.305	111.338
21.2386	32.2753	0.903721	0.915342	131.568	137.271
21.2204	28.3734	0.845564	0.876789	124.775	132.114
19.3272	39.9135	0.608792	0.751373	91.062	119.001
16.5053	23.066	0.69036	0.780173	100.471	115.208
21.5794	30.9946	0.834033	0.898032	123.73	136.781
17.4961	32.6883	0.838953	0.917921	121.683	138.414
18.6897	25.5785	0.734687	0.76133	108.071	114.667
18.2684	18.4502	0.771897	0.82054	112.098	118.868
16.9064	23.077	0.687916	0.714705	100.983	107.211
18.8307	21.1225	0.849245	0.925718	124.527	136.011
19.4891	25.711	1.01629	1.00891	147.549	149.316
17.396	44.8185	0.740638	0.878474	108.872	139.509
18.3265	33.2311	0.993284	1.02769	142.946	153.435
19.9202	24.7611	0.939186	1.00703	135.999	147.376
18.8021	22.9821	0.796214	0.860592	115.096	125.484
21.824	23.6965	1.10177	1.11858	159.044	162.081
18.8933	39.8425	0.7145	0.750877	104.973	118.2
19.2833	35.3482	0.864126	0.882412	125.012	133.563
18.0821	24.3755	0.825765	0.783974	119.483	116.218
19.2675	24.1967	0.822301	0.909389	120.593	134.645
17.8327	21.4118	0.584338	0.759042	87.5916	113.061
18.4484	18.9823	0.910902	0.894435	131.545	129.511
18.7933	25.2482	0.804196	0.941779	117.014	138.417
18.4626	27.8662	0.753576	0.853056	109.577	126.917
18.7847	22.8873	0.733168	0.799286	107.029	117.624
17.8905	20.557	0.674353	0.727438	98.9805	107.303
19.5859	28.7532	0.751695	0.777387	109.781	117.037
18.2857	26.0072	0.663199	0.765868	98.85	116.407
17.0227	23.4398	0.679572	0.75948	99.1781	112.628
17.4824	23.1746	0.748883	0.814664	108.332	119.541
19.061	25.904	0.875599	0.911911	127.253	135.062
19.1371	21.8006	0.740036	0.862503	108.492	126.323
19.9761	21.1249	0.954607	0.88735	139.382	130.671
17.2641	27.8692	0.77682	0.765308	113.246	116.407
21.1611	30.2786	0.885014	0.944151	130.378	142.434
17.0838	27.9371	0.807756	0.76437	116.742	114.88
19.7029	31.7714	1.25654	1.2109	179.757	178.397
19.319	29.0457	0.865108	0.952539	126.071	142.054
16.7932	20.4311	0.933583	1.0165	133.754	146.584
21.8923	30.2013	0.859583	0.828666	125.767	124.705
17.2678	26.0553	0.742036	0.828249	108.411	123.793
18.4014	23.0777	1.09928	1.15188	158.015	167.129
16.0415	21.2486	0.623239	0.719591	92.0511	107.625
17.9611	26.2455	0.844422	0.901551	123.116	134.536
18.5417	24.8233	0.861893	0.828448	124.187	121.874
18.3718	19.8785	0.759108	0.80719	110.273	117.486
15.5209	22.5141	0.588408	0.641473	87.2571	97.5821
21.1285	37.7351	0.813321	0.801694	118.807	123.641
18.2562	24.9741	0.972502	1.01434	139.122	147.46
17.3815	31.7893	0.711854	0.732211	105.135	114.367
17.5827	23.8438	0.73636	0.723126	107.83	108.505
19.9181	26.4582	0.884034	0.94855	128.269	139.558
20.9752	30.6067	0.821302	0.918616	120.776	138.17
16.9269	31.1182	0.795127	0.901141	115.297	135.567
17.1285	26.5405	0.671133	0.744226	98.0045	111.586
16.7325	33.9866	0.694128	0.793963	101.498	122.015
20.9375	34.2618	0.955159	0.911986	139.043	138.589
21.0997	37.7387	0.833838	0.916912	122.476	140.66
18.0809	21.4512	0.803542	0.831179	117.777	123.072
20.1208	34.9953	0.707341	0.821947	104.859	126.632
18.3182	31.7053	0.700192	0.795215	102.738	121.082
22.6397	32.3404	1.07371	1.11676	156.171	166.165
19.9111	38.5972	0.784609	0.83583	115.552	130.41
18.3622	22.658	0.820526	0.800647	119.966	119.095
19.1835	24.4687	0.701804	0.744443	102.505	110.459
14.7161	39.6238	0.672391	0.827634	97.8441	130.339
21.4464	21.8961	0.868422	0.888387	126.456	129.415
18.1423	22.452	0.671172	0.758934	98.696	112.34
20.4693	36.0675	0.953936	0.98387	138.436	148.747
23.0047	27.0869	1.1872	1.16381	170.887	169.281
19.209	23.7511	0.904698	0.936127	130.927	136.908
22.0904	44.1593	0.887467	0.967381	130.098	150.436
20.5198	25.0893	0.949411	0.946446	137.633	139.061
21.0295	27.3761	0.836539	0.852365	122.479	127.21
18.6197	27.7035	0.956189	0.936175	138.172	139.468
23.3088	26.8409	1.15051	1.2173	166.73	177.316
15.9118	21.5058	0.671873	0.73722	97.7722	108.819
17.5331	38.975	0.872208	0.91585	126.621	141.472
17.1729	21.3982	0.912968	0.878499	131.185	128.162
21.1272	29.6744	1.04886	1.0623	152.183	157.7
18.3563	23.6855	0.829774	0.921971	121.467	136.439
20.0648	35.7431	0.817853	0.778348	120.136	121.132
14.8598	22.9351	0.745337	0.801816	107.356	117.984
18.6512	23.2633	0.876759	0.933841	126.884	136.459
21.6836	23.962	0.677481	0.776546	101.461	115.98
16.3492	26.8216	0.708982	0.848643	103.082	126.305
19.7236	24.0405	0.837777	0.818858	122.342	121.446
19.0824	20.9856	0.748815	0.870246	110.063	127.479
21.3037	30.0844	0.82406	0.878697	120.831	131.703
18.0812	25.9932	0.807694	0.898918	118.475	134.494
16.4207	24.866	0.729405	0.832312	106.068	123.452
22.5813	25.6018	0.973982	0.95947	142.25	141.519
17.5275	31.0793	0.80783	0.851434	117.757	129.532
22.5737	33.567	0.883817	0.915232	130.125	139.049
21.4766	31.7518	0.944263	0.948406	138.312	143.421
18.0665	26.4265	0.806554	0.887827	117.37	131.751
17.7644	23.7327	0.727508	0.76331	107.185	114.725
17.414	35.9104	0.719177	0.759643	104.95	117.642
18.4318	20.3821	0.773867	0.836843	111.748	121.108
22.5258	25.7558	0.884747	0.947142	129.182	138.919
20.5424	24.5891	0.845919	0.756354	124.411	113.889
17.5212	19.4794	0.772429	0.748867	112.53	110.076
17.5704	25.2856	0.90768	0.931536	130.095	136.276
18.6793	37.1403	0.856791	0.925646	123.935	140.229
21.507	24.8403	1.02416	1.00353	149.486	148.125
18.8164	36.7179	0.993857	1.02947	143.52	155.515
19.3717	27.0385	0.751706	0.784756	110.523	118.203
18.0416	29.6872	0.857167	0.87788	123.557	130.751
20.9817	28.2252	0.816601	0.83506	119.07	124.176
19.8084	27.4124	0.829226	0.845472	121.109	126.35
18.1636	30.8413	0.93096	0.922032	134.904	139.196
17.7871	22.7075	0.665216	0.744593	98.9023	111.945
16.5289	21.8339	0.653574	0.676863	96.2548	101.815
17.888	34.104	0.868138	1.02064	125.677	153.172
18.5042	27.4	0.742105	0.813717	109.099	122.558
18.297	22.5188	0.702504	0.72975	102.993	108.32
19.0705	32.2665	0.674554	0.706125	100.48	110.501
19.9746	28.1242	0.848371	0.876267	123.427	130.634
17.0867	25.7941	0.702873	0.717236	102.444	108.07
17.3946	30.7584	0.907775	0.931133	130.825	139.301
18.1874	31.2541	0.87579	0.843404	127.451	128.937
17.9291	31.3101	0.835371	0.797171	121.389	121.626
21.0998	28.9084	0.795033	0.831864	117.41	125.619
18.3566	21.3759	0.853861	0.846535	123.495	123.598
21.473	23.0174	1.13626	1.08041	163.856	156.823
17.6288	25.8096	0.76306	0.827849	110.924	123.003
17.4724	21.6428	0.78111	0.897725	113.735	131.612
20.8716	25.3923	0.828728	0.781918	122.231	117.805
21.1814	32.6885	0.937157	0.995406	136.407	148.894
19.6099	19.942	0.938396	0.975769	136.062	141.346
16.9317	27.0015	0.820582	0.863036	119.967	130.449
18.8492	20.624	0.865491	0.87105	125.596	127.133
16.4462	27.4172	0.863566	0.985005	124.383	145.295
20.9485	20.7297	0.833359	0.899255	122.828	131.774
19.4936	24.4819	0.861898	0.860502	126.084	128.233
17.6493	27.6527	0.777043	0.813253	112.366	121
16.4144	28.1549	0.833351	0.86376	120.449	129.354
16.3111	24.0341	0.769779	0.869483	112.226	129.104
18.6164	28.4046	0.91389	0.849281	132.114	127.13
16.0627	19.5792	0.739582	0.79734	107.671	117.145
20.1575	26.1395	0.851094	0.88412	123.387	130.21
19.4186	28.6333	0.906658	0.915151	131.897	136.73
19.1274	20.6321	0.742611	0.828495	109.946	122.371
17.4649	31.9137	0.805514	0.86616	117.618	132.159
19.1324	29.1024	0.776709	0.808983	113.977	122.403
21.5598	28.5965	0.987074	0.997997	143.904	148.346
20.0477	27.5537	0.798535	0.873653	117.359	130.875
17.2578	28.3398	0.838824	0.881821	120.755	130.984
19.0601	27.7689	0.781136	0.802086	114.369	120.966
18.0943	19.5879	0.732416	0.824304	106.884	120.132
20.519	27.3868	0.937694	0.84	136.697	126.101
19.9403	25.7763	0.897576	0.969116	131.133	143.508
19.3184	18.2167	0.745356	0.748398	108.837	108.863
23.6824	29.0995	0.926363	1.01732	136.076	150.669
19.7178	26.6192	0.836157	1.00671	121.374	147.487
15.7697	21.1491	0.77686	0.834665	113.167	123.451
19.946	21.5113	1.13361	1.16113	163.707	168.147
16.1081	22.582	0.834586	0.92586	119.729	134.74
[truncated: 8,284 more rows]

## Sheet: Fig8
LCOE - Onshore									LCOE - Offshore								Carbon - Onshore									Carbon - Offshore
[truncated: 5,001 more rows]
