# Supplementary material for: Thermally coupled solid hydrogen storage and carbon capture for balancing intermittent renewable energy
Source: Nat Commun. 2026 Apr 21;17:5514. doi: 10.1038/s41467-026-72035-1 (PMC13287580; doi:10.1038/s41467-026-72035-1)
Supplement: Supplementary file 3 — Source Data [file 41467_2026_72035_MOESM3_ESM.zip › Source Data (Supplementary).xlsx]

## Sheet: FigS1
Day	Onshore_CF	Onshore_CF_avg	Offshore_CF	Offshore_CF_avg	Demand	Demand_Avg
1	0.55925	0.476244	0.56625	0.726661	0.939857	1.10969
2	0.645708	0.453914	0.931917	0.731958	0.96763	1.10969
3	0.686167	0.4411	0.859917	0.70048	0.989361	1.10969
4	0.594417	0.41981	0.973792	0.700167	1.15075	1.10969
5	0.643958	0.399882	0.973208	0.688561	1.17402	1.10969
6	0.605667	0.382073	0.953875	0.664208	1.18179	1.10969
7	0.71075	0.381671	0.96775	0.654567	1.16264	1.10969
8	0.222417	0.398759	0.522667	0.666587	1.18119	1.10969
9	0.227042	0.403549	0.58975	0.671549	1.05864	1.10969
10	0.56925	0.41354	0.9715	0.677465	1.03285	1.10969
11	0.201458	0.427523	0.695583	0.688258	1.20386	1.10969
12	0.2945	0.443492	0.77275	0.694766	1.20554	1.10969
13	0.221417	0.44891	0.327917	0.700134	1.23608	1.10969
14	0.527042	0.462501	0.551917	0.710138	1.23975	1.10969
15	0.434625	0.479533	0.241125	0.713384	1.23516	1.10969
16	0.118958	0.494911	0.811417	0.721696	1.17256	1.10969
17	0.236083	0.488239	0.196833	0.725749	1.18459	1.10969
18	0.057875	0.499021	0.694833	0.72186	1.2731	1.10969
19	0.0411667	0.507787	0.479667	0.713974	1.2918	1.10969
20	0.0437083	0.503879	0.2015	0.7116	1.3066	1.10969
21	0.373625	0.494103	0.46175	0.6901	1.30396	1.10969
22	0.757625	0.496019	0.919	0.687519	1.17848	1.10969
23	0.508917	0.488636	0.780708	0.682368	1.06336	1.10969
24	0.643333	0.509917	0.813542	0.696461	1.00334	1.10969
25	0.763125	0.517968	0.947292	0.704517	1.11449	1.10969
26	0.842708	0.518863	0.857458	0.693115	1.14234	1.10969
27	0.589792	0.527139	0.839708	0.690976	1.13517	1.10969
28	0.829458	0.525592	0.98025	0.674619	1.13522	1.10969
29	0.956417	0.523471	0.80425	0.681297	1.12507	1.10969
30	0.940875	0.5186	0.96275	0.672178	1.0277	1.10969
31	0.359083	0.517551	0.687833	0.673913	1.0304	1.10969
32	0.969167	0.523439	0.81525	0.66669	1.11417	1.10969
33	0.949167	0.540981	0.623333	0.6838	1.13708	1.10969
34	0.477167	0.546006	0.902583	0.69194	1.19121	1.10969
35	0.350667	0.556578	0.328208	0.689403	1.16516	1.10969
36	0.663167	0.57736	0.876458	0.70905	1.12075	1.10969
37	0.48925	0.594174	0.813208	0.726239	1.03891	1.10969
38	0.860833	0.59395	0.945458	0.726493	1.00163	1.10969
39	0.468583	0.595693	0.831417	0.732135	1.15607	1.10969
40	0.596083	0.584367	0.629458	0.735361	1.18365	1.10969
41	0.44975	0.564206	0.631417	0.725456	1.19993	1.10969
42	0.248083	0.541075	0.282042	0.718401	1.22733	1.10969
43	0.157792	0.523233	0.52825	0.693779	1.20945	1.10969
44	0.380917	0.498667	0.278333	0.663228	1.09241	1.10969
45	0.403167	0.469467	0.293167	0.643365	1.04831	1.10969
46	0.295583	0.463132	0.59475	0.639856	1.22426	1.10969
47	0.762333	0.470142	0.710125	0.627868	1.22266	1.10969
48	0.208625	0.443693	0.939042	0.613065	1.23609	1.10969
49	0.358333	0.430911	0.403542	0.612772	1.22662	1.10969
50	0.667167	0.426111	0.790917	0.610762	1.16655	1.10969
51	0.878042	0.422801	0.977417	0.617357	1.02026	1.10969
52	0.750917	0.408585	0.926625	0.605506	0.97438	1.10969
53	0.561208	0.403225	0.949958	0.595317	1.15083	1.10969
54	0.303542	0.382833	0.910333	0.587883	1.19694	1.10969
55	0.158292	0.371981	0.650125	0.570356	1.23239	1.10969
56	0.148792	0.360876	0.645833	0.565885	1.23646	1.10969
57	0.0545417	0.357178	0.101042	0.565963	1.21222	1.10969
58	0.0924583	0.351535	0.0637083	0.569846	1.09391	1.10969
59	0.0804167	0.349379	0.208375	0.563783	1.07075	1.10969
60	0.750833	0.342242	0.857458	0.564597	1.15607	1.10969
61	0.569375	0.332557	0.328208	0.55704	1.17839	1.10969
62	0.175708	0.323596	0.371167	0.551149	1.19772	1.10969
63	0.565708	0.302501	0.614542	0.553436	1.1841	1.10969
64	0.333167	0.298521	0.842292	0.5481	1.08016	1.10969
65	0.251375	0.291683	0.526042	0.564475	1.068	1.10969
66	0.236667	0.280982	0.520917	0.564765	1.21545	1.10969
67	0.328458	0.25599	0.507542	0.555965	1.23859	1.10969
68	0.249083	0.238749	0.722458	0.534818	1.21061	1.10969
69	0.143	0.23486	0.305583	0.52389	1.22495	1.10969
70	0.262958	0.242436	0.495333	0.511525	1.18732	1.10969
71	0.338792	0.266535	0.63375	0.521596	1.04919	1.10969
72	0.0787917	0.28796	0.398542	0.531983	1.0076	1.10969
73	0.093125	0.299307	0.346375	0.558724	1.13471	1.10969
74	0.166792	0.303929	0.30275	0.573668	1.16914	1.10969
75	0.112625	0.306549	0.0664583	0.573812	1.1547	1.10969
76	0.02675	0.28449	0.418	0.551428	1.15985	1.10969
77	0.1295	0.287158	0.77875	0.566932	1.17108	1.10969
78	0.0892083	0.286162	0.778958	0.578363	1.05158	1.10969
79	0.153208	0.271971	0.894792	0.577656	1.02834	1.10969
80	0.346125	0.264264	0.799625	0.566081	1.13613	1.10969
81	0.128292	0.265522	0.713417	0.568969	1.15107	1.10969
82	0.233667	0.278178	0.292208	0.574044	1.14841	1.10969
83	0.444542	0.277596	0.622125	0.575375	1.114	1.10969
84	0.530833	0.274067	0.539375	0.562274	0.959063	1.10969
85	0.88125	0.271994	0.95225	0.576894	0.916198	1.10969
86	0.791542	0.26699	0.957458	0.576025	0.888789	1.10969
87	0.394958	0.273771	0.90325	0.577615	0.9466	1.10969
88	0.231125	0.284296	0.512042	0.590044	1.09099	1.10969
89	0.159	0.288622	0.212708	0.590036	1.11056	0.955597
90	0.0890833	0.288476	0.185917	0.583742	1.10009	0.955597
91	0.649417	0.292401	0.793333	0.587328	1.056	0.955597
92	0.145833	0.30284	0.714083	0.594942	0.965305	0.955597
93	0.139958	0.313481	0.593333	0.594944	0.943878	0.955597
94	0.101958	0.33405	0.495042	0.599764	1.06711	0.955597
95	0.289125	0.333158	0.612708	0.596901	1.05847	0.955597
96	0.616333	0.324064	0.673167	0.577704	1.03715	0.955597
97	0.311	0.324288	0.547458	0.566311	1.08052	0.955597
98	0.143208	0.320585	0.329417	0.571406	1.07177	0.955597
99	0.0808333	0.314651	0.744208	0.577118	0.969443	0.955597
100	0.112833	0.303514	0.46925	0.585443	0.927178	0.955597
101	0.542208	0.294425	0.681458	0.580313	1.06064	0.955597
102	0.394542	0.285285	0.771417	0.578876	1.08778	0.955597
103	0.222917	0.278522	0.346125	0.565756	1.07624	0.955597
104	0.162417	0.278065	0.113917	0.55786	1.07137	0.955597
105	0.230375	0.290536	0.174042	0.569315	1.07592	0.955597
106	0.339917	0.294922	0.646417	0.580006	0.972185	0.955597
107	0.448708	0.292393	0.778833	0.580313	0.944558	0.955597
108	0.706292	0.312058	0.923542	0.584438	1.04758	0.955597
109	0.126458	0.325289	0.808917	0.585361	1.05569	0.955597
110	0.0732917	0.33949	0.223708	0.589829	1.05873	0.955597
111	0.135	0.340836	0.371625	0.597372	1.03049	0.955597
112	0.122583	0.321924	0.445042	0.593453	1.04384	0.955597
113	0.266542	0.318961	0.7935	0.58906	0.93867	0.955597
114	0.196708	0.318946	0.789125	0.607101	0.926639	0.955597
115	0.608583	0.324029	0.798333	0.611251	1.04951	0.955597
116	0.517333	0.331621	0.914375	0.622569	1.07297	0.955597
117	0.192083	0.32719	0.509625	0.626725	1.11241	0.955597
118	0.217417	0.327426	0.275167	0.622803	1.09801	0.955597
119	0.533125	0.331057	0.556375	0.64065	1.04886	0.955597
120	0.220667	0.332367	0.506625	0.667958	0.956849	0.955597
121	0.573542	0.326947	0.802542	0.684628	0.898346	0.955597
122	0.735792	0.318714	0.837833	0.680779	0.904654	0.955597
123	0.536875	0.312774	0.621042	0.673429	1.03318	0.955597
124	0.528	0.295504	0.629083	0.660424	1.02745	0.955597
125	0.3295	0.301869	0.839	0.643847	1.017	0.955597
126	0.0489583	0.312474	0.555583	0.657931	0.99705	0.955597
127	0.222125	0.323726	0.415667	0.673499	0.869839	0.955597
128	0.14275	0.323122	0.870667	0.667751	0.837193	0.955597
129	0.233333	0.317576	0.868708	0.663149	0.964335	0.955597
130	0.340583	0.317217	0.808792	0.667512	0.987305	0.955597
131	0.409292	0.310856	0.806125	0.666535	1.00785	0.894703
132	0.401625	0.305693	0.65375	0.649579	0.975375	0.894703
133	0.331833	0.301557	0.881542	0.641737	0.949639	0.894703
134	0.201708	0.296211	0.933167	0.641321	0.86683	0.894703
135	0.0677917	0.279458	0.674125	0.633383	0.852504	0.894703
136	0.0929167	0.279319	0.530958	0.643301	0.98484	0.894703
137	0.2705	0.277618	0.558333	0.645392	0.975572	0.894703
138	0.188208	0.268754	0.533375	0.647021	0.98902	0.894703
139	0.317417	0.259049	0.311625	0.649289	0.977304	0.894703
140	0.391417	0.245068	0.646208	0.638275	0.95002	0.894703
141	0.472583	0.239618	0.838667	0.620722	0.848455	0.894703
142	0.104458	0.239394	0.272625	0.610187	0.851684	0.894703
143	0.100167	0.232864	0.655417	0.599068	0.97922	0.894703
144	0.185917	0.228908	0.920042	0.574835	0.969768	0.894703
145	0.41775	0.222928	0.769	0.564187	0.990271	0.894703
146	0.362458	0.212986	0.405708	0.548815	1.00125	0.894703
147	0.068	0.201842	0.274375	0.525567	0.975263	0.894703
148	0.0570417	0.192875	0.262667	0.505785	0.854942	0.894703
149	0.0305417	0.18604	0.31825	0.49069	0.802269	0.894703
150	0.2165	0.185936	0.804167	0.482812	0.827989	0.894703
151	0.5225	0.188546	0.86525	0.475518	0.928549	0.894703
152	0.469875	0.189953	0.886708	0.461444	0.957156	0.894703
153	0.245708	0.187438	0.689083	0.444046	0.963973	0.894703
154	0.108583	0.193681	0.298667	0.430132	0.960481	0.894703
155	0.166	0.187694	0.312417	0.444142	0.858348	0.894703
156	0.04225	0.184921	0.239542	0.436478	0.834042	0.894703
157	0.0262083	0.1842	0.0820833	0.428899	0.969276	0.894703
158	0.0240833	0.190549	0.143667	0.431479	0.992243	0.894703
159	0.0539167	0.198557	0.549292	0.424303	0.997381	0.894703
160	0.0423333	0.195979	0.347625	0.396363	0.982516	0.894703
161	0.0749583	0.185963	0.108667	0.377299	0.975042	0.894703
162	0.132625	0.176464	0.0602917	0.36791	0.870138	0.894703
163	0.126792	0.182529	0.428708	0.365665	0.85286	0.894703
164	0.198583	0.198294	0.696833	0.375504	0.979616	0.894703
165	0.146083	0.203092	0.455292	0.375449	0.987	0.894703
166	0.135125	0.201654	0.10875	0.366717	0.990536	0.894703
167	0.195042	0.197362	0.036375	0.361212	0.981751	0.894703
168	0.3755	0.196488	0.115958	0.352943	0.956636	0.894703
169	0.137833	0.207529	0.731917	0.355401	0.857084	0.894703
170	0.308208	0.220303	0.416292	0.365869	0.826102	0.894703
171	0.450958	0.218411	0.611292	0.365317	0.953316	0.894703
172	0.294917	0.226714	0.350042	0.377664	0.966671	0.894703
173	0.340417	0.234296	0.440125	0.390615	0.979174	0.894703
174	0.108583	0.242944	0.0818333	0.402319	0.987223	0.894703
175	0.11725	0.255131	0.197083	0.401036	0.944725	0.894703
176	0.0775	0.265961	0.124042	0.40245	0.844677	0.894703
177	0.249958	0.279047	0.207042	0.420617	0.824249	0.894703
178	0.53	0.286606	0.557833	0.435407	0.939904	0.894703
179	0.174458	0.290008	0.316583	0.436317	0.978703	0.894703
180	0.173375	0.290838	0.542208	0.431282	0.954849	0.894703
181	0.39375	0.29036	0.700125	0.444767	0.956778	0.894703
182	0.443625	0.300911	0.638625	0.459193	0.918008	0.894703
183	0.576958	0.312676	0.762833	0.481771	0.808615	0.894703
184	0.491792	0.315238	0.612708	0.499828	0.817199	0.894703
185	0.10925	0.321647	0.295833	0.489269	0.951678	0.894703
186	0.291333	0.318129	0.609958	0.487914	0.947604	0.894703
187	0.253667	0.310254	0.470625	0.495412	0.957367	0.894703
188	0.283542	0.306803	0.494792	0.493832	0.954461	0.894703
189	0.4195	0.302733	0.510792	0.484199	0.921166	0.894703
190	0.36725	0.302615	0.390042	0.485368	0.822292	0.894703
191	0.467542	0.304833	0.653667	0.490262	0.805835	0.894703
192	0.359375	0.317357	0.504	0.504711	0.926884	0.894703
193	0.228875	0.316792	0.456	0.515381	0.963079	0.894703
194	0.223458	0.309287	0.545792	0.515211	0.95442	0.894703
195	0.13175	0.307065	0.859833	0.512525	0.954768	0.894703
196	0.451667	0.304583	0.541542	0.497644	0.937223	0.894703
197	0.548	0.300861	0.713708	0.483194	0.836362	0.894703
198	0.452333	0.298626	0.657667	0.474635	0.824316	0.894703
199	0.330125	0.283543	0.415167	0.461514	0.984778	0.894703
200	0.202667	0.274012	0.375625	0.4478	0.997911	0.894703
201	0.214708	0.289878	0.83625	0.462981	1.00201	0.883111
202	0.191375	0.29214	0.302625	0.465485	0.972712	0.883111
203	0.218333	0.288085	0.151125	0.468074	0.96055	0.883111
204	0.105042	0.291864	0.116917	0.460582	0.853647	0.883111
205	0.183792	0.307932	0.343917	0.474826	0.821229	0.883111
206	0.453208	0.320235	0.5575	0.493663	0.924068	0.883111
207	0.233	0.311608	0.527125	0.5024	0.942082	0.883111
208	0.304875	0.305422	0.55275	0.502874	0.934704	0.883111
209	0.107792	0.319061	0.236	0.494362	0.935299	0.883111
210	0.0989167	0.337131	0.0957917	0.501993	0.925325	0.883111
211	0.282083	0.348732	0.266625	0.496311	0.832851	0.883111
212	0.376583	0.337454	0.381833	0.487926	0.793937	0.883111
213	0.124458	0.321769	0.369208	0.466963	0.926396	0.883111
214	0.205875	0.313318	0.201292	0.445579	0.948393	0.883111
215	0.585208	0.308113	0.75125	0.432665	0.897634	0.883111
216	0.359208	0.307694	0.685083	0.424217	0.908746	0.883111
217	0.132	0.313911	0.548292	0.412225	0.913241	0.883111
218	0.396917	0.318428	0.270042	0.429375	0.809624	0.883111
219	0.901542	0.325843	0.938125	0.450179	0.756282	0.883111
220	0.736333	0.333221	0.955125	0.458112	0.886108	0.883111
221	0.20875	0.330372	0.915792	0.456665	0.914751	0.883111
222	0.173792	0.318717	0.518208	0.45344	0.934005	0.883111
223	0.638042	0.313631	0.200667	0.443794	0.9087	0.883111
224	0.765542	0.317885	0.774708	0.444563	0.889559	0.883111
225	0.479792	0.318739	0.689375	0.44236	0.824427	0.883111
226	0.113333	0.318519	0.29	0.458774	0.821237	0.883111
227	0.0774583	0.319482	0.0847917	0.46305	0.938119	0.883111
228	0.198792	0.322049	0.0161667	0.469579	0.945034	0.883111
229	0.173958	0.33631	0.02775	0.482411	0.954491	0.883111
230	0.190125	0.344681	0.122167	0.492915	0.957741	0.883111
231	0.401208	0.339003	0.4765	0.491519	0.916832	0.883111
232	0.326875	0.335058	0.817125	0.48276	0.778002	0.883111
233	0.440792	0.337151	0.77525	0.484237	0.785654	0.883111
234	0.326375	0.335069	0.354917	0.489563	0.940292	0.883111
235	0.0983333	0.318439	0.3005	0.482764	0.976044	0.883111
236	0.103542	0.302024	0.46075	0.46444	0.986858	0.883111
237	0.0804167	0.311812	0.23775	0.456514	1.00024	0.883111
238	0.4325	0.329576	0.575792	0.466763	0.934967	0.883111
239	0.133417	0.315686	0.169917	0.470964	0.836134	0.883111
240	0.0923333	0.307508	0.588208	0.466931	0.805684	0.883111
241	0.310958	0.312161	0.394917	0.470756	0.840309	0.883111
242	0.453583	0.315708	0.577708	0.483622	0.947253	0.883111
243	0.552292	0.322231	0.754167	0.498572	0.952317	0.883111
244	0.457	0.31784	0.516417	0.524211	0.967331	0.883111
245	0.414875	0.324008	0.709375	0.536178	0.936212	0.951433
246	0.240875	0.321171	0.422292	0.535478	0.82152	0.951433
247	0.194792	0.31461	0.592625	0.524478	0.81585	0.951433
248	0.334458	0.308058	0.429792	0.498521	0.961427	0.951433
249	0.402625	0.295247	0.734167	0.474737	0.999998	0.951433
250	0.243875	0.295689	0.405417	0.479871	1.01132	0.951433
251	0.502417	0.300657	0.678	0.489333	0.968618	0.951433
252	0.706708	0.313154	0.825667	0.491506	0.952374	0.951433
253	0.221333	0.336687	0.326708	0.514628	0.855723	0.951433
254	0.520208	0.339724	0.653708	0.523776	0.811416	0.951433
255	0.619375	0.342185	0.804125	0.537522	0.970325	0.951433
256	0.21975	0.36275	0.676	0.54905	1.02569	0.951433
257	0.273125	0.37926	0.533292	0.566471	1.02143	0.951433
258	0.0670833	0.3928	0.785333	0.578601	1.00385	0.951433
259	0.359	0.386256	0.38675	0.577665	0.951389	0.951433
260	0.105	0.374951	0.101167	0.568558	0.853386	0.951433
261	0.204375	0.365614	0.1465	0.572421	0.853764	0.951433
262	0.130333	0.367151	0.0384167	0.572688	0.978473	0.951433
263	0.0564583	0.376287	0.06175	0.577685	0.99425	0.951433
264	0.339625	0.383362	0.508917	0.58769	1.00088	0.951433
265	0.247375	0.3844	0.584375	0.589812	0.986354	0.951433
266	0.478458	0.385282	0.525917	0.599268	0.947322	0.951433
267	0.786417	0.37285	0.931417	0.595757	0.833824	0.951433
268	0.523583	0.351463	0.85025	0.580519	0.836649	0.951433
269	0.20725	0.351324	0.582292	0.59294	0.98274	0.951433
270	0.709292	0.346907	0.934042	0.597956	0.981058	0.951433
271	0.80625	0.338292	0.917542	0.595199	0.97767	0.951433
272	0.859792	0.344147	0.941625	0.602565	0.968529	0.951433
273	0.355958	0.347649	0.726083	0.617149	0.9671	0.951433
274	0.117875	0.35336	0.243208	0.619178	0.898454	0.951433
275	0.13475	0.354286	0.82525	0.635793	0.879865	0.951433
276	0.287	0.368515	0.430292	0.657882	1.01225	0.951433
277	0.468875	0.375704	0.742542	0.668887	1.01161	0.951433
278	0.546708	0.382043	0.729958	0.688422	0.999272	0.951433
279	0.43375	0.384881	0.797833	0.706711	1.04199	0.951433
280	0.270333	0.374781	0.689083	0.710906	1.03819	0.951433
281	0.129458	0.372885	0.572667	0.719642	0.93283	0.951433
282	0.0650833	0.368812	0.368542	0.728722	0.919273	0.951433
283	0.217167	0.348499	0.699333	0.713564	1.0363	0.951433
284	0.387708	0.336357	0.804167	0.693228	1.08596	0.951433
285	0.360917	0.346665	0.721417	0.700596	1.07988	0.951433
286	0.395417	0.347668	0.897	0.697229	1.08505	0.951433
287	0.378167	0.332683	0.970792	0.694583	1.06517	0.951433
288	0.238417	0.309483	0.846208	0.674883	0.95184	0.951433
289	0.386792	0.303464	0.885208	0.655749	0.920229	0.951433
290	0.531875	0.305261	0.763833	0.661364	1.04331	0.951433
291	0.420042	0.310669	0.476667	0.662767	1.0644	0.951433
292	0.3205	0.310053	0.624458	0.673928	1.07479	0.951433
293	0.141583	0.305367	0.610417	0.661949	1.08427	0.951433
294	0.036625	0.296582	0.63475	0.650733	1.07016	0.951433
295	0.1905	0.307681	0.846458	0.644286	0.981444	0.951433
296	0.356292	0.318147	0.798333	0.653024	0.939286	0.951433
297	0.177	0.326175	0.476667	0.645771	1.10306	0.951433
298	0.159333	0.329025	0.240167	0.651718	1.10853	0.951433
299	0.5165	0.32465	0.803333	0.648364	1.1058	1.10969
300	0.739375	0.323293	0.833042	0.641832	1.09227	1.10969
301	0.356708	0.32186	0.838167	0.631419	1.06876	1.10969
302	0.163792	0.323169	0.350625	0.632185	0.959023	1.10969
303	0.175375	0.320046	0.152042	0.611261	0.940254	1.10969
304	0.171792	0.332412	0.411667	0.607068	1.03596	1.10969
305	0.297	0.335639	0.867333	0.600178	1.10548	1.10969
306	0.2685	0.343149	0.765125	0.605717	1.17035	1.10969
307	0.328292	0.344779	0.383167	0.616361	1.15448	1.10969
308	0.283167	0.341029	0.3935	0.615637	1.1398	1.10969
309	0.766708	0.344829	0.604417	0.608892	1.00016	1.10969
310	0.584333	0.347167	0.951208	0.601946	1.01761	1.10969
311	0.370292	0.356425	0.355083	0.592197	1.18816	1.10969
312	0.150583	0.368365	0.546958	0.59424	1.23315	1.10969
313	0.0859167	0.366844	0.598708	0.592043	1.22007	1.10969
314	0.347	0.362449	0.608208	0.587018	1.20035	1.10969
315	0.317917	0.348522	0.409042	0.569488	1.18214	1.10969
316	0.434708	0.32881	0.919958	0.565917	1.06264	1.10969
317	0.284458	0.323915	0.343083	0.563589	1.03236	1.10969
318	0.609417	0.321707	0.720417	0.557449	1.17331	1.10969
319	0.483583	0.328325	0.6785	0.577386	1.16074	1.10969
320	0.757167	0.339169	0.93	0.593651	1.14089	1.10969
321	0.468958	0.344657	0.796	0.596286	1.16516	1.10969
322	0.208	0.340047	0.60275	0.584793	1.19528	1.10969
323	0.255583	0.330514	0.408042	0.575187	1.1179	1.10969
324	0.10675	0.324756	0.426375	0.565556	1.069	1.10969
325	0.46825	0.302371	0.554	0.546225	1.19719	1.10969
326	0.7145	0.29209	0.859625	0.52995	1.20887	1.10969
327	0.131375	0.306343	0.41075	0.549903	1.21215	1.10969
328	0.0274583	0.313835	0.0894167	0.552021	1.19616	1.10969
329	0.0987083	0.328401	0.277417	0.556101	1.18914	1.10969
330	0.148	0.333842	0.725917	0.559929	1.10058	1.10969
331	0.209875	0.338062	0.768333	0.573049	1.0606	1.10969
332	0.0975417	0.327875	0.166417	0.554371	1.20701	1.10969
333	0.373917	0.324239	0.750167	0.548797	1.24286	1.10969
334	0.497125	0.31355	0.899625	0.54521	1.2882	1.10969
335	0.461625	0.308276	0.946375	0.549772	1.27528	1.10969
336	0.130208	0.291112	0.420333	0.53716	1.24007	1.10969
337	0.0422917	0.286718	0.095	0.530867	1.11219	1.10969
338	0.110417	0.290364	0.104542	0.520799	1.08957	1.10969
339	0.0951667	0.288861	0.0245	0.522015	1.27827	1.10969
340	0.275917	0.303253	0.462958	0.537682	1.27704	1.10969
341	0.797875	0.307844	0.953667	0.551143	1.18819	1.10969
342	0.375333	0.309918	0.6105	0.555131	1.18128	1.10969
343	0.522917	0.333553	0.721125	0.570624	1.14114	1.10969
344	0.510208	0.362346	0.723042	0.59991	1.04844	1.10969
345	0.444542	0.389889	0.802625	0.622953	1.03686	1.10969
346	0.129083	0.414833	0.359625	0.622349	1.24238	1.10969
347	0.175375	0.421496	0.175875	0.623886	1.21862	1.10969
348	0.28875	0.429594	0.612792	0.640551	1.20133	1.10969
349	0.325375	0.432093	0.815375	0.642707	1.21442	1.10969
350	0.24225	0.440458	0.551625	0.642618	1.18734	1.10969
351	0.337125	0.450685	0.607208	0.642	1.0736	1.10969
352	0.317375	0.462131	0.300708	0.654683	1.04714	1.10969
353	0.2105	0.473764	0.444542	0.681231	1.22439	1.10969
354	0.5385	0.49039	0.896375	0.70996	1.23623	1.10969
355	0.606	0.491572	0.957833	0.739319	1.19304	1.10969
356	0.776708	0.489187	0.97925	0.740754	1.17467	1.10969
357	0.840417	0.481532	0.875542	0.736711	1.09283	1.10969
358	0.89125	0.472218	0.968	0.730501	0.987826	1.10969
359	0.925	0.468172	0.968708	0.718621	0.888864	1.10969
360	0.896333	0.462687	0.707792	0.72199	0.927967	1.10969
361	0.40975	0.453494	0.814458	0.718629	1.03586	1.10969
362	0.3405	0.4545	0.666375	0.73226	1.11028	1.10969
363	0.448875	0.459061	0.814833	0.756679	1.1209	1.10969
364	0.748083	0.466047	0.896958	0.763	1.10249	1.10969
365	0.768417	0.476388	0.927833	0.767151	1.00619	1.10969
366	0.473583	0.488369	0.800833	0.752671	0.979548	1.10969
367	0.391292	0.501021	0.891417	0.737642	1.08203	1.10969
368	0.609208	0.512904	0.966417	0.753036	1.21655	1.10969
369	0.130625	0.514657	0.905292	0.757835	1.25074	1.10969
370	0.204375	0.513003	0.506	0.737606	1.28723	1.10969
371	0.568208	0.500003	0.832375	0.710137	1.2725	1.10969
372	0.0959167	0.485256	0.424208	0.680983	1.12909	1.10969
373	0.401542	0.476229	0.364708	0.664404	1.07711	1.10969
374	0.345667	0.471788	0.824125	0.639842	1.20378	1.10969
375	0.16875	0.471111	0.701792	0.6289	1.2377	1.10969
376	0.15925	0.454844	0.768542	0.633932	1.21094	1.10969
377	0.312208	0.446542	0.908458	0.635521	1.26949	1.10969
378	0.498333	0.463704	0.802417	0.639542	1.2752	1.10969
379	0.635583	0.476789	0.939917	0.641868	1.17474	1.10969
380	0.601708	0.473226	0.117208	0.635069	1.12383	1.10969
381	0.716667	0.46874	0.156333	0.613172	1.25606	1.10969
382	0.673875	0.478189	0.762542	0.616132	1.27638	1.10969
383	0.263083	0.491208	0.5885	0.618192	1.28394	1.10969
384	0.488875	0.483204	0.2895	0.617232	1.25429	1.10969
385	0.216	0.481669	0.133792	0.611796	1.28325	1.10969
386	0.334292	0.476668	0.104625	0.617779	1.18483	1.10969
387	0.569625	0.461244	0.378167	0.599825	1.16947	1.10969
388	0.758	0.469204	0.231125	0.609147	1.29753	1.10969
389	0.904708	0.465551	0.640458	0.629786	1.29238	1.10969
390	0.408333	0.467637	0.85875	0.628733	1.2995	1.10969
391	0.160667	0.474965	0.862125	0.627357	1.33004	1.10969
392	0.855375	0.485575	0.787	0.62376	1.32575	1.10969
393	0.841417	0.49596	0.884625	0.624443	1.13991	1.10969
394	0.641208	0.498403	0.693	0.628583	1.12908	1.10969
395	0.633833	0.491786	0.270917	0.62325	1.23552	1.10969
396	0.757042	0.494508	0.889625	0.643708	1.27042	1.10969
397	0.781875	0.495212	0.953208	0.655861	1.20877	1.10969
398	0.369083	0.490221	0.937625	0.655861	1.15472	1.10969
399	0.0845833	0.493215	0.742208	0.65019	1.15866	1.10969
400	0.0543333	0.481963	0.6855	0.667428	1.0925	1.10969
401	0.1055	0.48065	0.29375	0.687036	1.09438	1.10969
402	0.334708	0.48341	0.703875	0.714801	1.25182	1.10969
403	0.291958	0.466487	0.983875	0.731831	1.23414	1.10969
404	0.40825	0.447554	0.792542	0.756162	1.27155	1.10969
405	0.388583	0.429385	0.6605	0.758936	1.30445	1.10969
406	0.477542	0.430975	0.660625	0.749539	1.28897	1.10969
407	0.62375	0.436794	0.928958	0.749244	1.17132	1.10969
408	0.571625	0.417612	0.926625	0.74649	1.11833	1.10969
409	0.437083	0.408608	0.779917	0.737435	1.20574	1.10969
410	0.683375	0.411572	0.730958	0.744119	1.2352	1.10969
411	0.737792	0.420272	0.520917	0.755115	1.20278	1.10969
412	0.524125	0.423785	0.762542	0.751918	1.17445	1.10969
413	0.352917	0.416036	0.418375	0.735303	1.14706	1.10969
414	0.151292	0.416212	0.806625	0.729122	1.03858	1.10969
415	0.176625	0.422211	0.722042	0.718136	0.999282	1.10969
416	0.417083	0.431336	0.937583	0.722728	1.12223	1.10969
417	0.0619583	0.437236	0.889042	0.730811	1.11625	1.10969
418	0.19	0.431525	0.961083	0.734668	1.13399	1.10969
419	0.359625	0.43211	0.723667	0.727783	1.14337	1.10969
420	0.456042	0.430308	0.576833	0.718379	1.14811	1.10969
421	0.33525	0.420797	0.853292	0.718621	1.02965	1.10969
422	0.279917	0.407443	0.704375	0.717624	0.993774	1.10969
423	0.571292	0.389328	0.612958	0.700801	1.16034	1.10969
424	0.730125	0.389296	0.893542	0.701347	1.19393	1.10969
425	0.894833	0.400938	0.600792	0.701336	1.19156	1.10969
426	0.862417	0.404796	0.793708	0.70566	1.15058	1.10969
427	0.549417	0.407633	0.45475	0.714435	1.17205	1.10969
428	0.374375	0.416186	0.752208	0.703428	1.03689	1.10969
429	0.264542	0.420008	0.412625	0.712297	1.02425	1.10969
430	0.328083	0.422096	0.82325	0.710142	1.15898	1.10969
431	0.2825	0.436228	0.53625	0.718099	1.14054	1.10969
432	0.163375	0.440835	0.819583	0.695333	1.14832	1.10969
433	0.3095	0.458186	0.777333	0.679485	1.12308	1.10969
434	0.354208	0.456092	0.510417	0.653026	1.11034	1.10969
435	0.10325	0.453721	0.66775	0.637175	0.986242	1.10969
436	0.0769167	0.444132	0.630708	0.623093	0.970192	1.10969
437	0.0802917	0.445531	0.424292	0.595039	1.08626	1.10969
438	0.570667	0.444031	0.943	0.5753	1.07468	1.10969
439	0.786333	0.429038	0.779583	0.5639	1.08637	1.10969
440	0.799125	0.416664	0.860667	0.562125	1.08326	1.10969
441	0.822917	0.404093	0.784167	0.567629	1.06564	1.10969
442	0.780708	0.379974	0.432333	0.557896	0.96494	1.10969
443	0.467583	0.381564	0.684458	0.552367	0.950758	1.10969
444	0.213917	0.374989	0.741958	0.550158	1.07472	1.10969
445	0.600583	0.380067	0.96075	0.555196	1.13993	1.10969
446	0.555292	0.379774	0.254625	0.557224	1.14513	1.10969
447	0.5825	0.388026	0.413583	0.56135	1.12612	1.10969
448	0.127167	0.387182	0.167333	0.551256	1.10553	1.10969
449	0.2885	0.37949	0.248125	0.535826	0.978261	1.10969
450	0.168375	0.371903	0.154375	0.544374	0.929571	1.10969
451	0.377208	0.383661	0.0116667	0.552454	1.08216	1.10969
452	0.234917	0.391258	0.112208	0.557693	1.09449	1.10969
453	0.1215	0.400208	0.270958	0.573699	1.06721	1.10969
454	0.358917	0.385135	0.840292	0.569543	1.03827	0.955597
455	0.517708	0.362886	0.765917	0.555678	1.01718	0.955597
456	0.138833	0.347622	0.501708	0.553799	0.927343	0.955597
457	0.597125	0.335146	0.288875	0.546072	0.898579	0.955597
458	0.177125	0.33666	0.685958	0.556353	1.02447	0.955597
459	0.416875	0.339181	0.56375	0.542032	1.04458	0.955597
460	0.319292	0.342731	0.884083	0.536176	1.03064	0.955597
461	0.530083	0.332396	0.660042	0.524583	1.03403	0.955597
462	0.138042	0.320362	0.51675	0.543168	1.00704	0.955597
463	0.07875	0.317713	0.314458	0.560394	0.893084	0.955597
464	0.126583	0.33874	0.766833	0.578235	0.849771	0.955597
465	0.456	0.346018	0.910167	0.585368	0.985122	0.955597
466	0.304833	0.356293	0.787875	0.605935	0.99542	0.955597
467	0.348792	0.364647	0.904458	0.629547	0.997168	0.955597
468	0.118458	0.359675	0.818333	0.650511	1.01266	0.955597
469	0.118875	0.359686	0.363625	0.65765	0.921447	0.955597
470	0.341208	0.352399	0.804292	0.639092	0.86555	0.955597
471	0.448625	0.345399	0.552375	0.641444	0.851388	0.955597
472	0.826125	0.357589	0.74075	0.654683	0.903828	0.955597
473	0.543208	0.355646	0.254833	0.666419	1.01711	0.955597
474	0.320417	0.3657	0.566292	0.665756	1.02688	0.955597
475	0.290542	0.36376	0.612958	0.669846	1.02362	0.955597
476	0.194292	0.363818	0.812167	0.656338	0.999135	0.955597
477	0.503	0.353175	0.930375	0.642936	0.904955	0.955597
478	0.758	0.35269	0.702542	0.649372	0.874135	0.955597
479	0.506833	0.360124	0.462125	0.650388	1.01886	0.955597
480	0.476625	0.36835	0.771375	0.641446	1.05924	0.955597
481	0.627833	0.363333	0.720042	0.616274	1.08306	0.955597
482	0.08575	0.369743	0.741125	0.598779	1.08723	0.955597
483	0.121833	0.360001	0.485125	0.595201	1.03586	0.955597
484	0.140292	0.360872	0.283542	0.590612	0.91201	0.955597
485	0.307708	0.358664	0.8365	0.595712	0.866046	0.955597
486	0.504542	0.352776	0.898875	0.591682	0.912757	0.955597
487	0.538833	0.344301	0.640958	0.600788	1.01912	0.955597
488	0.47875	0.318421	0.666042	0.583372	1.01163	0.955597
489	0.358667	0.30169	0.686458	0.582724	1.01266	0.955597
490	0.321042	0.298344	0.478833	0.576851	0.97499	0.955597
491	0.210792	0.299436	0.258	0.579042	0.898609	0.955597
492	0.1235	0.297425	0.709833	0.567946	0.869133	0.955597
493	0.30175	0.2912	0.344917	0.556781	1.00391	0.955597
494	0.373375	0.268718	0.498583	0.553328	1.01931	0.955597
495	0.3055	0.254611	0.155	0.550336	1.00654	0.955597
496	0.497125	0.248833	0.263042	0.532422	0.994091	0.894703
497	0.0565417	0.239861	0.797125	0.519875	0.988811	0.894703
498	0.144583	0.245915	0.680667	0.521613	0.858194	0.894703
499	0.052625	0.244557	0.516625	0.529594	0.844289	0.894703
500	0.164583	0.248542	0.683375	0.526686	0.977784	0.894703
501	0.194375	0.246342	0.825542	0.509739	0.985168	0.894703
502	0.0497083	0.231914	0.218292	0.498667	1.00912	0.894703
503	0.0412917	0.215683	0.235375	0.491581	0.993355	0.894703
504	0.220042	0.200522	0.390125	0.478171	0.974435	0.894703
505	0.323292	0.190597	0.678667	0.462481	0.866963	0.894703
506	0.133958	0.18331	0.479292	0.456854	0.840602	0.894703
507	0.31625	0.181918	0.595417	0.470489	0.96834	0.894703
508	0.0835417	0.181429	0.598958	0.474493	0.982794	0.894703
509	0.083625	0.174772	0.372375	0.485761	0.977971	0.894703
510	0.303292	0.164408	0.233958	0.487544	0.974585	0.894703
511	0.358667	0.155103	0.343625	0.499757	0.950492	0.894703
512	0.267375	0.139156	0.79325	0.511003	0.827704	0.894703
513	0.0810833	0.139681	0.724583	0.512493	0.804288	0.894703
514	0.259833	0.135958	0.196292	0.519125	0.857681	0.894703
515	0.241708	0.149724	0.328083	0.515419	0.923026	0.894703
516	0.0717083	0.173274	0.566708	0.506333	0.923191	0.894703
517	0.0519167	0.179421	0.428375	0.501744	0.940845	0.894703
518	0.0239167	0.188503	0.26375	0.512379	0.93666	0.894703
519	0.0609167	0.197417	0.21575	0.521778	0.822386	0.894703
520	0.102417	0.21065	0.310042	0.521189	0.802817	0.894703
521	0.169042	0.210529	0.667042	0.512829	0.941508	0.894703
522	0.108833	0.223074	0.829958	0.504826	0.954253	0.894703
523	0.102042	0.232149	0.682958	0.494342	0.96116	0.894703
524	0.0624583	0.23784	0.552083	0.489826	0.951836	0.894703
525	0.0263333	0.242964	0.521375	0.497958	0.933899	0.894703
526	0.0187083	0.238467	0.600417	0.518699	0.827276	0.894703
527	0.0722917	0.231353	0.841833	0.53634	0.798687	0.894703
528	0.0329167	0.224025	0.879625	0.527542	0.927318	0.894703
529	0.465583	0.223871	0.405458	0.506286	0.960946	0.894703
530	0.871083	0.217161	0.410792	0.524499	0.963874	0.894703
531	0.378792	0.211196	0.687875	0.535906	0.938835	0.894703
532	0.322167	0.213664	0.537333	0.534551	0.935531	0.894703
533	0.308708	0.218221	0.517333	0.53845	0.841373	0.894703
534	0.617042	0.223017	0.372458	0.555392	0.830079	0.894703
535	0.319667	0.223476	0.427875	0.573421	0.993201	0.894703
536	0.510292	0.222586	0.239208	0.568124	1.00286	0.894703
537	0.5885	0.222719	0.280875	0.548244	1.01815	0.894703
538	0.254292	0.223649	0.4635	0.530054	0.9758	0.894703
539	0.237333	0.224853	0.616333	0.518083	0.920587	0.894703
540	0.168375	0.229042	0.856167	0.508774	0.819541	0.894703
541	0.14525	0.229601	0.872875	0.506444	0.80327	0.894703
542	0.0475417	0.231181	0.529292	0.488628	0.931743	0.894703
543	0.0764583	0.229932	0.0869167	0.470432	0.957015	0.894703
544	0.0585417	0.230637	0.742667	0.461329	0.959728	0.894703
545	0.06275	0.217928	0.670292	0.463911	0.94735	0.894703
546	0.14575	0.197353	0.526083	0.466865	0.934522	0.894703
547	0.188625	0.193213	0.545333	0.462457	0.823912	0.894703
548	0.167792	0.186771	0.772	0.461646	0.814826	0.894703
549	0.0747083	0.1818	0.756625	0.459808	0.939461	0.894703
550	0.0757083	0.163371	0.151125	0.451057	0.960228	0.894703
551	0.173042	0.156578	0.0706667	0.461382	0.968594	0.894703
552	0.136708	0.145404	0.28425	0.471083	0.988631	0.894703
553	0.138167	0.131269	0.323833	0.477538	0.961972	0.894703
554	0.188125	0.13354	0.272792	0.484653	0.841368	0.894703
555	0.043125	0.136242	0.4515	0.477457	0.822299	0.894703
556	0.0660833	0.134456	0.0659167	0.455368	0.947208	0.894703
557	0.0348333	0.132056	0.295958	0.434196	0.963116	0.894703
558	0.0540833	0.138965	0.606542	0.433188	0.952267	0.894703
559	0.0842917	0.142976	0.482917	0.445308	0.935566	0.894703
560	0.253833	0.160847	0.499417	0.437797	0.91899	0.894703
561	0.254583	0.176485	0.555625	0.432433	0.817478	0.894703
562	0.128917	0.180415	0.513	0.430126	0.814248	0.894703
563	0.159583	0.191847	0.462208	0.43516	0.941968	0.894703
564	0.0641667	0.200056	0.109917	0.426972	0.956896	0.894703
565	0.115875	0.206211	0.737625	0.421253	0.967827	0.894703
566	0.175083	0.21225	0.53025	0.441751	0.920671	0.883111
567	0.164458	0.215218	0.4745	0.468979	0.923342	0.883111
568	0.322417	0.215497	0.676958	0.476782	0.835743	0.883111
569	0.318375	0.221389	0.400458	0.482332	0.811361	0.883111
570	0.114792	0.221224	0.1935	0.492401	0.922931	0.883111
571	0.07325	0.229996	0.237708	0.490353	0.940181	0.883111
572	0.254833	0.234636	0.499042	0.517629	0.925925	0.883111
573	0.196792	0.239093	0.450542	0.520364	0.919793	0.883111
574	0.594667	0.242699	0.517333	0.525758	0.903449	0.883111
575	0.531875	0.244874	0.509375	0.526756	0.827314	0.883111
576	0.263667	0.24099	0.456875	0.517425	0.802584	0.883111
577	0.531583	0.243572	0.696333	0.511715	0.909104	0.883111
578	0.414042	0.257653	0.526375	0.512586	0.920667	0.883111
579	0.259375	0.267024	0.585042	0.514574	0.92316	0.883111
580	0.256875	0.284974	0.766083	0.52984	0.905714	0.883111
581	0.262083	0.299254	0.8875	0.530633	0.903381	0.883111
582	0.145083	0.297668	0.518333	0.541197	0.811312	0.883111
583	0.314917	0.2935	0.490333	0.550986	0.784735	0.883111
584	0.183167	0.290465	0.574875	0.534022	0.912047	0.883111
585	0.306292	0.292801	0.390042	0.524101	0.923829	0.883111
586	0.205292	0.300953	0.884208	0.537371	0.921883	0.883111
587	0.168542	0.314617	0.378	0.547651	0.923849	0.883111
588	0.16225	0.313033	0.768375	0.5427	0.903235	0.883111
589	0.149542	0.317997	0.512833	0.537078	0.819128	0.883111
590	0.137333	0.312419	0.2195	0.527336	0.798582	0.883111
591	0.332042	0.30609	0.384333	0.535825	0.934723	0.883111
592	0.551333	0.307944	0.539125	0.532494	0.934814	0.883111
593	0.440708	0.293308	0.521833	0.513572	0.928825	0.883111
594	0.602667	0.28644	0.567917	0.499757	0.947226	0.883111
595	0.544292	0.286264	0.761417	0.486111	0.907757	0.883111
596	0.1275	0.289283	0.847167	0.462267	0.809415	0.883111
597	0.0394167	0.289321	0.768167	0.442008	0.809423	0.883111
598	0.231375	0.28909	0.168042	0.449326	0.943082	0.883111
599	0.388458	0.281615	0.102833	0.45396	0.96653	0.883111
600	0.359333	0.281771	0.591583	0.45014	0.956476	0.883111
601	0.483167	0.282803	0.546125	0.45019	0.944939	0.883111
602	0.207333	0.284338	0.3505	0.439982	0.921072	0.883111
603	0.345708	0.299392	0.281875	0.430449	0.818078	0.883111
604	0.427333	0.316871	0.225083	0.428547	0.785061	0.883111
605	0.342	0.337075	0.764042	0.437992	0.832991	0.883111
606	0.319292	0.350793	0.356958	0.457087	0.938201	0.883111
607	0.0925	0.357639	0.128667	0.46731	0.947823	0.883111
608	0.208	0.354392	0.111917	0.477351	0.955654	0.883111
609	0.254083	0.348201	0.175667	0.4835	0.918206	0.883111
610	0.347458	0.350401	0.05075	0.474849	0.823241	0.951433
611	0.263208	0.347897	0.27975	0.463653	0.822922	0.951433
612	0.138167	0.366088	0.737875	0.445635	0.96962	0.951433
613	0.0906667	0.394172	0.629333	0.437181	0.966469	0.951433
614	0.187833	0.402281	0.460292	0.443081	0.956606	0.951433
615	0.33725	0.412721	0.391542	0.464526	0.938086	0.951433
616	0.251333	0.416401	0.577958	0.448489	0.940049	0.951433
617	0.620167	0.409042	0.092	0.445436	0.843981	0.951433
618	0.686625	0.41409	0.711333	0.450849	0.816717	0.951433
619	0.755667	0.425117	0.796167	0.459121	0.940099	0.951433
620	0.548875	0.437482	0.792375	0.468253	0.961084	0.951433
621	0.537417	0.444671	0.691	0.468281	0.953322	0.951433
622	0.453917	0.440085	0.840375	0.484403	0.979772	0.951433
623	0.255	0.456906	0.706292	0.504785	0.983687	0.951433
624	0.668667	0.467433	0.308375	0.5082	0.887614	0.951433
625	0.469167	0.470669	0.425542	0.529847	0.872087	0.951433
626	0.673208	0.485061	0.306625	0.560674	0.994133	0.951433
627	0.881958	0.491488	0.514542	0.583343	1.00446	0.951433
628	0.474625	0.504232	0.345042	0.590136	1.00141	0.951433
629	0.701667	0.504599	0.746208	0.597321	0.992452	0.951433
630	0.46975	0.504079	0.110458	0.610267	0.974135	0.951433
631	0.262375	0.514325	0.454542	0.623175	0.871703	0.951433
632	0.358792	0.533306	0.512875	0.611196	0.864639	0.951433
633	0.6765	0.540987	0.530042	0.616904	0.99626	0.951433
634	0.798292	0.532101	0.499042	0.616382	1.00003	0.951433
635	0.557667	0.523506	0.764875	0.620303	1.0041	0.951433
636	0.181708	0.530335	0.840625	0.621961	0.968451	0.951433
637	0.597125	0.529774	0.740125	0.629203	0.975943	0.951433
638	0.523833	0.520093	0.214375	0.619092	0.887283	0.951433
639	0.351167	0.514207	0.825083	0.623301	0.851907	0.951433
640	0.779208	0.506664	0.975542	0.629689	0.983954	0.951433
641	0.456	0.500679	0.959833	0.64499	0.998805	0.951433
642	0.5205	0.482054	0.941667	0.638657	1.03048	0.951433
643	0.101667	0.464347	0.844875	0.645069	1.0087	0.951433
644	0.17225	0.4641	0.848667	0.652467	0.986704	0.951433
645	0.644625	0.459908	0.778792	0.656486	0.89847	0.951433
646	0.82075	0.467226	0.218583	0.670167	0.893223	0.951433
647	0.850625	0.489663	0.26325	0.671218	1.01962	0.951433
648	0.420042	0.501039	0.695667	0.677154	1.04455	0.951433
649	0.497792	0.496983	0.913792	0.685961	1.02001	0.951433
650	0.75375	0.490347	0.842125	0.699865	1.03968	0.951433
651	0.520583	0.493756	0.90825	0.704644	1.0398	0.951433
652	0.1635	0.496519	0.537042	0.707804	0.88777	0.951433
653	0.0784167	0.482388	0.832583	0.714225	0.874638	0.951433
654	0.442375	0.471288	0.5	0.724943	0.995598	0.951433
655	0.289625	0.469886	0.884583	0.717426	1.02635	0.951433
656	0.114458	0.451335	0.116625	0.713665	1.05451	0.951433
657	0.35075	0.445479	0.706917	0.698222	1.08273	0.951433
658	0.467208	0.457014	0.566958	0.683885	1.03733	0.951433
659	0.575917	0.467471	0.866792	0.672414	0.88907	0.951433
660	0.689292	0.467567	0.520875	0.665899	0.887738	0.951433
661	0.935458	0.461546	0.486083	0.660636	1.06924	0.951433
662	0.700083	0.453272	0.690958	0.684961	1.0554	0.951433
663	0.554833	0.438579	0.79425	0.686269	1.03958	0.951433
664	0.599208	0.450333	0.916167	0.693736	1.04912	1.10969
665	0.659917	0.448114	0.90825	0.695082	1.05707	1.10969
666	0.264625	0.431597	0.935417	0.696511	0.906459	1.10969
667	0.173167	0.431936	0.93275	0.69586	0.946014	1.10969
668	0.190833	0.444312	0.535917	0.701692	1.09793	1.10969
669	0.309125	0.465772	0.599583	0.693028	1.10346	1.10969
670	0.222667	0.465982	0.862708	0.686407	1.08424	1.10969
671	0.280333	0.463931	0.496542	0.686386	1.10615	1.10969
672	0.866542	0.471625	0.511542	0.713143	1.10681	1.10969
673	0.415375	0.468693	0.50075	0.722425	0.962148	1.10969
674	0.175125	0.467719	0.653208	0.732839	0.97204	1.10969
675	0.464	0.470683	0.620917	0.712331	1.14564	1.10969
676	0.572542	0.466678	0.948333	0.713294	1.1618	1.10969
677	0.409833	0.440679	0.3025	0.727129	1.20332	1.10969
678	0.772667	0.423014	0.919667	0.734971	1.18415	1.10969
679	0.431208	0.410342	0.954167	0.73021	1.14029	1.10969
680	0.25825	0.402321	0.885	0.727572	1.0572	1.10969
681	0.53075	0.388061	0.888708	0.728486	0.998304	1.10969
682	0.534792	0.398504	0.712	0.726779	1.20721	1.10969
683	0.722208	0.417746	0.572667	0.72209	1.22033	1.10969
684	0.448667	0.436596	0.301375	0.729161	1.19104	1.10969
685	0.228083	0.453781	0.883958	0.738189	1.17985	1.10969
686	0.345292	0.453175	0.919333	0.721915	1.1938	1.10969
687	0.262792	0.451026	0.985375	0.723368	1.08621	1.10969
688	0.438	0.431776	0.879375	0.734803	1.04702	1.10969
689	0.664833	0.424293	0.251542	0.740996	1.19144	1.10969
690	0.569125	0.425122	0.549792	0.748864	1.1689	1.10969
691	0.1555	0.424089	0.901125	0.760651	1.1207	1.10969
692	0.170125	0.432558	0.926208	0.759324	1.14352	1.10969
693	0.174667	0.441854	0.651417	0.782021	1.18724	1.10969
694	0.358583	0.428446	0.837042	0.780778	1.08785	1.10969
695	0.232125	0.418018	0.935667	0.752951	1.0664	1.10969
696	0.577917	0.416656	0.884208	0.732325	1.19801	1.10969
697	0.750417	0.415531	0.792083	0.723363	1.24216	1.10969
698	0.756333	0.418294	0.748042	0.726567	1.29043	1.10969
699	0.824667	0.408338	0.870417	0.719567	1.31482	1.10969
700	0.2045	0.421042	0.3745	0.732572	1.30582	1.10969
701	0.215875	0.429464	0.540125	0.729736	1.15067	1.10969
702	0.289042	0.429335	0.854583	0.721119	1.08088	1.10969
703	0.190875	0.443515	0.686542	0.707465	1.24467	1.10969
704	0.2	0.439213	0.88925	0.695285	1.23557	1.10969
705	0.433	0.427989	0.974542	0.705415	1.19675	1.10969
706	0.826625	0.416858	0.9085	0.697803	1.17932	1.10969
707	0.688708	0.424318	0.983417	0.683419	1.23547	1.10969
708	0.370417	0.423811	0.882375	0.684672	1.19916	1.10969
709	0.118375	0.420682	0.119375	0.694464	1.15285	1.10969
710	0.217375	0.418449	0.266208	0.699071	1.27838	1.10969
711	0.497	0.423299	0.619833	0.695125	1.30645	1.10969
712	0.617708	0.412111	0.808125	0.687288	1.21944	1.10969
713	0.4235	0.400612	0.362667	0.692397	1.27435	1.10969
714	0.829792	0.398129	0.691542	0.685361	1.23812	1.10969
715	0.48075	0.387217	0.798875	0.673374	1.16077	1.10969
716	0.341417	0.404519	0.660833	0.689947	1.13069	1.10969
717	0.688208	0.41311	0.57575	0.694308	1.27532	1.10969
718	0.308917	0.416518	0.513958	0.685217	1.26174	1.10969
719	0.328125	0.430463	0.555458	0.68051	1.19099	1.10969
720	0.235208	0.42815	0.321417	0.661043	1.15302	1.10969
721	0.379292	0.420529	0.469625	0.644064	1.07418	1.10969
722	0.154917	0.411915	0.963792	0.638076	0.981407	1.10969
723	0.0807917	0.392156	0.945167	0.607417	0.955855	1.10969
724	0.291583	0.393193	0.97525	0.597686	0.890489	1.10969
725	0.377625	0.400769	0.817292	0.625217	0.922158	1.10969
726	0.242292	0.399149	0.649083	0.630046	1.05875	1.10969
727	0.405458	0.38789	0.945375	0.615944	1.10766	1.10969
728	0.681833	0.377707	0.536958	0.609443	1.13609	1.10969
729	0.497292	0.380201	0.510792	0.625765	1.00538	1.10969
730	0.723583	0.373728	0.871708	0.633272	0.951766	1.10969
731	0.473583	0.37776	0.670958	0.636258	0.965129	1.10969
732	0.391292	0.390268	0.581833	0.64214	1.12942	1.10969
733	0.609208	0.38979	0.545333	0.648796	1.1489	1.10969
734	0.130625	0.388263	0.30525	0.642811	1.17252	1.10969
735	0.204375	0.393621	0.465167	0.641828	1.18137	1.10969
736	0.568208	0.392981	0.728875	0.638881	1.08702	1.10969
737	0.0959167	0.391481	0.063625	0.637188	1.09452	1.10969
738	0.401542	0.405304	0.590458	0.621286	1.24942	1.10969
739	0.345667	0.427878	0.945292	0.618	1.25488	1.10969
740	0.16875	0.448315	0.411083	0.615075	1.22559	1.10969
741	0.15925	0.449339	0.196792	0.611481	1.22412	1.10969
742	0.312208	0.446618	0.613083	0.594472	1.19571	1.10969
743	0.498333	0.461615	0.852333	0.591331	1.09803	1.10969
744	0.635583	0.466935	0.91675	0.601139	1.06952	1.10969
745	0.601708	0.471732	0.888458	0.616146	1.16693	1.10969
746	0.716667	0.46874	0.837292	0.616857	1.20698	1.10969
747	0.673875	0.478189	0.775417	0.626611	1.2347	1.10969
748	0.263083	0.491208	0.334417	0.638083	1.22424	1.10969
749	0.488875	0.483204	0.525958	0.631761	1.22245	1.10969
750	0.216	0.481669	0.233	0.637924	1.14214	1.10969
751	0.334292	0.476668	0.418833	0.636789	1.12033	1.10969
752	0.569625	0.461244	0.48675	0.620011	1.18244	1.10969
753	0.758	0.469204	0.846583	0.625912	1.11502	1.10969
754	0.904708	0.465551	0.8875	0.619849	1.12805	1.10969
755	0.408333	0.467637	0.709458	0.618975	1.18484	1.10969
756	0.160667	0.474965	0.138833	0.626792	1.19241	1.10969
757	0.855375	0.485575	0.851125	0.644011	1.04631	1.10969
758	0.841417	0.49596	0.831208	0.645476	0.994297	1.10969
759	0.641208	0.498403	0.961	0.645617	1.13945	1.10969
760	0.633833	0.491786	0.893042	0.646593	1.18573	1.10969
761	0.757042	0.494508	0.963583	0.646961	1.1708	1.10969
762	0.781875	0.495212	0.926	0.649746	1.19203	1.10969
763	0.369083	0.490221	0.355667	0.648054	1.19632	1.10969
764	0.0845833	0.493215	0.490125	0.661013	1.1043	1.10969
765	0.0543333	0.481963	0.431125	0.655431	1.09956	1.10969
766	0.1055	0.48065	0.225542	0.655446	1.25292	1.10969
767	0.334708	0.48341	0.240667	0.650642	1.27029	1.10969
768	0.291958	0.466487	0.408542	0.636353	1.26413	1.10969
769	0.40825	0.447554	0.919083	0.60926	1.22045	1.10969
770	0.388583	0.429385	0.645583	0.588317	1.19889	1.10969
771	0.477542	0.430975	0.713375	0.588507	1.09154	1.10969
772	0.62375	0.436794	0.657042	0.599993	1.0557	1.10969
773	0.571625	0.417612	0.856542	0.584538	1.2136	1.10969
774	0.437083	0.408608	0.946042	0.586564	1.23444	1.10969
775	0.683375	0.411572	0.8995	0.587149	1.23909	1.10969
776	0.737792	0.420272	0.920833	0.590268	1.19149	1.10969
777	0.524125	0.423785	0.724667	0.590326	1.17123	1.10969
778	0.352917	0.416036	0.723167	0.590239	1.06703	1.10969
779	0.151292	0.416212	0.3585	0.607393	1.05234	1.10969
780	0.176625	0.422211	0.233458	0.611647	1.17347	1.10969
781	0.417083	0.431336	0.274708	0.621425	1.16035	1.10969
782	0.0619583	0.437236	0.0580833	0.622399	1.19016	1.10969
783	0.19	0.431525	0.0337917	0.624258	1.21619	1.10969
784	0.359625	0.43211	0.259208	0.620026	1.21014	1.10969
785	0.456042	0.430308	0.715167	0.615201	1.10889	1.10969
786	0.33525	0.420797	0.483417	0.600719	1.09213	1.10969
787	0.279917	0.407443	0.387458	0.586832	1.27757	1.10969
788	0.571292	0.389328	0.892	0.580397	1.3274	1.10969
789	0.730125	0.389296	0.978542	0.571014	1.33192	1.10969
790	0.894833	0.400938	0.986625	0.570701	1.33692	1.10969
791	0.862417	0.404796	0.965333	0.571815	1.3123	1.10969
792	0.549417	0.407633	0.923375	0.573989	1.20681	1.10969
793	0.374375	0.416186	0.870292	0.580189	1.15469	1.10969
794	0.264542	0.420008	0.61775	0.579347	1.24182	1.10969
795	0.328083	0.422096	0.724458	0.587104	1.21897	1.10969
796	0.2825	0.436228	0.25475	0.603325	1.20378	1.10969
797	0.163375	0.440835	0.296458	0.613894	1.19192	1.10969
798	0.3095	0.458186	0.281583	0.640304	1.18357	1.10969
799	0.354208	0.456092	0.774333	0.640786	1.03743	1.10969
800	0.10325	0.453721	0.211125	0.641707	1.01202	1.10969
801	0.0769167	0.444132	0.29675	0.626407	1.15442	1.10969
802	0.0802917	0.445531	0.464	0.6361	1.15765	1.10969
803	0.570667	0.444031	0.575042	0.652597	1.12755	1.10969
804	0.786333	0.429038	0.936667	0.65081	1.13817	1.10969
805	0.799125	0.416664	0.932917	0.647943	1.11814	1.10969
806	0.822917	0.404093	0.986042	0.644138	1.10378	1.10969
807	0.780708	0.379974	0.910667	0.622082	1.13077	1.10969
808	0.467583	0.381564	0.697917	0.605761	1.25541	1.10969
809	0.213917	0.374989	0.591208	0.602175	1.24349	1.10969
810	0.600583	0.380067	0.720083	0.593254	1.19629	1.10969
811	0.555292	0.379774	0.591792	0.593701	1.16587	1.10969
812	0.5825	0.388026	0.850375	0.605122	1.10784	1.10969
813	0.127167	0.387182	0.04825	0.613107	1.03102	1.10969
814	0.2885	0.37949	0.286833	0.611215	0.977951	1.10969
815	0.168375	0.371903	0.256167	0.591013	1.10069	1.10969
816	0.377208	0.383661	0.774208	0.615256	1.11565	1.10969
817	0.234917	0.391258	0.882375	0.636314	1.14735	1.10969
818	0.1215	0.400208	0.838375	0.651565	1.15808	1.10969
819	0.358917	0.385135	0.892542	0.655753	1.05033	0.955597
820	0.517708	0.362886	0.872458	0.626192	1.01342	0.955597
821	0.138833	0.347622	0.303667	0.601044	0.976709	0.955597
822	0.597125	0.335146	0.43375	0.587507	1.01691	0.955597
823	0.177125	0.33666	0.762708	0.586608	1.08565	0.955597
824	0.416875	0.339181	0.350125	0.589311	1.09742	0.955597
825	0.319292	0.342731	0.737875	0.592515	1.08799	0.955597
826	0.530083	0.332396	0.597375	0.580532	1.04107	0.955597
827	0.138042	0.320362	0.536	0.571571	0.971826	0.955597
828	0.07875	0.317713	0.224833	0.569786	0.951158	0.955597
829	0.126583	0.33874	0.16825	0.595996	1.08748	0.955597
830	0.456	0.346018	0.938417	0.611699	1.09135	0.955597
831	0.304833	0.356293	0.9285	0.620667	1.10446	0.955597
832	0.348792	0.364647	0.921542	0.620499	1.1132	0.955597
833	0.118458	0.359675	0.700667	0.596706	1.10165	0.955597
834	0.118875	0.359686	0.0498333	0.578611	0.944602	0.955597
835	0.341208	0.352399	0.1785	0.562499	0.922278	0.955597
836	0.448625	0.345399	0.579917	0.564271	1.01161	0.955597
837	0.826125	0.357589	0.883708	0.576701	1.00943	0.955597
838	0.543208	0.355646	0.779	0.5904	1.00085	0.955597
839	0.320417	0.3657	0.687333	0.582597	1.01184	0.955597
840	0.290542	0.36376	0.360583	0.593576	0.97478	0.955597
841	0.194292	0.363818	0.322958	0.592644	0.87085	0.955597
842	0.503	0.353175	0.796833	0.590006	0.844091	0.955597
843	0.758	0.35269	0.834542	0.586022	0.957625	0.955597
844	0.506833	0.360124	0.757917	0.602058	1.01152	0.955597
845	0.476625	0.36835	0.525208	0.598899	0.969873	0.955597
846	0.627833	0.363333	0.769167	0.576058	1.00236	0.955597
847	0.08575	0.369743	0.168583	0.558033	1.03782	0.955597
848	0.121833	0.360001	0.295542	0.551307	0.942121	0.955597
849	0.140292	0.360872	0.409167	0.546754	0.928286	0.955597
850	0.307708	0.358664	0.925625	0.558503	1.06057	0.955597
851	0.504542	0.352776	0.676583	0.558204	1.03223	0.955597
852	0.538833	0.344301	0.844708	0.569685	1.03438	0.955597
853	0.47875	0.318421	0.528625	0.56914	1.01725	0.955597
854	0.358667	0.30169	0.6795	0.559246	0.98192	0.955597
855	0.321042	0.298344	0.709917	0.541222	0.861851	0.955597
856	0.210792	0.299436	0.518208	0.544818	0.814389	0.955597
857	0.1235	0.297425	0.4165	0.547987	0.848997	0.955597
858	0.30175	0.2912	0.705917	0.537264	0.959719	0.955597
859	0.373375	0.268718	0.0734583	0.518553	0.955898	0.955597
860	0.3055	0.254611	0.253208	0.509972	0.956702	0.955597
861	0.497125	0.248833	0.38775	0.515164	0.936684	0.894703
862	0.0565417	0.239861	0.71975	0.511376	0.872291	0.894703
863	0.144583	0.245915	0.564083	0.524272	0.837785	0.894703
864	0.052625	0.244557	0.402292	0.527069	0.948938	0.894703
865	0.164583	0.248542	0.169542	0.534968	0.966072	0.894703
866	0.194375	0.246342	0.924333	0.525521	0.963427	0.894703
867	0.0497083	0.231914	0.867375	0.50596	0.973769	0.894703
868	0.0412917	0.215683	0.482167	0.483571	0.955646	0.894703
869	0.220042	0.200522	0.146625	0.475546	0.852074	0.894703
870	0.323292	0.190597	0.468458	0.461592	0.822793	0.894703
871	0.133958	0.18331	0.418042	0.458324	0.947859	0.894703
872	0.31625	0.181918	0.475125	0.45859	0.935107	0.894703
873	0.0835417	0.181429	0.273208	0.449489	0.935035	0.894703
874	0.083625	0.174772	0.5005	0.430972	0.959956	0.894703
875	0.303292	0.164408	0.680958	0.439688	0.929842	0.894703
876	0.358667	0.155103	0.655542	0.435594	0.814748	0.894703
877	0.267375	0.139156	0.555458	0.436526	0.812601	0.894703
878	0.0810833	0.139681	0.379458	0.429444	0.845398	0.894703
879	0.259833	0.135958	0.646125	0.437757	0.936222	0.894703
880	0.241708	0.149724	0.642208	0.439458	0.948757	0.894703
881	0.0717083	0.173274	0.08975	0.464857	0.961739	0.894703
882	0.0519167	0.179421	0.173042	0.452835	0.941827	0.894703
883	0.0239167	0.188503	0.287875	0.438794	0.836344	0.894703
884	0.0609167	0.197417	0.260875	0.442796	0.812002	0.894703
885	0.102417	0.21065	0.611875	0.463026	0.938083	0.894703
886	0.169042	0.210529	0.526208	0.468185	0.939052	0.894703
887	0.108833	0.223074	0.143458	0.477994	0.947663	0.894703
888	0.102042	0.232149	0.150417	0.489418	0.945396	0.894703
889	0.0624583	0.23784	0.334917	0.511978	0.93488	0.894703
890	0.0263333	0.242964	0.130417	0.516347	0.83182	0.894703
891	0.0187083	0.238467	0.415708	0.508093	0.812726	0.894703
892	0.0722917	0.231353	0.507292	0.492736	0.940263	0.894703
893	0.0329167	0.224025	0.813458	0.481958	0.945115	0.894703
894	0.465583	0.223871	0.453333	0.474338	0.930006	0.894703
895	0.871083	0.217161	0.9315	0.459101	0.940155	0.894703
896	0.378792	0.211196	0.563667	0.4538	0.926149	0.894703
897	0.322167	0.213664	0.446167	0.458689	0.824947	0.894703
898	0.308708	0.218221	0.602208	0.468237	0.80553	0.894703
899	0.617042	0.223017	0.753542	0.464831	0.927266	0.894703
900	0.319667	0.223476	0.623208	0.471125	0.951782	0.894703
901	0.510292	0.222586	0.712333	0.459878	0.944523	0.894703
902	0.5885	0.222719	0.817833	0.455353	0.935634	0.894703
903	0.254292	0.223649	0.95	0.457804	0.926987	0.894703
904	0.237333	0.224853	0.631583	0.45484	0.827806	0.894703
905	0.168375	0.229042	0.433333	0.450782	0.806141	0.894703
906	0.14525	0.229601	0.194833	0.474607	0.952261	0.894703
907	0.0475417	0.231181	0.232125	0.484478	0.964233	0.894703
908	0.0764583	0.229932	0.150833	0.479867	0.967554	0.894703
909	0.0585417	0.230637	0.189042	0.467106	0.962759	0.894703
910	0.06275	0.217928	0.483167	0.457818	0.944765	0.894703
911	0.14575	0.197353	0.236417	0.438068	0.83981	0.894703
912	0.188625	0.193213	0.4595	0.433231	0.829602	0.894703
913	0.167792	0.186771	0.185667	0.437199	0.955351	0.894703
914	0.0747083	0.1818	0.449708	0.427485	0.958871	0.894703
915	0.0757083	0.163371	0.274458	0.406128	0.978193	0.894703
916	0.173042	0.156578	0.390458	0.389804	0.968309	0.894703
917	0.136708	0.145404	0.217	0.379342	0.957127	0.894703
918	0.138167	0.131269	0.0615	0.353554	0.860011	0.894703
919	0.188125	0.13354	0.213167	0.331828	0.83195	0.894703
920	0.043125	0.136242	0.845167	0.324188	0.960402	0.894703
921	0.0660833	0.134456	0.711833	0.317817	0.960278	0.894703
922	0.0348333	0.132056	0.368958	0.315339	0.944327	0.894703
923	0.0540833	0.138965	0.430625	0.324551	0.940756	0.894703
924	0.0842917	0.142976	0.174708	0.34939	0.945093	0.894703
925	0.253833	0.160847	0.339	0.372657	0.853769	0.894703
926	0.254583	0.176485	0.418542	0.388029	0.832067	0.894703
927	0.128917	0.180415	0.565208	0.403542	0.954359	0.894703
928	0.159583	0.191847	0.310792	0.398117	0.94915	0.894703
929	0.0641667	0.200056	0.112833	0.404599	0.953269	0.894703
930	0.115875	0.206211	0.1335	0.404357	0.953222	0.894703
931	0.175083	0.21225	0.398458	0.403869	0.928626	0.883111
932	0.164458	0.215218	0.0442083	0.402607	0.825014	0.883111
933	0.322417	0.215497	0.298208	0.403263	0.813073	0.883111
934	0.318375	0.221389	0.402375	0.414042	0.956204	0.883111
935	0.114792	0.221224	0.242208	0.42101	0.963088	0.883111
936	0.07325	0.229996	0.1205	0.402993	0.938131	0.883111
937	0.254833	0.234636	0.5085	0.384611	0.96599	0.883111
938	0.196792	0.239093	0.896	0.383161	0.95125	0.883111
939	0.594667	0.242699	0.887042	0.375876	0.790642	0.883111
940	0.531875	0.244874	0.944333	0.383624	0.788228	0.883111
941	0.263667	0.24099	0.701792	0.389937	0.909023	0.883111
942	0.531583	0.243572	0.29675	0.388743	0.902155	0.883111
943	0.414042	0.257653	0.380125	0.394128	0.907999	0.883111
944	0.259375	0.267024	0.442458	0.406233	0.93633	0.883111
945	0.256875	0.284974	0.259833	0.429043	0.942983	0.883111
946	0.262083	0.299254	0.352583	0.451742	0.836318	0.883111
947	0.145083	0.297668	0.236667	0.447065	0.808863	0.883111
948	0.314917	0.2935	0.384875	0.450288	0.927086	0.883111
949	0.183167	0.290465	0.422208	0.452083	0.943193	0.883111
950	0.306292	0.292801	0.304667	0.459838	0.921747	0.883111
951	0.205292	0.300953	0.160375	0.46185	0.914695	0.883111
952	0.168542	0.314617	0.325458	0.477736	0.9011	0.883111
953	0.16225	0.313033	0.212083	0.486013	0.812468	0.883111
954	0.149542	0.317997	0.407125	0.476494	0.808294	0.883111
955	0.137333	0.312419	0.528417	0.473781	0.91508	0.883111
956	0.332042	0.30609	0.382708	0.452076	0.931947	0.883111
957	0.551333	0.307944	0.72675	0.442983	0.914774	0.883111
958	0.440708	0.293308	0.673958	0.442276	0.92621	0.883111
959	0.602667	0.28644	0.797125	0.432586	0.885625	0.883111
960	0.544292	0.286264	0.814458	0.432672	0.813317	0.883111
961	0.1275	0.289283	0.258167	0.448486	0.808604	0.883111
962	0.0394167	0.289321	0.140875	0.442954	0.945924	0.883111
963	0.231375	0.28909	0.352083	0.442399	0.960278	0.883111
964	0.388458	0.281615	0.635	0.434793	0.943541	0.883111
965	0.359333	0.281771	0.302583	0.4218	0.929641	0.883111
966	0.483167	0.282803	0.597083	0.416579	0.88513	0.883111
967	0.207333	0.284338	0.756792	0.437026	0.816433	0.883111
968	0.345708	0.299392	0.610458	0.451271	0.803968	0.883111
969	0.427333	0.316871	0.805625	0.473514	0.840189	0.883111
970	0.342	0.337075	0.293208	0.491739	0.933496	0.883111
971	0.319292	0.350793	0.429	0.501568	0.940627	0.883111
972	0.0925	0.357639	0.275542	0.516828	0.93256	0.883111
973	0.208	0.354392	0.0894167	0.518299	0.921005	0.883111
974	0.254083	0.348201	0.445042	0.505697	0.831924	0.883111
975	0.347458	0.350401	0.73425	0.506289	0.812409	0.951433
976	0.263208	0.347897	0.186625	0.498265	0.940266	0.951433
977	0.138167	0.366088	0.22	0.521158	0.94135	0.951433
978	0.0906667	0.394172	0.156708	0.546396	0.960085	0.951433
979	0.187833	0.402281	0.0324167	0.559079	0.966164	0.951433
980	0.33725	0.412721	0.148042	0.566708	0.928804	0.951433
981	0.251333	0.416401	0.773792	0.586426	0.835838	0.951433
982	0.620167	0.409042	0.752792	0.59309	0.816436	0.951433
983	0.686625	0.41409	0.879375	0.590846	0.928577	0.951433
984	0.755667	0.425117	0.953875	0.593768	0.968097	0.951433
985	0.548875	0.437482	0.823292	0.595513	0.958731	0.951433
986	0.537417	0.444671	0.8405	0.616563	0.969134	0.951433
987	0.453917	0.440085	0.770875	0.622629	0.937295	0.951433
988	0.255	0.456906	0.295917	0.642658	0.845357	0.951433
989	0.668667	0.467433	0.814875	0.666818	0.845957	0.951433
990	0.469167	0.470669	0.57375	0.680515	0.948189	0.951433
991	0.673208	0.485061	0.944958	0.688164	0.930585	0.951433
992	0.881958	0.491488	0.898	0.702899	0.952917	0.951433
993	0.474625	0.504232	0.732583	0.722746	0.96136	0.951433
994	0.701667	0.504599	0.863875	0.721346	0.941347	0.951433
995	0.46975	0.504079	0.894125	0.728983	0.908864	0.951433
996	0.262375	0.514325	0.797	0.744379	0.88516	0.951433
997	0.358792	0.533306	0.689458	0.748489	1.00061	0.951433
998	0.6765	0.540987	0.698125	0.754078	0.989535	0.951433
999	0.798292	0.532101	0.857958	0.746686	0.994639	0.951433
1000	0.557667	0.523506	0.924708	0.74536	0.976679	0.951433
1001	0.181708	0.530335	0.611	0.748501	0.976562	0.951433
1002	0.597125	0.529774	0.876417	0.753082	0.872849	0.951433
1003	0.523833	0.520093	0.814208	0.747062	0.860654	0.951433
1004	0.351167	0.514207	0.855958	0.74329	0.998531	0.951433
1005	0.779208	0.506664	0.963708	0.734289	0.988058	0.951433
1006	0.456	0.500679	0.628667	0.725724	1.0033	0.951433
1007	0.5205	0.482054	0.815417	0.698211	1.00354	0.951433
1008	0.101667	0.464347	0.114708	0.686612	0.997512	0.951433
1009	0.17225	0.4641	0.261542	0.676549	0.909824	0.951433
1010	0.644625	0.459908	0.609917	0.673808	0.881261	0.951433
1011	0.82075	0.467226	0.897083	0.674989	0.991386	0.951433
1012	0.850625	0.489663	0.920458	0.680147	0.95506	0.951433
1013	0.420042	0.501039	0.657625	0.684225	0.988542	0.951433
1014	0.497792	0.496983	0.914083	0.687415	0.988869	0.951433
1015	0.75375	0.490347	0.917542	0.686772	0.965587	0.951433
1016	0.520583	0.493756	0.977917	0.674182	0.872328	0.951433
1017	0.1635	0.496519	0.590292	0.674403	0.880715	0.951433
1018	0.0784167	0.482388	0.18275	0.674318	1.0218	0.951433
1019	0.442375	0.471288	0.544833	0.67856	1.02066	0.951433
1020	0.289625	0.469886	0.316792	0.677324	1.02251	0.951433
1021	0.114458	0.451335	0.119583	0.667572	1.02205	0.951433
1022	0.35075	0.445479	0.550042	0.665843	1.0225	0.951433
1023	0.467208	0.457014	0.430667	0.670664	0.895476	0.951433
1024	0.575917	0.467471	0.781667	0.695865	0.868414	0.951433
1025	0.689292	0.467567	0.929542	0.710478	0.969995	0.951433
1026	0.935458	0.461546	0.95175	0.717117	1.01096	0.951433
1027	0.700083	0.453272	0.811792	0.717935	1.01064	0.951433
1028	0.554833	0.438579	0.793833	0.71081	1.01642	0.951433
1029	0.599208	0.450333	0.838667	0.718783	1.02024	1.10969
1030	0.659917	0.448114	0.547	0.715001	0.97092	1.10969
1031	0.264625	0.431597	0.617625	0.705242	0.99092	1.10969
1032	0.173167	0.431936	0.873875	0.698615	1.13444	1.10969
1033	0.190833	0.444312	0.941458	0.705731	1.15159	1.10969
1034	0.309125	0.465772	0.818875	0.729203	1.16327	1.10969
1035	0.222667	0.465982	0.671167	0.737608	1.1201	1.10969
1036	0.280333	0.463931	0.576792	0.742079	1.13016	1.10969
1037	0.866542	0.471625	0.960042	0.759297	0.941219	1.10969
1038	0.415375	0.468693	0.87075	0.759161	0.956625	1.10969
1039	0.175125	0.467719	0.699917	0.772235	1.10033	1.10969
1040	0.464	0.470683	0.809083	0.778414	1.0627	1.10969
1041	0.572542	0.466678	0.921625	0.779496	1.08078	1.10969
1042	0.409833	0.440679	0.706708	0.771619	1.0812	1.10969
1043	0.772667	0.423014	0.896833	0.753236	1.05563	1.10969
1044	0.431208	0.410342	0.800625	0.74081	0.984541	1.10969
1045	0.25825	0.402321	0.62475	0.738726	0.964583	1.10969
1046	0.53075	0.388061	0.779125	0.730015	1.08815	1.10969
1047	0.534792	0.398504	0.80375	0.731282	1.08315	1.10969
1048	0.722208	0.417746	0.886917	0.732946	1.05695	1.10969
1049	0.448667	0.436596	0.797	0.731624	1.09427	1.10969
1050	0.228083	0.453781	0.450917	0.736901	1.06714	1.10969
1051	0.345292	0.453175	0.636125	0.736746	0.973067	1.10969
1052	0.262792	0.451026	0.545958	0.730378	0.976291	1.10969
1053	0.438	0.431776	0.822875	0.730493	1.15196	1.10969
1054	0.664833	0.424293	0.967042	0.724103	1.19821	1.10969
1055	0.569125	0.425122	0.962	0.714735	1.24936	1.10969
1056	0.1555	0.424089	0.715458	0.706814	1.2373	1.10969
1057	0.170125	0.432558	0.260292	0.703511	1.196	1.10969
1058	0.174667	0.441854	0.421042	0.710675	1.05013	1.10969
1059	0.358583	0.428446	0.776167	0.713154	1.04248	1.10969
1060	0.232125	0.418018	0.285667	0.718594	1.19195	1.10969
1061	0.577917	0.416656	0.655625	0.707153	1.19047	1.10969
1062	0.750417	0.415531	0.923792	0.701244	1.11388	1.10969
1063	0.756333	0.418294	0.901792	0.699964	1.09778	1.10969
1064	0.824667	0.408338	0.977208	0.691712	1.09971	1.10969
1065	0.2045	0.421042	0.6665	0.693486	1.02532	1.10969
1066	0.215875	0.429464	0.38575	0.69565	0.967088	1.10969
1067	0.289042	0.429335	0.9635	0.69081	1.12878	1.10969
1068	0.190875	0.443515	0.679042	0.703733	1.18696	1.10969
1069	0.2	0.439213	0.418875	0.696776	1.19488	1.10969
1070	0.433	0.427989	0.571458	0.687607	1.12058	1.10969
1071	0.826625	0.416858	0.822542	0.662444	1.08329	1.10969
1072	0.688708	0.424318	0.921625	0.648221	1.00665	1.10969
1073	0.370417	0.423811	0.971208	0.650024	1.01264	1.10969
1074	0.118375	0.420682	0.963833	0.649536	1.18314	1.10969
1075	0.217375	0.418449	0.2815	0.641642	1.15814	1.10969
1076	0.497	0.423299	0.601875	0.654833	1.17886	1.10969
1077	0.617708	0.412111	0.765333	0.647711	1.19091	1.10969
1078	0.4235	0.400612	0.639375	0.633639	1.21436	1.10969
1079	0.829792	0.398129	0.850208	0.629532	1.1073	1.10969
1080	0.48075	0.387217	0.515833	0.61421	1.0841	1.10969
1081	0.341417	0.404519	0.490917	0.621014	1.20053	1.10969
1082	0.688208	0.410958	0.933667	0.640151	1.14871	1.10969
1083	0.308917	0.404092	0.614167	0.633814	1.14838	1.10969
1084	0.328125	0.402458	0.691958	0.623169	1.13806	1.10969
1085	0.235208	0.406551	0.207125	0.635044	1.08495	1.10969
1086	0.379292	0.401637	0.28875	0.641407	0.985797	1.10969
1087	0.154917	0.382807	0.314375	0.625158	1.00199	1.10969
1088	0.0807917	0.388304	0.406417	0.61625	1.03641	1.10969
1089	0.291583	0.394494	0.539333	0.610679	0.928883	1.10969
1090	0.377625	0.397944	0.681417	0.602215	0.904954	1.10969
1091	0.242292	0.400811	0.441958	0.61295	1.01741	1.10969
1092	0.405458	0.396217	0.501625	0.621635	1.02247	1.10969
1093	0.681833	0.403201	0.778583	0.626942	0.961111	1.10969
1094	0.497292	0.419158	0.517542	0.637297	0.954631	1.10969
1095	0.723583	0.401664	0.870625	0.640367	0.963282	1.10969
1096	0.409042	0.411972	0.959875	0.653526	0.935239	1.10969
1097	0.0830417	0.42505	0.773375	0.66851	1.12854	1.10969
1098	0.141875	0.418169	0.359708	0.667581	1.19641	1.10969
1099	0.322792	0.416551	0.775125	0.655685	1.19575	1.10969
1100	0.285583	0.408728	0.762333	0.65266	1.09841	1.10969
1101	0.261708	0.406729	0.335083	0.660333	1.05381	1.10969
1102	0.853625	0.405911	0.654375	0.669317	1.12568	1.10969
1103	0.556125	0.410022	0.804083	0.678625	1.16284	1.10969
1104	0.221875	0.412892	0.709917	0.666621	1.21383	1.10969
1105	0.303375	0.407867	0.603542	0.651556	1.21771	1.10969
1106	0.359167	0.417212	0.862417	0.654814	1.19923	1.10969
1107	0.82725	0.430801	0.924542	0.659324	1.01323	1.10969
1108	0.902208	0.446501	0.950042	0.661418	0.98314	1.10969
1109	0.304958	0.436782	0.942292	0.662528	1.14745	1.10969
1110	0.79	0.429772	0.910625	0.66686	1.11967	1.10969
1111	0.73375	0.410719	0.940417	0.64696	1.15555	1.10969
1112	0.481792	0.3998	0.905792	0.617389	1.20972	1.10969
1113	0.260375	0.4028	0.257292	0.608654	1.22299	1.10969
1114	0.0934167	0.409046	0.601208	0.604975	1.12584	1.10969
1115	0.17525	0.412594	0.437333	0.601457	1.10177	1.10969
1116	0.35475	0.425103	0.55825	0.607615	1.24412	1.10969
1117	0.27825	0.427339	0.593625	0.617661	1.23552	1.10969
1118	0.166875	0.412836	0.0462917	0.618324	1.24444	1.10969
1119	0.140833	0.40511	0.087375	0.614354	1.24539	1.10969
1120	0.658	0.425837	0.779167	0.621319	1.16718	1.10969
1121	0.649958	0.444586	0.57725	0.632467	1.02003	1.10969
1122	0.876458	0.442768	0.564458	0.62584	1.03743	1.10969
1123	0.39025	0.422803	0.811875	0.620822	1.20452	1.10969
1124	0.287	0.412333	0.6475	0.612278	1.24023	1.10969
1125	0.152	0.424901	0.273625	0.605524	1.27079	1.10969
1126	0.0814583	0.414876	0.07275	0.5966	1.27709	1.10969
1127	0.173042	0.408311	0.511333	0.592081	1.25861	1.10969
1128	0.32925	0.413118	0.249333	0.589503	1.14622	1.10969
1129	0.42925	0.429482	0.669583	0.609425	1.10951	1.10969
1130	0.660833	0.453949	0.947083	0.619279	1.21891	1.10969
1131	0.328792	0.462313	0.636458	0.627685	1.21301	1.10969
1132	0.418542	0.473736	0.67425	0.634556	1.1608	1.10969
1133	0.324333	0.481551	0.685	0.632149	1.15213	1.10969
1134	0.843708	0.49181	0.918875	0.648875	1.11992	1.10969
1135	0.865833	0.503492	0.937958	0.674119	1.03209	1.10969
1136	0.304625	0.48749	0.663625	0.656829	1.03051	1.10969
1137	0.228292	0.473382	0.774	0.648744	1.17073	1.10969
1138	0.588125	0.452769	0.693708	0.64256	1.17395	1.10969
1139	0.682	0.448625	0.739667	0.632299	1.12705	1.10969
1140	0.48925	0.440987	0.642917	0.618569	1.12994	1.10969
1141	0.536792	0.43931	0.804833	0.617387	1.10735	1.10969
1142	0.626	0.456796	0.828458	0.641619	0.987226	1.10969
1143	0.751292	0.471326	0.854958	0.653425	0.943541	1.10969
1144	0.827417	0.478865	0.896833	0.672728	1.09128	1.10969
1145	0.426167	0.475104	0.6895	0.672687	1.10691	1.10969
1146	0.697458	0.462296	0.764375	0.668663	1.08461	1.10969
1147	0.512708	0.468621	0.521417	0.668956	1.06888	1.10969
1148	0.474625	0.47279	0.548083	0.676039	1.06102	1.10969
1149	0.491292	0.485806	0.844708	0.6854	0.96994	1.10969
1150	0.177958	0.476087	0.260458	0.670228	0.952194	1.10969
1151	0.226708	0.470644	0.334708	0.660746	1.04354	1.10969
1152	0.258083	0.48939	0.378917	0.668896	1.08598	1.10969
1153	0.265917	0.511729	0.504042	0.674618	1.0811	1.10969
1154	0.057875	0.519283	0.235625	0.681633	1.10576	1.10969
1155	0.101667	0.523211	0.238167	0.687143	1.07327	1.10969
1156	0.606042	0.522739	0.799708	0.691318	0.935788	1.10969
1157	0.608958	0.527207	0.8655	0.696757	0.95079	1.10969
1158	0.555417	0.512403	0.828417	0.694407	1.08252	1.10969
1159	0.316417	0.501685	0.668375	0.683346	1.1068	1.10969
1160	0.276583	0.490035	0.826333	0.675572	1.09086	1.10969
1161	0.518542	0.490553	0.64525	0.672335	1.09084	1.10969
1162	0.543625	0.4925	0.88675	0.675161	1.08463	1.10969
1163	0.714792	0.4887	0.965833	0.681126	0.984625	1.10969
1164	0.552167	0.49711	0.463708	0.692675	0.970274	1.10969
1165	0.702542	0.492731	0.6535	0.694217	1.10056	1.10969
1166	0.867	0.500781	0.908125	0.706356	1.11186	1.10969
1167	0.898458	0.507632	0.945667	0.711035	1.09362	1.10969
1168	0.81475	0.513279	0.904167	0.718424	1.07995	1.10969
1169	0.799833	0.518165	0.904958	0.724889	1.05211	1.10969
1170	0.475083	0.523615	0.768167	0.738967	0.968866	1.10969
1171	0.670833	0.524546	0.968	0.739983	0.969961	1.10969
1172	0.181875	0.515592	0.757958	0.727643	1.09251	1.10969
1173	0.42975	0.501304	0.523125	0.718293	1.09415	1.10969
1174	0.477917	0.495128	0.663625	0.704826	1.06081	1.10969
1175	0.441708	0.502003	0.592375	0.686946	1.05841	1.10969
1176	0.755875	0.508399	0.849167	0.665224	1.03741	1.10969
1177	0.398708	0.495851	0.700375	0.656586	0.968747	1.10969
1178	0.726917	0.485324	0.894542	0.639386	0.927058	1.10969
1179	0.359917	0.471896	0.890958	0.627615	1.06535	1.10969
1180	0.419458	0.464456	0.624625	0.624485	1.08581	1.10969
1181	0.43225	0.444474	0.475083	0.603206	1.0818	1.10969
1182	0.4275	0.419029	0.600583	0.577083	1.05641	1.10969
1183	0.4125	0.397375	0.698	0.554468	1.02642	1.10969
1184	0.221375	0.384151	0.657958	0.536281	0.937907	0.955597
1185	0.129583	0.372489	0.268667	0.524631	0.904882	0.955597
1186	0.337417	0.377917	0.4295	0.525844	1.05239	0.955597
1187	0.180333	0.368278	0.585	0.521901	1.07907	0.955597
1188	0.370125	0.368925	0.424417	0.519072	1.09259	0.955597
1189	0.522667	0.360947	0.131958	0.524961	1.10942	0.955597
1190	0.468458	0.351985	0.174667	0.518868	1.05864	0.955597
1191	0.142125	0.343236	0.386125	0.513912	0.955034	0.955597
1192	0.227792	0.329022	0.37075	0.506815	0.923132	0.955597
1193	0.311958	0.327007	0.612708	0.508651	1.03484	0.955597
1194	0.328958	0.315072	0.369792	0.510383	1.05642	0.955597
1195	0.103083	0.315633	0.015125	0.509982	1.05884	0.955597
1196	0.103667	0.311761	0.124458	0.512267	1.07427	0.955597
1197	0.248833	0.312993	0.267208	0.511804	1.04377	0.955597
1198	0.418042	0.303918	0.358542	0.512243	0.95052	0.955597
1199	0.449958	0.292139	0.555458	0.495706	0.936844	0.955597
1200	0.637917	0.28834	0.804583	0.480617	1.02391	0.955597
1201	0.381667	0.286244	0.849708	0.478583	1.02452	0.955597
1202	0.201292	0.2786	0.673083	0.472574	1.00212	0.955597
1203	0.190417	0.280153	0.699792	0.477631	0.968498	0.955597
1204	0.209042	0.27584	0.480833	0.494144	0.868624	0.955597
1205	0.17925	0.273001	0.443708	0.521754	0.837738	0.955597
1206	0.329458	0.26509	0.63625	0.545447	0.785709	0.955597
1207	0.33825	0.26325	0.755458	0.558039	0.826374	0.955597
1208	0.368875	0.259646	0.9465	0.551082	0.934018	0.955597
1209	0.37675	0.265125	0.878917	0.553433	0.96245	0.955597
1210	0.303292	0.264883	0.693167	0.571258	0.962545	0.955597
1211	0.469208	0.26301	0.461208	0.581528	0.932543	0.955597
1212	0.15525	0.261314	0.61375	0.584382	0.873242	0.955597
1213	0.059125	0.254417	0.201875	0.583046	0.867116	0.955597
1214	0.107417	0.244593	0.205292	0.577656	0.981288	0.955597
1215	0.0667083	0.231464	0.207667	0.567094	0.994296	0.955597
1216	0.108083	0.213149	0.249208	0.542731	0.976743	0.955597
1217	0.226917	0.20971	0.736708	0.52486	0.994037	0.955597
1218	0.24075	0.212193	0.919833	0.525282	0.974323	0.955597
1219	0.4375	0.208228	0.96025	0.5166	0.891901	0.955597
1220	0.231125	0.203606	0.885458	0.503639	0.865766	0.955597
1221	0.0869167	0.200826	0.763875	0.498392	0.903341	0.955597
1222	0.119667	0.195412	0.162042	0.494332	0.98569	0.955597
1223	0.476333	0.196282	0.68325	0.488515	1.00232	0.955597
1224	0.321708	0.201063	0.904542	0.483022	0.995239	0.955597
1225	0.046875	0.197197	0.323208	0.477144	1.00034	0.955597
1226	0.0527917	0.194649	0.210083	0.4683	0.894072	0.894703
1227	0.0419167	0.2011	0.227125	0.459879	0.849684	0.894703
1228	0.123333	0.202194	0.196833	0.455547	0.916228	0.894703
1229	0.0560833	0.202779	0.238625	0.460278	0.938738	0.894703
1230	0.0884583	0.20631	0.0736667	0.471407	0.942422	0.894703
1231	0.2785	0.216264	0.313583	0.479168	0.948791	0.894703
1232	0.275792	0.229332	0.68575	0.485844	0.940511	0.894703
1233	0.0714583	0.230579	0.439333	0.482513	0.842493	0.894703
1234	0.070375	0.243965	0.092	0.480137	0.826834	0.894703
1235	0.095875	0.254258	0.286292	0.475942	0.937281	0.894703
1236	0.167042	0.253088	0.514458	0.461007	0.940186	0.894703
1237	0.364333	0.255272	0.580958	0.453414	0.941984	0.894703
1238	0.512292	0.25831	0.781708	0.465487	0.927833	0.894703
1239	0.260792	0.249638	0.702583	0.4607	0.911331	0.894703
1240	0.226833	0.253812	0.427833	0.44686	0.817256	0.894703
1241	0.66275	0.260789	0.208583	0.453301	0.789334	0.894703
1242	0.188083	0.263997	0.483792	0.454164	0.801948	0.894703
1243	0.0766667	0.279365	0.343792	0.476235	0.918261	0.894703
1244	0.213333	0.297461	0.539167	0.493281	0.923494	0.894703
1245	0.365333	0.309153	0.4405	0.509249	0.896536	0.894703
1246	0.500125	0.313318	0.4495	0.526458	0.870556	0.894703
1247	0.264333	0.311975	0.63675	0.52646	0.813037	0.894703
1248	0.642333	0.314238	0.848583	0.522243	0.787261	0.894703
1249	0.746292	0.333024	0.834375	0.535174	0.915991	0.894703
1250	0.196	0.340754	0.437417	0.545107	0.939348	0.894703
1251	0.152458	0.342499	0.536083	0.539069	0.928251	0.894703
1252	0.210792	0.349838	0.52425	0.53539	0.902443	0.894703
1253	0.216167	0.346593	0.539625	0.530426	0.912478	0.894703
1254	0.446958	0.332746	0.489333	0.513094	0.808869	0.894703
1255	0.256167	0.332374	0.516458	0.503225	0.796186	0.894703
1256	0.149042	0.330912	0.235958	0.513142	0.931937	0.894703
1257	0.502958	0.318161	0.88925	0.517686	0.93598	0.894703
1258	0.666208	0.315129	0.708208	0.526125	0.959211	0.894703
1259	0.406833	0.315114	0.717667	0.534678	0.971187	0.894703
1260	0.213417	0.315486	0.589958	0.520499	0.947241	0.894703
1261	0.238208	0.309233	0.313625	0.523819	0.832866	0.894703
1262	0.343667	0.314757	0.55925	0.537682	0.804108	0.894703
1263	0.635042	0.326987	0.82725	0.546647	0.916911	0.894703
1264	0.302292	0.317814	0.39	0.539124	0.946705	0.894703
1265	0.148208	0.299218	0.105167	0.533663	0.931087	0.894703
1266	0.387208	0.308488	0.404083	0.543087	0.914358	0.894703
1267	0.267	0.319019	0.432042	0.540071	0.911362	0.894703
1268	0.096875	0.318179	0.26175	0.552647	0.802302	0.894703
1269	0.249625	0.31305	0.4065	0.559339	0.789501	0.894703
1270	0.183	0.299114	0.725333	0.567125	0.914973	0.894703
1271	0.280208	0.297701	0.344917	0.558111	0.945874	0.894703
1272	0.097125	0.299799	0.736958	0.557611	0.933782	0.894703
1273	0.0762083	0.290214	0.600375	0.531971	0.920025	0.894703
1274	0.2245	0.274194	0.113792	0.513718	0.90052	0.894703
1275	0.17775	0.262074	0.540125	0.514358	0.823713	0.894703
1276	0.665833	0.257122	0.865375	0.519761	0.805653	0.894703
1277	0.63125	0.250726	0.905708	0.529897	0.912425	0.894703
1278	0.367125	0.244599	0.622875	0.516824	0.933316	0.894703
1279	0.188417	0.236119	0.670542	0.502896	0.946007	0.894703
1280	0.474083	0.238707	0.720167	0.509111	0.929782	0.894703
1281	0.468417	0.242489	0.445583	0.522254	0.893473	0.894703
1282	0.185583	0.242246	0.901542	0.528051	0.827198	0.894703
1283	0.0622917	0.248638	0.740375	0.533231	0.805117	0.894703
1284	0.028875	0.271079	0.722917	0.554335	0.922879	0.894703
1285	0.213792	0.273353	0.246042	0.557662	0.932926	0.894703
1286	0.211958	0.277908	0.220958	0.555433	0.935446	0.894703
1287	0.215417	0.278061	0.120042	0.563837	0.923864	0.894703
1288	0.185625	0.279532	0.160625	0.567237	0.904274	0.894703
1289	0.0432083	0.28091	0.736875	0.576853	0.814302	0.894703
1290	0.064875	0.281662	0.752042	0.592907	0.799259	0.894703
1291	0.0463333	0.278564	0.617708	0.58909	0.925055	0.894703
1292	0.159833	0.262286	0.167042	0.572335	0.936699	0.894703
1293	0.380667	0.251106	0.409417	0.558931	0.930291	0.894703
1294	0.379917	0.243747	0.576458	0.551072	0.911877	0.894703
1295	0.261667	0.240674	0.499458	0.543556	0.930845	0.894703
1296	0.379917	0.22661	0.578	0.531239	0.803787	0.883111
1297	0.45875	0.215796	0.587417	0.520065	0.770604	0.883111
1298	0.770125	0.221188	0.894875	0.504357	0.924324	0.883111
1299	0.317833	0.228282	0.506333	0.498276	0.964861	0.883111
1300	0.319667	0.240454	0.658458	0.494696	0.972588	0.883111
1301	0.284792	0.238489	0.597042	0.50226	1.01831	0.883111
1302	0.14125	0.246793	0.838958	0.515728	0.950897	0.883111
1303	0.117542	0.245361	0.888833	0.540846	0.840279	0.883111
1304	0.247083	0.244397	0.595417	0.553986	0.804411	0.883111
1305	0.0847917	0.246608	0.425625	0.544262	0.906718	0.883111
1306	0.1775	0.252996	0.362708	0.526461	0.909236	0.883111
1307	0.295833	0.258478	0.503583	0.516925	0.900254	0.883111
1308	0.146375	0.268874	0.387125	0.532046	0.902075	0.883111
1309	0.0962083	0.275029	0.445042	0.542554	0.894075	0.883111
1310	0.0521667	0.282233	0.350667	0.549589	0.802441	0.883111
1311	0.144	0.295201	0.110375	0.560121	0.785857	0.883111
1312	0.347333	0.300197	0.430292	0.567354	0.890662	0.883111
1313	0.275125	0.293196	0.557958	0.559819	0.896239	0.883111
1314	0.394042	0.285026	0.6155	0.545418	0.899968	0.883111
1315	0.154833	0.294194	0.472958	0.557593	0.903573	0.883111
1316	0.461083	0.298149	0.625	0.55826	0.88755	0.883111
1317	0.172458	0.293996	0.873583	0.557242	0.780394	0.883111
1318	0.156708	0.2948	0.554833	0.538929	0.792189	0.883111
1319	0.109542	0.295885	0.445167	0.527281	0.896785	0.883111
1320	0.2565	0.289997	0.218	0.524454	0.910868	0.883111
1321	0.210792	0.30095	0.331625	0.524544	0.921819	0.883111
1322	0.471708	0.315912	0.620667	0.535329	0.900463	0.883111
1323	0.565333	0.332342	0.724667	0.548881	0.890298	0.883111
1324	0.596042	0.352158	0.7875	0.564328	0.792222	0.883111
1325	0.650708	0.363717	0.815417	0.569346	0.785603	0.883111
1326	0.529792	0.382606	0.795	0.578182	0.902733	0.883111
1327	0.248708	0.392233	0.361375	0.590679	0.909823	0.883111
1328	0.525042	0.399383	0.462833	0.5968	0.891015	0.883111
1329	0.592875	0.410028	0.871583	0.606762	0.889435	0.883111
1330	0.438292	0.418894	0.678458	0.613044	0.897664	0.883111
1331	0.160208	0.419046	0.5665	0.626892	0.833641	0.883111
1332	0.165375	0.406085	0.289583	0.616608	0.813646	0.883111
1333	0.150083	0.404086	0.539375	0.589004	0.860542	0.883111
1334	0.0704583	0.407407	0.510625	0.579514	0.959272	0.883111
1335	0.413375	0.42775	0.428333	0.594431	0.970219	0.883111
1336	0.626375	0.431647	0.68625	0.608044	0.913945	0.883111
1337	0.788708	0.435697	0.910125	0.616069	0.880855	0.883111
1338	0.740875	0.442085	0.850542	0.621764	0.79222	0.883111
1339	0.442958	0.438383	0.595583	0.626585	0.79334	0.883111
1340	0.618833	0.43034	0.61575	0.621968	0.880916	0.951433
1341	0.432833	0.41586	0.485292	0.625513	0.922842	0.951433
1342	0.561833	0.404168	0.613917	0.612618	0.918023	0.951433
1343	0.594458	0.402181	0.856833	0.604965	0.921664	0.951433
1344	0.660042	0.391349	0.803958	0.592885	0.911308	0.951433
1345	0.159375	0.38699	0.888375	0.577233	0.843884	0.951433
1346	0.07225	0.378847	0.3165	0.580751	0.817598	0.951433
1347	0.1125	0.383896	0.0454583	0.580896	0.95113	0.951433
1348	0.256333	0.385443	0.270125	0.600194	0.952678	0.951433
1349	0.719833	0.386561	0.892667	0.609014	0.947753	0.951433
1350	0.373417	0.39845	0.626417	0.618164	0.934463	0.951433
1351	0.332292	0.393876	0.572375	0.624297	0.928037	0.951433
1352	0.663333	0.380633	0.7915	0.625339	0.809277	0.951433
1353	0.454292	0.365456	0.869292	0.611	0.848817	0.951433
1354	0.35475	0.347397	0.649	0.603487	0.960117	0.951433
1355	0.216292	0.34606	0.92175	0.601413	0.960074	0.951433
1356	0.179042	0.335576	0.408167	0.610358	0.964366	0.951433
1357	0.189083	0.330383	0.131792	0.602064	0.959694	0.951433
1358	0.200083	0.323165	0.100417	0.590836	0.905908	0.951433
1359	0.462125	0.313194	0.402042	0.59006	0.839542	0.951433
1360	0.194	0.310883	0.784	0.592639	0.837754	0.951433
1361	0.311667	0.324836	0.570833	0.591508	0.959467	0.951433
1362	0.211792	0.348013	0.868542	0.608192	0.978246	0.951433
1363	0.183625	0.369622	0.803958	0.636708	0.978166	0.951433
1364	0.427125	0.385886	0.785125	0.657039	0.91736	0.951433
1365	0.276167	0.388035	0.612333	0.658787	0.930727	0.951433
1366	0.229083	0.38865	0.7175	0.66446	0.828931	0.951433
1367	0.333375	0.380825	0.479958	0.660501	0.832138	0.951433
1368	0.199125	0.363756	0.625167	0.646358	0.977856	0.951433
1369	0.402833	0.351996	0.533333	0.640953	1.00239	0.951433
1370	0.304333	0.351829	0.884125	0.639715	0.998849	0.951433
1371	0.277042	0.354907	0.236458	0.625508	1.02768	0.951433
1372	0.345292	0.350576	0.277083	0.624539	1.00346	0.951433
1373	0.295333	0.359982	0.833542	0.627281	0.893892	0.951433
1374	0.590708	0.371347	0.881333	0.635428	0.881941	0.951433
1375	0.577958	0.363083	0.854458	0.632089	1.00097	0.951433
1376	0.767542	0.373249	0.817	0.631801	0.968031	0.951433
1377	0.760792	0.380426	0.900958	0.640385	0.997954	0.951433
1378	0.74425	0.384736	0.880042	0.626007	0.949719	0.951433
1379	0.784292	0.386264	0.945125	0.616629	0.978279	0.951433
1380	0.391875	0.386663	0.796583	0.605393	0.913878	0.951433
1381	0.0975417	0.397339	0.453625	0.617372	0.914591	0.951433
1382	0.15125	0.396271	0.367208	0.614237	1.06682	0.951433
1383	0.1015	0.392856	0.707125	0.605812	1.05109	0.951433
1384	0.34975	0.39386	0.611875	0.585549	0.997063	0.951433
1385	0.308625	0.391331	0.495542	0.575431	1.02937	0.951433
1386	0.049125	0.390931	0.379083	0.569837	0.991938	0.951433
1387	0.47125	0.389249	0.214042	0.588287	0.926093	0.951433
1388	0.541042	0.389404	0.344833	0.59725	0.903205	0.951433
1389	0.214208	0.394037	0.301875	0.600356	1.05481	0.951433
1390	0.498958	0.389107	0.775375	0.591492	1.05844	0.951433
1391	0.527	0.373368	0.828333	0.566697	1.06087	0.951433
1392	0.341083	0.365389	0.437208	0.561064	1.06331	0.951433
1393	0.229458	0.350221	0.522625	0.558874	1.03523	0.951433
1394	0.439083	0.333999	0.448042	0.549765	0.938248	1.10969
1395	0.596458	0.316575	0.971708	0.529375	0.940788	1.10969
1396	0.197042	0.325062	0.623458	0.519983	1.08307	1.10969
1397	0.230917	0.3399	0.227208	0.514262	1.09652	1.10969
1398	0.22925	0.338953	0.01725	0.514928	1.12379	1.10969
1399	0.326958	0.353526	0.229792	0.499069	1.09871	1.10969
1400	0.292333	0.359194	0.716333	0.507596	1.0451	1.10969
1401	0.226583	0.356796	0.789958	0.51249	0.949991	1.10969
1402	0.349958	0.360444	0.545958	0.509694	0.944402	1.10969
1403	0.434333	0.348578	0.926708	0.529536	1.07911	1.10969
1404	0.442792	0.336281	0.615417	0.533556	1.10315	1.10969
1405	0.105792	0.343864	0.110625	0.537771	1.11729	1.10969
1406	0.528167	0.343757	0.648	0.52514	1.11105	1.10969
1407	0.30575	0.338267	0.83525	0.517671	1.11863	1.10969
1408	0.257583	0.34299	0.606792	0.531917	1.04806	1.10969
1409	0.261583	0.340092	0.333417	0.542681	1.01205	1.10969
1410	0.6465	0.333593	0.514833	0.547204	1.10699	1.10969
1411	0.542667	0.32026	0.282	0.534858	1.13748	1.10969
1412	0.122833	0.319547	0.387167	0.534758	1.19357	1.10969
1413	0.538708	0.329854	0.231375	0.55841	1.1536	1.10969
1414	0.519792	0.328758	0.867667	0.5854	1.14439	1.10969
1415	0.236667	0.318418	0.642375	0.587522	1.04323	1.10969
1416	0.158583	0.315293	0.295208	0.579608	1.03352	1.10969
1417	0.11525	0.321354	0.809292	0.572815	1.16894	1.10969
1418	0.172125	0.32584	0.465417	0.574492	1.23049	1.10969
1419	0.441708	0.331172	0.428333	0.569857	1.20658	1.10969
1420	0.49575	0.344618	0.396458	0.58106	1.18471	1.10969
1421	0.362292	0.363007	0.60425	0.606039	1.15061	1.10969
1422	0.482792	0.366849	0.864583	0.609461	1.03541	1.10969
1423	0.1425	0.38649	0.845542	0.613264	0.997266	1.10969
1424	0.244125	0.395224	0.58375	0.623146	1.1144	1.10969
1425	0.196458	0.414683	0.601333	0.635325	1.10374	1.10969
1426	0.175667	0.417144	0.620458	0.649274	1.12237	1.10969
1427	0.540125	0.408864	0.93675	0.666369	1.13666	1.10969
1428	0.196375	0.418242	0.826958	0.682235	1.14039	1.10969
1429	0.01675	0.424757	0.293458	0.698828	1.07494	1.10969
1430	0.198583	0.423378	0.478917	0.693964	1.08284	1.10969
1431	0.408417	0.433956	0.586167	0.700783	1.21173	1.10969
1432	0.484542	0.442249	0.59625	0.702454	1.18355	1.10969
1433	0.594292	0.452058	0.787667	0.697628	1.21491	1.10969
1434	0.846167	0.46346	0.9515	0.71341	1.20583	1.10969
1435	0.657458	0.461889	0.86	0.728919	1.10159	1.10969
1436	0.643417	0.452318	0.750667	0.74264	0.98135	1.10969
1437	0.895	0.444563	0.949333	0.73164	0.995753	1.10969
1438	0.519583	0.447844	0.90325	0.717985	1.1442	1.10969
1439	0.845375	0.449121	0.698792	0.70154	1.13093	1.10969
1440	0.720333	0.446407	0.933292	0.693843	1.17237	1.10969
1441	0.29425	0.451861	0.794875	0.680893	1.18744	1.10969
1442	0.404167	0.460032	0.863125	0.684267	1.1316	1.10969
1443	0.734167	0.461512	0.729167	0.684661	1.04759	1.10969
1444	0.478417	0.481772	0.72175	0.688124	1.03603	1.10969
1445	0.554	0.499918	0.846958	0.707303	1.16578	1.10969
1446	0.407375	0.498039	0.345333	0.708561	1.20947	1.10969
1447	0.409542	0.500415	0.6645	0.717668	1.17508	1.10969
1448	0.514167	0.513075	0.938875	0.730529	1.13402	1.10969
1449	0.394583	0.510553	0.893625	0.735725	1.13799	1.10969
1450	0.208625	0.501047	0.808083	0.725287	1.02597	1.10969
1451	0.129625	0.502425	0.27425	0.72556	0.973744	1.10969
1452	0.58125	0.506869	0.454917	0.731383	1.03034	1.10969
1453	0.180792	0.504732	0.352208	0.729	0.97888	1.10969
1454	0.162708	0.505492	0.352833	0.728029	0.910884	1.10969
1455	0.360083	0.485789	0.212833	0.722865	0.923127	1.10969
1456	0.420792	0.476524	0.721667	0.710346	0.998653	1.10969
1457	0.584542	0.494478	0.948583	0.715375	0.954711	1.10969
1458	0.804167	0.495269	0.930833	0.708451	0.932205	1.10969
1459	0.561125	0.496004	0.868833	0.712372	0.983047	1.10969
1460	0.142208	0.502918	0.516667	0.720678	1.0068	1.10969
1461	0.479708	0.514961	0.859375	0.724696	0.929367	1.10969
1462	0.864333	0.525696	0.982083	0.744108	1.03327	1.10969
1463	0.518625	0.527271	0.943542	0.742021	1.06819	1.10969
1464	0.561	0.527068	0.638375	0.742233	0.994165	1.10969
1465	0.698792	0.526474	0.868167	0.735874	0.971321	1.10969
1466	0.77675	0.539767	0.925375	0.733892	1.08711	1.10969
1467	0.830875	0.548517	0.877833	0.742244	1.08289	1.10969
1468	0.542375	0.538386	0.874125	0.734047	1.12475	1.10969
1469	0.254292	0.543922	0.543875	0.743833	1.11335	1.10969
1470	0.442375	0.548869	0.557708	0.742901	1.1005	1.10969
1471	0.832875	0.552524	0.94575	0.7585	0.991794	1.10969
1472	0.427917	0.555424	0.655417	0.763874	0.982148	1.10969
1473	0.756208	0.552522	0.846792	0.753582	1.08905	1.10969
1474	0.685833	0.542499	0.970917	0.737943	1.13748	1.10969
1475	0.915292	0.550217	0.9675	0.738699	1.12217	1.10969
1476	0.729417	0.574244	0.927708	0.752633	1.1283	1.10969
1477	0.456792	0.58545	0.601875	0.75395	1.11822	1.10969
1478	0.508083	0.579793	0.94525	0.753728	1.06693	1.10969
1479	0.37675	0.572164	0.702833	0.734176	1.05317	1.10969
1480	0.607417	0.58375	0.748625	0.742875	1.16817	1.10969
1481	0.392125	0.580106	0.524833	0.739688	1.19454	1.10969
1482	0.277333	0.564582	0.209	0.726114	1.21583	1.10969
1483	0.346875	0.542846	0.645792	0.702975	1.19307	1.10969
1484	0.311125	0.539851	0.324875	0.698181	1.15409	1.10969
1485	0.469708	0.560822	0.680792	0.710957	1.01114	1.10969
1486	0.507792	0.578267	0.882875	0.713465	1.00298	1.10969
1487	0.4975	0.581774	0.639833	0.714396	1.13307	1.10969
1488	0.503458	0.59979	0.461667	0.724033	1.13908	1.10969
1489	0.792667	0.599072	0.8915	0.72719	1.13715	1.10969
1490	0.863042	0.588275	0.934708	0.713776	1.10129	1.10969
1491	0.815875	0.577158	0.898875	0.702842	1.0513	1.10969
1492	0.694625	0.577639	0.975417	0.695219	0.981718	1.10969
1493	0.28975	0.594685	0.357	0.706214	0.946514	1.10969
1494	0.908583	0.609496	0.899333	0.702139	1.08689	1.10969
1495	0.589458	0.625078	0.772542	0.710596	1.14182	1.10969
1496	0.311042	0.628689	0.518167	0.715807	1.14867	1.10969
1497	0.178792	0.641387	0.183667	0.730321	1.14286	1.10969
1498	0.452542	0.664389	0.730292	0.755425	1.10466	1.10969
1499	0.883417	0.684753	0.927167	0.761414	0.962489	1.10969
1500	0.965708	0.693274	0.632958	0.781993	0.98398	1.10969
1501	0.938083	0.6939	0.973667	0.779296	1.12186	1.10969
1502	0.968417	0.688957	0.944542	0.764403	1.14858	1.10969
1503	0.734667	0.687446	0.9415	0.754158	1.12488	1.10969
1504	0.361917	0.688197	0.5685	0.756192	1.13191	1.10969
1505	0.581792	0.677272	0.639458	0.754835	1.12452	1.10969
1506	0.743833	0.67844	0.699042	0.755633	0.993453	1.10969
1507	0.968167	0.666804	0.931708	0.745039	0.969594	1.10969
1508	0.952417	0.655361	0.823	0.721725	1.10046	1.10969
1509	0.844208	0.650265	0.956542	0.718894	1.10731	1.10969
1510	0.71575	0.620879	0.904958	0.691794	1.12588	1.10969
1511	0.773083	0.606593	0.96025	0.670207	1.09575	1.10969
1512	0.967375	0.619769	0.962125	0.678894	1.08323	1.10969
1513	0.957792	0.635865	0.825458	0.701857	0.980593	1.10969
1514	0.56675	0.639736	0.94225	0.695939	0.976976	1.10969
1515	0.4885	0.637954	0.599875	0.6952	1.09233	1.10969
1516	0.3595	0.629238	0.436083	0.703415	1.11626	1.10969
1517	0.452167	0.627406	0.3325	0.702029	1.1548	1.10969
1518	0.526	0.606067	0.522667	0.690378	1.17593	1.10969
1519	0.464917	0.602729	0.850792	0.686567	1.13387	1.10969
1520	0.898083	0.614664	0.958667	0.697701	1.00228	1.10969
1521	0.466792	0.613558	0.581042	0.697965	1.11664	1.10969
1522	0.351333	0.607047	0.276	0.703887	1.15449	1.10969
1523	0.136875	0.588886	0.272083	0.695306	1.16144	1.10969
1524	0.027	0.561887	0.0863333	0.680789	1.18911	1.10969
1525	0.160875	0.540785	0.124917	0.660957	1.11777	1.10969
1526	0.706333	0.532435	0.778792	0.647614	0.975457	1.10969
1527	0.661667	0.516793	0.872542	0.642053	0.951111	1.10969
1528	0.568667	0.501204	0.55275	0.641517	1.0699	1.10969
1529	0.829958	0.491049	0.905	0.646432	1.05868	1.10969
1530	0.704208	0.485108	0.879417	0.641518	1.04411	1.10969
1531	0.883125	0.470557	0.932083	0.627162	1.07475	1.10969
1532	0.32825	0.463594	0.595	0.619157	1.0886	1.10969
1533	0.634542	0.466574	0.827167	0.635553	0.969387	1.10969
1534	0.719958	0.46414	0.902542	0.645844	0.95739	1.10969
1535	0.548625	0.46064	0.647375	0.641049	1.06122	1.10969
1536	0.5485	0.435128	0.876708	0.623633	1.03911	1.10969
1537	0.423333	0.432835	0.67425	0.629832	1.06274	1.10969
1538	0.142458	0.445782	0.3875	0.651285	1.07456	1.10969
1539	0.211125	0.452515	0.361583	0.66089	1.03866	1.10969
1540	0.46525	0.4644	0.504667	0.679076	0.939307	1.10969
1541	0.303833	0.482061	0.793417	0.705171	0.928435	1.10969
1542	0.499708	0.479262	0.946042	0.706489	1.01535	1.10969
1543	0.653125	0.46756	0.972917	0.695401	0.961432	1.10969
1544	0.388542	0.45895	0.794833	0.696318	0.948523	1.10969
1545	0.0519583	0.437317	0.169208	0.672319	0.949722	1.10969
1546	0.150625	0.418189	0.195917	0.654171	0.910441	1.10969
1547	0.541542	0.402224	0.824375	0.648774	0.852647	1.10969
1548	0.453	0.401549	0.831417	0.650025	0.870698	1.10969
1549	0.359917	0.388671	0.706917	0.651558	0.942697	0.955597
1550	0.132708	0.375732	0.436208	0.639649	0.965917	0.955597
1551	0.398	0.364942	0.767	0.63315	0.943465	0.955597
1552	0.73975	0.354882	0.919583	0.614314	0.899073	0.955597
1553	0.338875	0.349124	0.56025	0.604233	0.896146	0.955597
1554	0.383542	0.351339	0.631917	0.600017	0.818035	0.955597
1555	0.690708	0.352349	0.90775	0.600213	0.828655	0.955597
1556	0.622375	0.352038	0.818333	0.595467	0.854437	0.955597
1557	0.310583	0.357589	0.539917	0.591226	0.859908	0.955597
1558	0.310375	0.350432	0.58025	0.577213	0.845587	0.955597
1559	0.180958	0.331132	0.185042	0.552932	0.824113	0.955597
1560	0.130375	0.320229	0.334958	0.54294	0.785552	0.955597
1561	0.404167	0.320356	0.770167	0.54296	0.754084	0.955597
1562	0.308	0.32534	0.632542	0.546336	0.748551	0.955597
1563	0.248208	0.311746	0.873167	0.523893	0.781186	0.955597
1564	0.331792	0.299276	0.54525	0.500135	0.848934	0.955597
1565	0.224917	0.297119	0.452417	0.483225	0.834437	0.955597
1566	0.246708	0.297581	0.311625	0.483413	0.810193	0.955597
1567	0.250583	0.286672	0.371833	0.464715	0.815404	0.955597
1568	0.208917	0.270056	0.261	0.439368	0.795077	0.955597
1569	0.241417	0.260706	0.367458	0.425176	0.788392	0.955597
1570	0.455917	0.253332	0.362292	0.412381	0.855079	0.955597
1571	0.470375	0.234526	0.666208	0.385969	0.856869	0.955597
1572	0.285	0.216054	0.525625	0.368135	0.834696	0.955597
1573	0.074125	0.212261	0.2445	0.361442	0.820648	0.955597
1574	0.0614583	0.2088	0.495083	0.347562	0.810584	0.955597
1575	0.05575	0.206893	0.169792	0.349956	0.754478	0.955597
1576	0.300167	0.224285	0.297208	0.369165	0.757701	0.955597
1577	0.133708	0.222642	0.151083	0.371638	0.822789	0.955597
1578	0.0789167	0.225433	0.118667	0.371497	0.871501	0.955597
1579	0.295208	0.222896	0.199625	0.360896	0.851906	0.955597
1580	0.146542	0.22161	0.441833	0.362718	0.878766	0.955597
1581	0.07075	0.226162	0.206083	0.374033	0.827925	0.955597
1582	0.24125	0.2335	0.159167	0.386069	0.784218	0.955597
1583	0.058375	0.240739	0.1345	0.394899	0.770989	0.955597
1584	0.162333	0.24934	0.248042	0.406096	0.810714	0.955597
1585	0.126542	0.250887	0.115417	0.399331	0.825416	0.955597
1586	0.0682083	0.240292	0.283292	0.398833	0.816327	0.955597
1587	0.196792	0.232338	0.339125	0.397779	0.814039	0.955597
1588	0.206542	0.252865	0.163875	0.410194	0.745674	0.955597
1589	0.12375	0.281975	0.256833	0.434299	0.719951	0.955597
1590	0.652125	0.302343	0.91125	0.445683	0.760464	0.955597
1591	0.354875	0.310861	0.844333	0.452299	0.850499	0.894703
1592	0.39175	0.308607	0.628333	0.454628	0.851627	0.894703
1593	0.172083	0.308371	0.555125	0.451396	0.849303	0.894703
1594	0.293208	0.308703	0.599917	0.451907	0.85498	0.894703
1595	0.3615	0.304553	0.791875	0.450049	0.824795	0.894703
1596	0.466833	0.310024	0.672708	0.441581	0.75211	0.894703
1597	0.46775	0.314893	0.636708	0.44975	0.735652	0.894703
1598	0.466958	0.310757	0.596917	0.448699	0.818661	0.894703
1599	0.287833	0.311721	0.1645	0.447865	0.806262	0.894703
1600	0.138042	0.321008	0.347375	0.452156	0.809132	0.894703
1601	0.23175	0.31966	0.634583	0.470606	0.810499	0.894703
1602	0.900833	0.337949	0.898083	0.485242	0.834403	0.894703
1603	0.947417	0.34809	0.967625	0.486153	0.801189	0.894703
1604	0.6725	0.353367	0.836625	0.492392	0.767793	0.894703
1605	0.311292	0.352385	0.36825	0.502394	0.743511	0.894703
1606	0.232542	0.333146	0.367083	0.475825	0.798237	0.894703
1607	0.126625	0.329694	0.054125	0.454486	0.797764	0.894703
1608	0.088875	0.335985	0.134	0.459729	0.79148	0.894703
1609	0.170708	0.345061	0.143875	0.466704	0.780016	0.894703
1610	0.310667	0.341967	0.187792	0.469661	0.736101	0.894703
1611	0.216833	0.331076	0.451167	0.466232	0.720263	0.894703
1612	0.117167	0.316289	0.127625	0.460462	0.80534	0.894703
1613	0.0872917	0.302275	0.1095	0.442708	0.810685	0.894703
1614	0.440958	0.288822	0.37675	0.427426	0.811468	0.894703
1615	0.0860833	0.28395	0.668917	0.432412	0.820383	0.894703
1616	0.616875	0.28599	0.722375	0.429033	0.825641	0.894703
1617	0.501042	0.287885	0.366458	0.420721	0.777939	0.894703
1618	0.364833	0.274144	0.351042	0.414071	0.753503	0.894703
1619	0.0942917	0.261315	0.556917	0.398217	0.838279	0.894703
1620	0.0749583	0.253789	0.114167	0.387333	0.86082	0.894703
1621	0.251333	0.248463	0.204167	0.394879	0.854638	0.894703
1622	0.580458	0.249901	0.785625	0.403531	0.826634	0.894703
1623	0.444375	0.250831	0.764375	0.427718	0.821032	0.894703
1624	0.200375	0.259771	0.688625	0.449175	0.752664	0.894703
1625	0.0347917	0.282963	0.689	0.475725	0.733505	0.894703
1626	0.0232083	0.299806	0.499625	0.500761	0.82289	0.894703
1627	0.0473333	0.302467	0.104083	0.50826	0.865649	0.894703
1628	0.063375	0.302832	0.138458	0.51046	0.852016	0.894703
1629	0.141667	0.303475	0.314083	0.51201	0.859403	0.894703
1630	0.19925	0.302262	0.246	0.524358	0.823628	0.894703
1631	0.288583	0.305132	0.385208	0.508808	0.73323	0.894703
1632	0.488625	0.312881	0.698583	0.516221	0.762506	0.894703
1633	0.562542	0.312246	0.492	0.53316	0.808702	0.894703
1634	0.446708	0.305936	0.510125	0.541686	0.850302	0.894703
1635	0.1515	0.307896	0.594625	0.529711	0.891014	0.894703
1636	0.275708	0.307882	0.626625	0.527443	0.904015	0.894703
1637	0.1545	0.306378	0.77975	0.531646	0.876303	0.894703
1638	0.357083	0.297103	0.777708	0.520722	0.740611	0.894703
1639	0.866458	0.291325	0.940375	0.504938	0.756016	0.894703
1640	0.815958	0.300189	0.938875	0.501569	0.826902	0.894703
1641	0.296667	0.307914	0.676125	0.491951	0.873518	0.894703
1642	0.128125	0.316236	0.193625	0.480281	0.877152	0.894703
1643	0.106583	0.327244	0.156	0.480793	0.906827	0.894703
1644	0.404583	0.339079	0.747208	0.496557	0.822907	0.894703
1645	0.172167	0.344156	0.202417	0.502182	0.759583	0.894703
1646	0.849333	0.34966	0.94475	0.500506	0.81106	0.894703
1647	0.482	0.350735	0.874625	0.49445	0.841999	0.894703
1648	0.175542	0.339888	0.606833	0.474828	0.870426	0.894703
1649	0.153083	0.328222	0.197667	0.465956	0.903605	0.894703
1650	0.0745417	0.323542	0.046125	0.46255	0.922488	0.894703
1651	0.206208	0.323415	0.33025	0.449478	0.871023	0.894703
1652	0.302208	0.325389	0.457917	0.447374	0.755584	0.894703
1653	0.271042	0.334299	0.290833	0.441857	0.740402	0.894703
1654	0.466292	0.341011	0.587583	0.442285	0.864539	0.894703
1655	0.266542	0.33895	0.400458	0.443657	0.877272	0.894703
1656	0.272875	0.324228	0.1495	0.440606	0.913374	0.894703
1657	0.377583	0.320128	0.119458	0.4224	0.904703	0.894703
1658	0.418417	0.327833	0.611375	0.43825	0.875716	0.894703
1659	0.293958	0.333478	0.482833	0.449907	0.765931	0.894703
1660	0.364375	0.3278	0.195708	0.432111	0.749792	0.894703
1661	0.320833	0.329461	0.203542	0.429651	0.861453	0.883111
1662	0.163208	0.322964	0.109917	0.418494	0.881061	0.883111
1663	0.212583	0.323329	0.225833	0.418036	0.880406	0.883111
1664	0.306292	0.322972	0.407958	0.413085	0.893828	0.883111
1665	0.147708	0.327399	0.202458	0.428939	0.844915	0.883111
1666	0.334917	0.329665	0.5635	0.44505	0.760996	0.883111
1667	0.421792	0.330347	0.61425	0.449539	0.745283	0.883111
1668	0.558458	0.325919	0.790542	0.451922	0.839006	0.883111
1669	0.804625	0.320378	0.981542	0.467492	0.856855	0.883111
1670	0.374292	0.307113	0.847333	0.468922	0.864422	0.883111
1671	0.173667	0.306138	0.129958	0.461664	0.883633	0.883111
1672	0.359292	0.300692	0.669125	0.465658	0.906832	0.883111
1673	0.275917	0.290675	0.505708	0.467431	0.783196	0.883111
1674	0.23425	0.280653	0.213333	0.453382	0.748831	0.883111
1675	0.222	0.275687	0.128625	0.450089	0.835758	0.883111
1676	0.654417	0.266964	0.610042	0.449508	0.865717	0.883111
1677	0.492958	0.264911	0.860875	0.458519	0.858397	0.883111
1678	0.164833	0.279618	0.458292	0.476921	0.885499	0.883111
1679	0.285875	0.297326	0.673292	0.500682	0.890284	0.883111
1680	0.142542	0.302624	0.529458	0.514807	0.793442	0.883111
1681	0.226667	0.30381	0.464917	0.521374	0.77539	0.883111
1682	0.169375	0.294753	0.529417	0.5067	0.891568	0.883111
1683	0.104792	0.298631	0.757917	0.506996	0.92972	0.883111
1684	0.0683333	0.290004	0.6305	0.504307	0.928864	0.883111
1685	0.237292	0.27066	0.182708	0.478383	0.918689	0.883111
1686	0.1095	0.279768	0.269333	0.474617	0.892302	0.883111
1687	0.0770833	0.293204	0.172625	0.500379	0.794936	0.883111
1688	0.11775	0.284811	0.189917	0.501956	0.785183	0.883111
1689	0.145	0.278167	0.384042	0.491785	0.879836	0.883111
1690	0.102667	0.277293	0.178292	0.48661	0.894276	0.883111
1691	0.25925	0.290119	0.473875	0.504749	0.898614	0.883111
1692	0.604417	0.288215	0.661958	0.508674	0.890523	0.883111
1693	0.743833	0.293985	0.938667	0.509257	0.849167	0.883111
1694	0.465208	0.30536	0.831708	0.517162	0.775651	0.883111
1695	0.183292	0.298868	0.399458	0.506529	0.766021	0.883111
1696	0.0632083	0.313397	0.123292	0.512125	0.877733	0.883111
1697	0.538125	0.325703	0.623125	0.515569	0.89447	0.883111
1698	0.299667	0.340192	0.709875	0.526147	0.891459	0.883111
1699	0.224292	0.347271	0.203833	0.514668	0.896909	0.883111
1700	0.647542	0.366096	0.734333	0.522271	0.834854	0.883111
1701	0.57675	0.379531	0.902833	0.545732	0.786371	0.883111
1702	0.1075	0.403886	0.716417	0.567506	0.778554	0.883111
1703	0.0765833	0.408125	0.200583	0.573215	0.804987	0.883111
1704	0.208042	0.408615	0.0580833	0.571982	0.892934	0.883111
1705	0.606792	0.414008	0.672792	0.582287	0.89187	0.951433
1706	0.597292	0.415003	0.727792	0.578424	0.89964	0.951433
1707	0.666042	0.411789	0.878375	0.564435	0.875001	0.951433
1708	0.506083	0.398093	0.695458	0.550121	0.808867	0.951433
1709	0.091125	0.377289	0.354292	0.522814	0.786629	0.951433
1710	0.578417	0.372764	0.697333	0.50845	0.89491	0.951433
1711	0.595833	0.385993	0.56825	0.516385	0.908559	0.951433
1712	0.604042	0.390608	0.84675	0.526197	0.928515	0.951433
1713	0.317167	0.380086	0.413542	0.519581	0.924267	0.951433
1714	0.633083	0.392233	0.858583	0.526338	0.921666	0.951433
1715	0.640333	0.405596	0.886542	0.550046	0.815528	0.951433
1716	0.840167	0.388882	0.922542	0.542747	0.810617	0.951433
1717	0.20425	0.377908	0.343917	0.517417	0.922012	0.951433
1718	0.132458	0.378824	0.152917	0.498376	0.952519	0.951433
1719	0.306792	0.390753	0.693208	0.511553	0.954289	0.951433
1720	0.1325	0.387349	0.062375	0.540111	0.910055	0.951433
1721	0.162833	0.372746	0.0542083	0.533917	0.883462	0.951433
1722	0.193542	0.361	0.232542	0.541197	0.801714	0.951433
1723	0.119708	0.348686	0.119458	0.537144	0.80971	0.951433
1724	0.329458	0.336328	0.400792	0.543647	0.928641	0.951433
1725	0.580167	0.345344	0.6375	0.541626	0.952792	0.951433
1726	0.201667	0.34444	0.417667	0.536832	0.928965	0.951433
1727	0.222458	0.331603	0.424625	0.532722	0.918826	0.951433
1728	0.664083	0.33036	0.912583	0.529757	0.911412	0.951433
1729	0.625167	0.332424	0.915083	0.546129	0.875806	0.951433
1730	0.146125	0.31844	0.515375	0.546181	0.863192	0.951433
1731	0.247542	0.30519	0.142917	0.52296	0.952099	0.951433
1732	0.134958	0.294979	0.145208	0.511825	0.936871	0.951433
1733	0.434458	0.300372	0.595875	0.518694	0.985761	0.951433
1734	0.105917	0.302689	0.914833	0.52246	0.97897	0.951433
1735	0.168708	0.296792	0.486958	0.508944	0.961312	0.951433
1736	0.244917	0.2986	0.946208	0.51919	0.884944	0.951433
1737	0.296625	0.297371	0.756792	0.528154	0.898303	0.951433
1738	0.135333	0.308049	0.890542	0.544699	0.966124	0.951433
1739	0.361625	0.317867	0.293667	0.568915	0.957682	0.951433
1740	0.551292	0.316004	0.5535	0.571087	0.990722	0.951433
1741	0.210708	0.305115	0.444958	0.570617	0.966641	0.951433
1742	0.56675	0.311669	0.757792	0.574017	0.961408	0.951433
1743	0.379083	0.322154	0.904708	0.589068	0.896528	0.951433
1744	0.213583	0.323524	0.860125	0.586381	0.902569	0.951433
1745	0.242833	0.320987	0.189917	0.581456	0.998398	0.951433
1746	0.533833	0.331478	0.5885	0.588094	0.99975	0.951433
1747	0.366042	0.343907	0.55	0.613133	1.01325	0.951433
1748	0.201958	0.358564	0.265875	0.630707	1.0255	0.951433
1749	0.129875	0.359187	0.28775	0.630931	0.997087	0.951433
1750	0.18675	0.383553	0.36975	0.626846	0.900915	0.951433
1751	0.125958	0.404424	0.323125	0.642343	0.895941	0.951433
1752	0.513875	0.412272	0.728875	0.639808	1.00361	0.951433
1753	0.41425	0.417911	0.845958	0.639468	0.983822	0.951433
1754	0.273583	0.424658	0.465958	0.634443	0.994616	0.951433
1755	0.2535	0.426165	0.623375	0.646447	0.995841	0.951433
1756	0.398292	0.410901	0.519667	0.635833	0.977583	0.951433
1757	0.537	0.406835	0.876167	0.625492	0.923135	0.951433
1758	0.705167	0.394944	0.831958	0.616031	0.906391	0.951433
1759	0.549083	0.385189	0.767333	0.609518	0.999406	1.10969
1760	0.460833	0.387611	0.714542	0.600383	1.01012	1.10969
1761	0.620417	0.401328	0.894083	0.621644	1.018	1.10969
1762	0.574667	0.402558	0.672417	0.628958	1.0292	1.10969
1763	0.453167	0.412131	0.602583	0.641172	1.00259	1.10969
1764	0.836875	0.423857	0.792292	0.661717	0.906371	1.10969
1765	0.794833	0.437817	0.951875	0.683718	0.905549	1.10969
1766	0.480375	0.453068	0.870167	0.701229	0.98532	1.10969
1767	0.465792	0.477471	0.746583	0.722104	1.06098	1.10969
1768	0.33775	0.489436	0.739792	0.730129	1.08153	1.10969
1769	0.406833	0.489881	0.653792	0.733011	1.06491	1.10969
1770	0.093375	0.499656	0.235083	0.740539	1.02949	1.10969
1771	0.0887083	0.516583	0.134708	0.751974	0.934956	1.10969
1772	0.210042	0.521736	0.473958	0.76601	0.917017	1.10969
1773	0.0864167	0.525471	0.709333	0.766403	1.00625	1.10969
1774	0.28625	0.527587	0.586083	0.770611	0.999908	1.10969
1775	0.654333	0.517783	0.82775	0.761168	0.99893	1.10969
1776	0.57075	0.506282	0.807917	0.741386	0.99119	1.10969
1777	0.653208	0.489231	0.916417	0.717982	0.987301	1.10969
1778	0.55375	0.473815	0.882208	0.702215	0.908623	1.10969
1779	0.548667	0.462653	0.947792	0.692432	0.916125	1.10969
1780	0.644292	0.456283	0.895083	0.693608	1.00154	1.10969
1781	0.858042	0.436044	0.949375	0.681818	1.00248	1.10969
1782	0.872833	0.433475	0.969625	0.671157	0.9888	1.10969
1783	0.427583	0.426861	0.932417	0.668972	0.981997	1.10969
1784	0.566833	0.437535	0.691792	0.676129	1.03761	1.10969
1785	0.761333	0.434315	0.966417	0.669586	0.929649	1.10969
1786	0.552875	0.436117	0.94075	0.672364	0.939137	1.10969
1787	0.649042	0.443528	0.887958	0.692204	1.03504	1.10969
1788	0.768667	0.445461	0.958208	0.703804	1.0217	1.10969
1789	0.254958	0.447896	0.484042	0.70066	1.0633	1.10969
1790	0.115792	0.453892	0.121083	0.707451	1.0848	1.10969
1791	0.108875	0.441489	0.191958	0.712089	1.09399	1.10969
1792	0.112208	0.424382	0.199417	0.70651	0.978601	1.10969
1793	0.118292	0.418975	0.309083	0.696176	0.982755	1.10969
1794	0.645792	0.422592	0.827583	0.698161	1.07455	1.10969
1795	0.187667	0.417787	0.598167	0.690147	1.10194	1.10969
1796	0.403292	0.417978	0.550333	0.687994	1.13984	1.10969
1797	0.267375	0.409079	0.681042	0.684008	1.15449	1.10969
1798	0.657958	0.404586	0.9545	0.683989	1.13987	1.10969
1799	0.31025	0.412506	0.4575	0.685361	1.05054	1.10969
1800	0.147417	0.414819	0.318417	0.692169	1.06624	1.10969
1801	0.311042	0.399961	0.729917	0.686585	1.1805	1.10969
1802	0.268042	0.390256	0.821958	0.675271	1.19884	1.10969
1803	0.159458	0.380378	0.615	0.655746	1.16892	1.10969
1804	0.466125	0.371996	0.789833	0.655801	1.17195	1.10969
1805	0.28225	0.377157	0.966875	0.660382	1.11531	1.10969
1806	0.0575417	0.402068	0.640542	0.687213	1.01474	1.10969
1807	0.491	0.415093	0.606417	0.705997	1.00153	1.10969
1808	0.66225	0.41421	0.94175	0.70495	1.08203	1.10969
1809	0.404542	0.42046	0.707375	0.701901	1.10917	1.10969
1810	0.65	0.406942	0.8305	0.692396	1.09976	1.10969
1811	0.591083	0.410426	0.829792	0.682024	1.08409	1.10969
1812	0.738042	0.410672	0.969042	0.686565	1.04116	1.10969
1813	0.665167	0.41579	0.973583	0.686762	0.945775	1.10969
1814	0.63625	0.406821	0.896042	0.676846	0.955825	1.10969
1815	0.315583	0.410535	0.798875	0.685282	1.07569	1.10969
1816	0.261708	0.42106	0.601333	0.699957	1.05799	1.10969
1817	0.352708	0.425644	0.302208	0.698708	1.00729	1.10969
1818	0.517208	0.432496	0.959875	0.69335	1.00204	1.10969
1819	0.409792	0.444907	0.621458	0.696911	0.949805	1.10969
1820	0.863125	0.443897	0.926	0.692486	0.891152	1.10969
1821	0.499625	0.451979	0.7555	0.678767	0.931283	1.10969
1822	0.0857083	0.472739	0.168	0.680779	0.983562	1.10969
1823	0.305792	0.471725	0.217625	0.68491	1.03012	1.10969
1824	0.24025	0.460517	0.542417	0.669801	1.05658	1.10969
1825	0.292208	0.464016	0.287	0.667453	1.05088	1.10969

## Sheet: FigS2
All numeric data shown in the figure

## Sheet: FigS3
All numeric data shown in the figure

## Sheet: FigS4
T	xi_in	xi_out	eta_RT		T_drive	xi_in	xi_out	eta_RT		CO2 feed %	xi_in	xi_out	eta_RT		CO2 conversion	xi_in	xi_out	eta_RT
300	0.0165688	0.158303	0.00262288		0	0.0159087	11.2598	0.179128		5	8.18588	8.18588	0.0830317		0	0.0158891	0	0
301.01	0.0165578	0.118584	0.00196349		0.512821	0.0159067	11.3371	0.180337		5.9596	11.2517	11.2517	0.143743		0.010101	0.0158891	0	0
302.02	0.0165465	0.078572	0.00130009		1.02564	0.0159047	11.4134	0.181528		6.91919	11.9806	11.9806	0.168856		0.020202	0.0158891	0	0
303.03	0.0165354	0.0382637	0.000632705		1.53846	0.0159028	11.4886	0.182701		7.87879	12.1684	12.1684	0.181143		0.030303	0.0158891	0	0
304.04	0.0165244	0	0		2.05128	0.0159008	11.5627	0.183856		8.83838	12.1787	12.1787	0.187734		0.040404	0.0158891	0	0
305.051	0.0165131	0	0		2.5641	0.0158988	11.6358	0.184995		9.79798	12.1235	12.1235	0.191463		0.0505051	0.0158891	0	0
306.061	0.0165014	0	0		3.07692	0.0158968	11.7078	0.186117		10.7576	11.4498	11.4498	0.184069		0.0606061	0.0158891	0	0
307.071	0.0164894	0	0		3.58974	0.0158947	11.7789	0.187222		11.7172	10.8855	10.8855	0.177398		0.0707071	0.0158891	0	0
308.081	0.0164777	0	0		4.10256	0.0158927	11.849	0.188312		12.6768	10.4752	10.4752	0.172558		0.0808081	0.0158891	0	0
309.091	0.016466	0	0		4.61538	0.0158906	11.9181	0.189386		13.6364	10.1697	10.1697	0.168995		0.0909091	0.0158891	0	0
310.101	0.016454	0	0		5.12821	0.0158886	11.9862	0.190444		14.596	9.93829	9.93829	0.166345		0.10101	0.0158891	0	0
311.111	0.0164416	0	0		5.64103	0.0158865	12.0535	0.191487		15.5556	9.76069	9.76069	0.164367		0.111111	0.0158891	0	0
312.121	0.016429	0	0		6.15385	0.0158844	12.0883	0.192015		16.5152	9.62312	9.62312	0.16289		0.121212	0.0158891	0	0
313.131	0.0164166	0	0		6.66667	0.0158823	12.0822	0.191892		17.4747	9.51589	9.51589	0.161795		0.131313	0.0158891	0	0
314.141	0.0164042	0.0193117	0.000316794		7.17949	0.0158802	12.0756	0.191762		18.4343	9.43207	9.43207	0.160994		0.141414	0.0158891	0	0
315.152	0.0163915	0.381098	0.00624678		7.69231	0.015878	12.0686	0.191625		19.3939	9.36652	9.36652	0.160423		0.151515	0.0158891	0	0
316.162	0.0163785	0.726995	0.0119071		8.20513	0.0158759	12.0612	0.191481		20.3535	9.31545	9.31545	0.160032		0.161616	0.0158891	0	0
317.172	0.0163652	1.05843	0.0173213		8.71795	0.0158737	12.0533	0.191331		21.3131	9.27593	9.27593	0.159784		0.171717	0.0158891	0.500979	0.0079601
318.182	0.0163522	1.42204	0.0232534		9.23077	0.0158715	12.0451	0.191174		22.2727	9.24573	9.24573	0.159651		0.181818	0.0158891	1.42511	0.0226437
319.192	0.0163391	1.79065	0.0292576		9.74359	0.0158693	12.0365	0.191011		23.2323	9.2231	9.2231	0.159609		0.191919	0.0158891	2.25405	0.0358148
320.202	0.0163257	2.14309	0.0349874		10.2564	0.0158672	12.0274	0.190841		24.1919	9.20666	9.20666	0.159641		0.20202	0.0158891	3.00213	0.0477011
321.212	0.016312	2.48085	0.0404675		10.7692	0.0158652	12.0177	0.190662		25.1515	9.19531	9.19531	0.159733		0.212121	0.0158891	3.68094	0.0584867
322.222	0.016298	2.80522	0.0457194		11.2821	0.0158631	12.0075	0.190476		26.1111	9.18816	9.18816	0.159874		0.222222	0.0158891	4.29997	0.0683227
323.232	0.0162843	3.16307	0.0515084		11.7949	0.0158611	11.9968	0.190282		27.0707	9.18451	9.18451	0.160053		0.232323	0.0158891	4.86708	0.0773335
324.242	0.0162705	3.52257	0.057314		12.3077	0.015859	11.9857	0.190082		28.0303	9.18376	9.18376	0.160265		0.242424	0.0158891	5.38879	0.085623
325.253	0.0162564	3.86713	0.0628656		12.8205	0.015857	11.9741	0.189873		28.9899	9.18543	9.18543	0.160502		0.252525	0.0158891	5.8706	0.0932786
326.263	0.016242	4.19809	0.0681855		13.3333	0.0158549	11.9621	0.189658		29.9495	9.18913	9.18913	0.16076		0.262626	0.0158891	6.31716	0.100374
327.273	0.0162274	4.51666	0.0732936		13.8462	0.0158528	11.9497	0.189436		30.9091	9.19452	9.19452	0.161034		0.272727	0.0158891	6.73243	0.106972
328.283	0.016213	4.86973	0.078953		14.359	0.0158507	11.9369	0.189208		31.8687	9.20133	9.20133	0.161322		0.282828	0.0158891	7.11981	0.113127
329.293	0.0161985	5.22147	0.08458		14.8718	0.0158485	11.9237	0.188973		32.8283	9.20932	9.20932	0.161619		0.292929	0.0158891	7.48223	0.118886
330.303	0.0161837	5.5594	0.0899717		15.3846	0.0158464	11.9101	0.188732		33.7879	9.21831	9.21831	0.161925		0.30303	0.0158891	7.82224	0.124288
331.313	0.0161687	5.88476	0.0951486		15.8974	0.0158442	11.8961	0.188484		34.7475	9.22813	9.22813	0.162236		0.313131	0.0158891	8.14204	0.12937
332.323	0.0161533	6.19865	0.100129		16.4103	0.0158421	11.8817	0.188231		35.7071	9.30725	9.30725	0.163759		0.323232	0.0158891	8.44358	0.134161
333.333	0.0161383	6.54798	0.105673		16.9231	0.0158399	11.867	0.187972		36.6667	9.38884	9.38884	0.16532		0.333333	0.0158891	8.72856	0.138689
334.343	0.0161231	6.8934	0.111143		17.4359	0.0158377	11.8519	0.187707		37.6263	9.46579	9.46579	0.166795		0.343434	0.0158891	8.9985	0.142978
335.354	0.0161076	7.22606	0.116394		17.9487	0.0158354	11.8365	0.187436		38.5859	9.53847	9.53847	0.168189		0.353535	0.0158891	9.25473	0.147049
336.364	0.0160918	7.54709	0.121446		18.4615	0.0158332	11.8207	0.18716		39.5455	9.60724	9.60724	0.169511		0.363636	0.0158891	9.49845	0.150922
337.374	0.0160758	7.85751	0.126315		18.9744	0.0158309	11.8046	0.186879		40.5051	9.6724	9.6724	0.170764		0.373737	0.0158891	9.73072	0.154612
338.384	0.016062	8.20402	0.131773		19.4872	0.0158287	11.7882	0.186592		41.4646	9.73424	9.73424	0.171955		0.383838	0.0158891	9.95249	0.158136
339.394	0.0160479	8.54437	0.13712		20	0.0158264	11.7715	0.1863		42.4242	9.79299	9.79299	0.173088		0.393939	0.0158891	10.1646	0.161507
340.404	0.0160336	8.87292	0.142265							43.3838	9.84888	9.84888	0.174167		0.40404	0.0158891	10.3679	0.164736
341.414	0.0160189	9.19072	0.147225							44.3434	9.90212	9.90212	0.175195		0.414141	0.0158891	10.563	0.167837
342.424	0.0160039	9.4987	0.152016							45.303	9.95289	9.95289	0.176177		0.424242	0.0158891	10.7506	0.170817
343.434	0.0159893	9.84343	0.15739							46.2626	10.0014	10.0014	0.177115		0.434343	0.0158891	10.9313	0.173688
344.444	0.0159745	10.18	0.162621							47.2222	10.0477	10.0477	0.178013		0.444444	0.0158891	11.1055	0.176456
345.455	0.0159593	10.5057	0.167665							48.1818	10.092	10.092	0.178872		0.454545	0.0158891	11.2738	0.179131
346.465	0.0159438	10.8215	0.172536							49.1414	10.1344	10.1344	0.179696		0.464646	0.0158891	11.4367	0.181719
347.475	0.015928	11.1282	0.17725							50.101	10.1751	10.1751	0.180486		0.474747	0.0158891	11.5945	0.184226
348.485	0.0159127	11.4721	0.182552							51.0606	10.2141	10.2141	0.181244		0.484848	0.0158891	11.7476	0.186659
349.495	0.015897	11.8061	0.187682							52.0202	10.2516	10.2516	0.181973		0.494949	0.0158891	11.8964	0.189023
350.505	0.0158811	12.1187	0.192457							52.9798	10.2876	10.2876	0.182673		0.505051	0.0158891	12.0412	0.191324
351.515	0.0158647	12.1519	0.192787							53.9394	10.3222	10.3222	0.183347		0.515152	0.0158891	12.0656	0.191712
352.525	0.0158482	12.1812	0.193049							54.899	10.3555	10.3555	0.183997		0.525253	0.0158891	12.0407	0.191315
353.535	0.015832	12.2057	0.19324							55.8586	10.3876	10.3876	0.184622		0.535354	0.0158891	12.0142	0.190895
354.545	0.0158155	12.2256	0.193353							56.8182	10.4185	10.4185	0.185225		0.545455	0.0158891	11.9863	0.190451
355.556	0.0157987	12.2413	0.193397							57.7778	10.4483	10.4483	0.185807		0.555556	0.0158891	11.9568	0.189983
356.566	0.0157815	12.2534	0.193378							58.7374	10.477	10.477	0.186369		0.565657	0.0158891	11.9256	0.189487
357.576	0.0157642	12.2619	0.193299							59.697	10.5048	10.5048	0.186912		0.575758	0.0158891	11.8927	0.188965
358.586	0.0157471	12.2626	0.193101							60.6566	10.5317	10.5317	0.187437		0.585859	0.0158891	11.858	0.188413
359.596	0.0157298	12.2595	0.19284							61.6162	10.5576	10.5576	0.187945		0.59596	0.0158891	11.8214	0.187831
360.606	0.0157121	12.2531	0.192521							62.5758	10.5827	10.5827	0.188436		0.606061	0.0158891	11.7827	0.187216
361.616	0.0156941	12.2436	0.192152							63.5354	10.607	10.607	0.188912		0.616162	0.0158891	11.7419	0.186568
362.626	0.0156759	12.2304	0.191722							64.4949	10.6305	10.6305	0.189373		0.626263	0.0158891	11.6988	0.185883
363.636	0.015658	12.2069	0.191135							65.4545	10.6533	10.6533	0.189819		0.636364	0.0158891	11.6533	0.18516
364.646	0.0156398	12.1803	0.190498							66.4141	10.6754	10.6754	0.190252		0.646465	0.0158891	11.6052	0.184396
365.657	0.0156212	12.151	0.189814							67.3737	10.6968	10.6968	0.190673		0.656566	0.0158891	11.5543	0.183587
366.667	0.0156024	12.1194	0.189091							68.3333	10.7176	10.7176	0.19108		0.666667	0.0158891	11.5004	0.182731
367.677	0.0155834	12.0835	0.188301							69.2929	10.7378	10.7378	0.191476		0.676768	0.0158891	11.4434	0.181825
368.687	0.0155645	12.0352	0.187322							70.2525	10.7573	10.7573	0.191861		0.686869	0.0158891	11.3828	0.180863
369.697	0.0155454	11.9846	0.186305							71.2121	10.7764	10.7764	0.192235		0.69697	0.0158891	11.3186	0.179842
370.707	0.015526	11.9318	0.185253							72.1717	10.7949	10.7949	0.192599		0.707071	0.0158891	11.2503	0.178757
371.717	0.0155062	11.8772	0.184171							73.1313	10.8128	10.8128	0.192952		0.717172	0.0158891	11.1776	0.177602
372.727	0.0154863	11.8175	0.183009							74.0909	10.8303	10.8303	0.193296		0.727273	0.0158891	11.1001	0.17637
373.737	0.0154666	11.7437	0.181634							75.0505	10.8474	10.8474	0.193631		0.737374	0.0158891	11.0173	0.175054
374.747	0.0154465	11.6681	0.180232							76.0101	10.8639	10.8639	0.193957		0.747475	0.0158891	10.9287	0.173647
375.758	0.0154261	11.591	0.178805							76.9697	10.88	10.88	0.194274		0.757576	0.0158891	10.8337	0.172137
376.768	0.0154054	11.5126	0.177357							77.9293	10.8958	10.8958	0.194584		0.767677	0.0158891	10.7316	0.170515
377.778	0.0153846	11.4277	0.175811							78.8889	10.9111	10.9111	0.194885		0.777778	0.0158891	10.6216	0.168768
378.788	0.0153639	11.3275	0.174035							79.8485	10.926	10.926	0.195179		0.787879	0.0158891	10.5028	0.16688
379.798	0.0153429	11.2261	0.17224							80.8081	10.9405	10.9405	0.195466		0.79798	0.0158891	10.3741	0.164835
380.808	0.0153215	11.1236	0.170431							81.7677	10.9547	10.9547	0.195746		0.808081	0.0158891	10.2341	0.162611
381.818	0.0152999	11.0203	0.168609							82.7273	10.9686	10.9686	0.196019		0.818182	0.0158891	10.0814	0.160185
382.828	0.0152781	10.9088	0.166666							83.6869	10.9821	10.9821	0.196285		0.828283	0.0158891	9.91414	0.157527
383.838	0.0152564	10.7811	0.164481							84.6465	10.9953	10.9953	0.196546		0.838384	0.0158891	9.72999	0.154601
384.848	0.0152344	10.6527	0.162287							85.6061	11.0082	11.0082	0.1968		0.848485	0.0158891	9.52623	0.151363
385.859	0.0152121	10.5237	0.160087							86.5657	11.0207	11.0207	0.197048		0.858586	0.0158891	9.29944	0.14776
386.869	0.0151894	10.3942	0.157883							87.5253	11.033	11.033	0.197291		0.868687	0.0158891	9.04533	0.143722
387.879	0.0151667	10.2545	0.155528							88.4848	11.045	11.045	0.197528		0.878788	0.0158891	8.75837	0.139163
388.889	0.015144	10.098	0.152924							89.4444	11.0568	11.0568	0.19776		0.888889	0.0158891	8.43138	0.133967
389.899	0.0151209	9.94126	0.150321							90.404	11.0683	11.0683	0.197987		0.89899	0.0158891	8.05477	0.127983
390.909	0.0150987	9.78432	0.147731							91.3636	11.0795	11.0795	0.198209		0.909091	0.0158891	7.61543	0.121002
391.919	0.0150767	9.62729	0.145148							92.3232	11.0905	11.0905	0.198426		0.919192	0.0158891	7.09488	0.112731
392.929	0.0150547	9.45756	0.14238							93.2828	11.1012	11.1012	0.198639		0.929293	0.0158891	6.46596	0.102738
393.939	0.0150327	9.27076	0.139364							94.2424	11.1118	11.1118	0.198847		0.939394	0.0158891	5.68691	0.0903599
394.949	0.0150103	9.08409	0.136355							95.202	11.1221	11.1221	0.19905		0.949495	0.0158891	4.68923	0.0745076
395.96	0.0149875	8.8976	0.133353							96.1616	11.1322	11.1322	0.19925		0.959596	0.0158891	3.35045	0.0532355
396.97	0.0149644	8.71133	0.13036							97.1212	11.142	11.142	0.199445		0.969697	0.0158891	1.42242	0.022601
397.98	0.0149412	8.5095	0.127142							98.0808	11.1517	11.1517	0.199637		0.979798	0.0158891	0	0
398.99	0.014918	8.2906	0.123679							99.0404	11.1612	11.1612	0.199825		0.989899	0.0158891	0	0
400	0.0148944	8.07217	0.12023							100	11.1705	11.1705	0.200009		1	0.0158891	0	0

## Sheet: FigS5
T	FlueWork	PipelineWork	ExpansionRecovery	NetWork	InletP		CO2 feed %	FlueWork	PipelineWork	ExpansionRecovery	NetWork	InletP		CO2 conv %	FlueWork	PipelineWork	ExpansionRecovery	NetWork	InletP
300	0	0.193882	0	0.193882	0.561715		0	NaN	0.149798	0.159921	NaN	Inf		0	0.0350041	0.149798	0.0421558	0.142646	2.91546
301.01	0	0.192738	0	0.192738	0.587958		1.0101	0.139668	0.149798	0.103327	0.186139	38.1211		0.909091	0.0353506	0.149798	0.0424423	0.142706	2.94221
302.02	0	0.191655	0	0.191655	0.614201		2.0202	0.104975	0.149798	0.0908316	0.163942	19.0605		1.81818	0.0357013	0.149798	0.0427308	0.142768	2.96945
303.03	0	0.190627	0	0.190627	0.640445		3.0303	0.0875814	0.149798	0.0822323	0.155147	12.707		2.72727	0.0360561	0.149798	0.0430215	0.142832	2.9972
304.04	0	0.18965	0	0.18965	0.666688		4.0404	0.0763789	0.149798	0.0754529	0.150724	9.53026		3.63636	0.0364152	0.149798	0.0433144	0.142899	3.02548
305.051	0	0.188709	0	0.188709	0.693203		5.05051	0.0682895	0.149798	0.0697591	0.148328	7.62421		4.54545	0.0367787	0.149798	0.0436094	0.142967	3.05429
306.061	0	0.187642	0	0.187642	0.724878		6.06061	0.0620471	0.149798	0.0647969	0.147048	6.35351		5.45455	0.0371466	0.149798	0.0439067	0.143038	3.08366
307.071	0	0.18663	0	0.18663	0.756553		7.07071	0.057016	0.149798	0.0603652	0.146448	5.44586		6.36364	0.0375191	0.149798	0.0442063	0.14311	3.1136
308.081	0	0.185668	0	0.185668	0.788228		8.08081	0.0528345	0.149798	0.0563384	0.146294	4.76513		7.27273	0.0378963	0.149798	0.0445082	0.143186	3.14413
309.091	0	0.184753	0	0.184753	0.819903		9.09091	0.0492789	0.149798	0.0526316	0.146445	4.23567		8.18182	0.0382782	0.149798	0.0448124	0.143263	3.17526
310.101	0	0.183863	0	0.183863	0.852221		10.101	0.0447393	0.149798	0.049185	0.145352	3.81211		9.09091	0.038665	0.149798	0.0451191	0.143344	3.20701
311.111	0	0.182865	0	0.182865	0.890331		11.1111	0.0407571	0.149798	0.0459546	0.1446	3.46555		10	0.0390568	0.149798	0.0454282	0.143426	3.2394
312.121	0	0.181918	0	0.181918	0.92844		12.1212	0.0372283	0.149798	0.0429067	0.144119	3.17675		10.9091	0.0394537	0.149798	0.0457397	0.143512	3.27246
313.131	0	0.181017	0	0.181017	0.966549		13.1313	0.0340715	0.149798	0.0400152	0.143854	2.93239		11.8182	0.0398558	0.149798	0.0460538	0.1436	3.3062
314.141	0	0.180159	0	0.180159	1.00466		14.1414	0.0312248	0.149798	0.0372595	0.143763	2.72293		12.7273	0.0402633	0.149798	0.0463704	0.143691	3.34063
315.152	0	0.179316	0	0.179316	1.0439		15.1515	0.0286401	0.149798	0.0346226	0.143815	2.5414		13.6364	0.0406763	0.149798	0.0466897	0.143784	3.3758
316.162	0	0.178382	0.00146379	0.176918	1.08958		16.1616	0.0262795	0.149798	0.0320908	0.143986	2.38257		14.5455	0.0410949	0.149798	0.0470116	0.143881	3.41171
317.172	0	0.177495	0.00319422	0.174301	1.13527		17.1717	0.0241124	0.149798	0.0296524	0.144258	2.24241		15.4545	0.0415192	0.149798	0.0473362	0.143981	3.4484
318.182	0	0.176651	0.00484463	0.171807	1.18095		18.1818	0.0221139	0.149798	0.0272977	0.144614	2.11784		16.3636	0.0419494	0.149798	0.0476635	0.144084	3.48588
319.192	0	0.175846	0.00642203	0.169424	1.22663		19.1919	0.0202636	0.149798	0.0250185	0.145043	2.00637		17.2727	0.0423857	0.149798	0.0479937	0.14419	3.52419
320.202	0	0.175048	0.00798952	0.167058	1.27409		20.202	0	0.149798	0.0228077	0.12699	1.90605		18.1818	0.0428281	0.149798	0.0483267	0.144299	3.56334
321.212	0	0.174173	0.00970746	0.164466	1.32867		21.2121	0	0.149798	0.0206589	0.129139	1.81529		19.0909	0.0432769	0.149798	0.0486626	0.144412	3.60338
322.222	0	0.173342	0.0113448	0.161997	1.38325		22.2222	0	0.149798	0.0185669	0.131231	1.73278		20	0.0437322	0.149798	0.0490016	0.144528	3.64433
323.232	0	0.172549	0.0129088	0.159641	1.43783		23.2323	0	0.149798	0.0165269	0.133271	1.65744		20.9091	0.0441942	0.149798	0.0493435	0.144648	3.68622
324.242	0	0.171793	0.0144057	0.157387	1.49241		24.2424	0	0.149798	0.0145348	0.135263	1.58838		21.8182	0.044663	0.149798	0.0496885	0.144772	3.72908
325.253	0	0.171036	0.0159066	0.15513	1.5496		25.2525	0	0.149798	0.0125867	0.137211	1.52484		22.7273	0.0451389	0.149798	0.0500367	0.1449	3.77295
326.263	0	0.170216	0.0175326	0.152684	1.61461		26.2626	0	0.149798	0.0106794	0.139118	1.46619		23.6364	0.045622	0.149798	0.050388	0.145032	3.81787
327.273	0	0.169436	0.0190847	0.150351	1.67962		27.2727	0	0.149798	0.00880993	0.140988	1.41189		24.5455	0.0461125	0.149798	0.0507427	0.145168	3.86387
328.283	0	0.168692	0.0205694	0.148122	1.74463		28.2828	0	0.149798	0.0069755	0.142822	1.36147		25.4545	0.0466107	0.149798	0.0511007	0.145308	3.91099
329.293	0	0.16798	0.0219924	0.145988	1.80964		29.2929	0	0.149798	0.00517371	0.144624	1.31452		26.3636	0.0471167	0.149798	0.0514621	0.145452	3.95927
330.303	0	0.167263	0.0234311	0.143832	1.8783		30.303	0	0.149798	0.00340234	0.146395	1.2707		27.2727	0.0476308	0.149798	0.051827	0.145602	4.00876
331.313	0	0.166493	0.0249724	0.141521	1.95547		31.3131	0	0.149798	0.00165937	0.148138	1.22971		28.1818	0.0481532	0.149798	0.0521954	0.145755	4.05951
332.323	0.0216365	0.16576	0.0264459	0.160951	2.03264		32.3232	0	0.149798	0	0.149798	1.19128		29.0909	0.0486842	0.149798	0.0525675	0.145914	4.11155
333.333	0.0228963	0.16506	0.0278574	0.160099	2.10981		33.3333	0	0.149798	0	0.149798	1.15518		30	0.0492239	0.149798	0.0529433	0.146078	4.16495
334.343	0.0241234	0.164391	0.0292121	0.159303	2.18699		34.3434	0	0.149798	0	0.149798	1.12121		30.9091	0.0497184	0.149798	0.0533229	0.146193	4.21975
335.354	0.0253955	0.163549	0.0305925	0.158352	2.26912		35.3535	0	0.149798	0	0.149798	1.08917		31.8182	0.0500907	0.149798	0.0537064	0.146182	4.27601
336.364	0.0267721	0.162465	0.0320564	0.157181	2.36047		36.3636	0	0.149798	0	0.149798	1.05892		32.7273	0.0504694	0.149798	0.0540938	0.146173	4.3338
337.374	0.0281108	0.161432	0.0334578	0.156085	2.45182		37.3737	0	0.149798	0	0.149798	1.0303		33.6364	0.0508548	0.149798	0.0544854	0.146167	4.39316
338.384	0.029414	0.160444	0.0348023	0.155056	2.54317		38.3838	0	0.149798	0	0.149798	1.00319		34.5455	0.051247	0.149798	0.054881	0.146164	4.45418
339.394	0.030684	0.159499	0.0360943	0.154089	2.63451		39.3939	0	0.149798	0	0.149798	0.977463		35.4545	0.0516462	0.149798	0.055281	0.146163	4.51691
340.404	0.0320107	0.15853	0.0374202	0.153121	2.73243		40.404	0	0.149798	0	0.149798	0.953026		36.3636	0.0520527	0.149798	0.0556853	0.146165	4.58144
341.414	0.0334319	0.157511	0.0388124	0.152131	2.84022		41.4141	0	0.149798	0	0.149798	0.929782		37.2727	0.0524667	0.149798	0.056094	0.14617	4.64784
342.424	0.0348148	0.156539	0.0401474	0.151206	2.948		42.4242	0	0.149798	0	0.149798	0.907644		38.1818	0.0528884	0.149798	0.0565074	0.146179	4.71619
343.434	0.0361617	0.155609	0.0414297	0.150341	3.05578		43.4343	0	0.149798	0	0.149798	0.886536		39.0909	0.0533182	0.149798	0.0569254	0.146191	4.78658
344.444	0.0374749	0.154718	0.0426636	0.14953	3.16356		44.4444	0	0.149798	0	0.149798	0.866388		40	0.0537563	0.149798	0.0573483	0.146206	4.8591
345.455	0.0388568	0.153798	0.0439385	0.148716	3.27991		45.4545	0	0.149798	0	0.149798	0.847135		40.9091	0.054203	0.149798	0.057776	0.146225	4.93386
346.465	0.0403235	0.152839	0.0452652	0.147897	3.40673		46.4646	0	0.149798	0	0.149798	0.828719		41.8182	0.0546586	0.149798	0.0582089	0.146247	5.01095
347.475	0.0417514	0.151922	0.046539	0.147135	3.53355		47.4747	0	0.149798	0	0.149798	0.811086		42.7273	0.0551234	0.149798	0.058647	0.146274	5.09049
348.485	0.0431428	0.151045	0.0477642	0.146424	3.66038		48.4848	0	0.149798	0	0.149798	0.794189		43.6364	0.0555978	0.149798	0.0590904	0.146305	5.1726
349.495	0.0445	0.150205	0.0489448	0.14576	3.7872		49.4949	0	0.149798	0	0.149798	0.777981		44.5455	0.0560821	0.149798	0.0595392	0.146341	5.25739
350.505	0.045938	0.14933	0.0501719	0.145096	3.925		50.5051	0	0.149798	0	0.149798	0.762421		45.4545	0.0565767	0.149798	0.0599938	0.146381	5.34502
351.515	0.0474503	0.148427	0.0514379	0.144439	4.07377		51.5152	0	0.149798	0	0.149798	0.747472		46.3636	0.0570819	0.149798	0.0604541	0.146425	5.43561
352.525	0.0489234	0.147563	0.0526551	0.143831	4.22254		52.5253	0	0.149798	0	0.149798	0.733097		47.2727	0.0575983	0.149798	0.0609205	0.146475	5.52933
353.535	0.049955	0.146736	0.0538274	0.142863	4.37132		53.5354	0	0.149798	0	0.149798	0.719265		48.1818	0.0581261	0.149798	0.0613929	0.146531	5.62633
354.545	0.0508898	0.145942	0.0549583	0.141874	4.52009		54.5455	0	0.149798	0	0.149798	0.705945		49.0909	0.058666	0.149798	0.0618718	0.146592	5.7268
355.556	0.0518869	0.14511	0.0561408	0.140856	4.68277		55.5556	0	0.149798	0	0.149798	0.69311		50	0.0592184	0.149798	0.0623571	0.146659	5.83093
356.566	0.0529265	0.144259	0.0573508	0.139834	4.85682		56.5657	0	0.149798	0	0.149798	0.680733		50.9091	0.0597839	0.149798	0.0628492	0.146732	5.93891
357.576	0.0539396	0.143444	0.0585158	0.138867	5.03087		57.5758	0	0.149798	0	0.149798	0.66879		51.8182	0.0603629	0.149798	0.0633482	0.146812	6.05096
358.586	0.0549277	0.142662	0.0596393	0.137951	5.20493		58.5859	0	0.149798	0	0.149798	0.65726		52.7273	0.0609561	0.149798	0.0638544	0.146899	6.16733
359.596	0.0558924	0.141912	0.0607245	0.13708	5.37898		59.596	0	0.149798	0	0.149798	0.64612		53.6364	0.0615641	0.149798	0.0643681	0.146994	6.28825
360.606	0.0569281	0.141121	0.0618651	0.136184	5.57046		60.6061	0	0.149798	0	0.149798	0.635351		54.5455	0.0621875	0.149798	0.0648893	0.147096	6.41402
361.616	0.0579989	0.140317	0.0630237	0.135292	5.77356		61.6162	0	0.149798	0	0.149798	0.624935		55.4545	0.0628272	0.149798	0.0654186	0.147206	6.54492
362.626	0.0590429	0.139547	0.0641406	0.13445	5.97666		62.6263	0	0.149798	0	0.149798	0.614856		56.3636	0.0634838	0.149798	0.065956	0.147326	6.68127
363.636	0.0600617	0.138809	0.0652191	0.133651	6.17975		63.6364	0	0.149798	0	0.149798	0.605096		57.2727	0.0641583	0.149798	0.0665019	0.147454	6.82342
364.646	0.0610567	0.138099	0.066262	0.132894	6.38285		64.6465	0	0.149798	0	0.149798	0.595641		58.1818	0.0648513	0.149798	0.0670566	0.147592	6.97176
365.657	0.0621313	0.137346	0.0673633	0.132114	6.60754		65.6566	0	0.149798	0	0.149798	0.586478		59.0909	0.065564	0.149798	0.0676204	0.147741	7.12669
366.667	0.0632334	0.136587	0.068474	0.131346	6.84385		66.6667	0	0.149798	0	0.149798	0.577592		60	0.0662972	0.149798	0.0681937	0.147901	7.28866
367.677	0.0643084	0.135859	0.0695462	0.130621	7.08016		67.6768	0	0.149798	0	0.149798	0.568971		60.9091	0.0670521	0.149798	0.0687769	0.148073	7.45816
368.687	0.0653579	0.135161	0.0705827	0.129936	7.31647		68.6869	0	0.149798	0	0.149798	0.560604		61.8182	0.0678299	0.149798	0.0693703	0.148257	7.63574
369.697	0.0663833	0.134489	0.0715863	0.129286	7.55278		69.697	0	0.149798	0	0.149798	0.552479		62.7273	0.0686318	0.149798	0.0699744	0.148455	7.82197
370.707	0.067497	0.133772	0.0726507	0.128618	7.81563		70.7071	0	0.149798	0	0.149798	0.544586		63.6364	0.0694591	0.149798	0.0705896	0.148667	8.01752
371.717	0.0686306	0.133055	0.0737171	0.127968	8.08986		71.7172	0	0.149798	0	0.149798	0.536916		64.5455	0.0703134	0.149798	0.0712164	0.148895	8.2231
372.727	0.0697369	0.132366	0.0747479	0.127355	8.3641		72.7273	0	0.149798	0	0.149798	0.529459		65.4545	0.0711963	0.149798	0.0718553	0.149139	8.4395
373.737	0.0708173	0.131705	0.0757456	0.126777	8.63833		73.7374	0	0.149798	0	0.149798	0.522206		66.3636	0.0721095	0.149798	0.0725069	0.1494	8.66759
374.747	0.0718734	0.131069	0.0767127	0.12623	8.91256		74.7475	0	0.149798	0	0.149798	0.515149		67.2727	0.0730548	0.149798	0.0731716	0.149681	8.90836
375.758	0.073027	0.130386	0.0777426	0.12567	9.21925		75.7576	0	0.149798	0	0.149798	0.508281		68.1818	0.0740345	0.149798	0.0738503	0.149982	9.16288
376.768	0.0741926	0.129707	0.0787683	0.125131	9.53676		76.7677	0	0.149798	0	0.149798	0.501593		69.0909	0.0750507	0.149798	0.0745435	0.150305	9.43238
377.778	0.0753306	0.129055	0.0797609	0.124625	9.85427		77.7778	0	0.149798	0	0.149798	0.495079		70	0.0761059	0.149798	0.075252	0.150652	9.71821
378.788	0.0764425	0.128429	0.0807228	0.124149	10.1718		78.7879	0	0.149798	0	0.149798	0.488731		70.9091	0.077203	0.149798	0.0759767	0.151024	10.0219
379.798	0.0775297	0.127826	0.0816562	0.1237	10.4893		79.798	0	0.149798	0	0.149798	0.482545		71.8182	0.0783449	0.149798	0.0767182	0.151424	10.3452
380.808	0.0787236	0.127175	0.0826537	0.123244	10.8461		80.8081	0	0.149798	0	0.149798	0.476513		72.7273	0.0795351	0.149798	0.0774777	0.151855	10.69
381.818	0.0799213	0.126532	0.0836415	0.122812	11.2128		81.8182	0	0.149798	0	0.149798	0.47063		73.6364	0.0807772	0.149798	0.0782562	0.152319	11.0587
382.828	0.0810912	0.125914	0.0845985	0.122407	11.5795		82.8283	0	0.149798	0	0.149798	0.464891		74.5455	0.0820755	0.149798	0.0790547	0.152818	11.4536
383.838	0.0822346	0.125321	0.0855271	0.122028	11.9461		83.8384	0	0.149798	0	0.149798	0.45929		75.4545	0.0834346	0.149798	0.0798745	0.153358	11.8778
384.848	0.0833531	0.124749	0.0864291	0.121673	12.3128		84.8485	0	0.149798	0	0.149798	0.453822		76.3636	0.0848598	0.149798	0.0807169	0.153941	12.3347
385.859	0.0845875	0.124127	0.0873961	0.121319	12.7268		85.8586	0	0.149798	0	0.149798	0.448483		77.2727	0.0863572	0.149798	0.0815836	0.154571	12.828
386.869	0.0858174	0.123518	0.0883487	0.120987	13.1491		86.8687	0	0.149798	0	0.149798	0.443268		78.1818	0.0879333	0.149798	0.0824761	0.155255	13.3625
387.879	0.0870191	0.122887	0.0892727	0.120633	13.5715		87.8788	0	0.149798	0	0.149798	0.438173		79.0909	0.0895959	0.149798	0.0833964	0.155997	13.9435
388.889	0.0881942	0.122042	0.0901702	0.120066	13.9939		88.8889	0	0.149798	0	0.149798	0.433194		80	0.091354	0.149798	0.0843465	0.156805	14.5773
389.899	0.0893441	0.121228	0.091043	0.119529	14.4162		89.899	0	0.149798	0	0.149798	0.428326		80.9091	0.0932175	0.149798	0.0853288	0.157686	15.2715
390.909	0.0906194	0.12034	0.0919814	0.118978	14.8953		90.9091	0	0.149798	0	0.149798	0.423567		81.8182	0.0951985	0.149798	0.0863459	0.15865	16.035
391.919	0.0918818	0.119474	0.0929014	0.118455	15.3807		91.9192	0	0.149798	0	0.149798	0.418913		82.7273	0.0973106	0.149798	0.0874009	0.159707	16.879
392.929	0.0931158	0.118642	0.0937949	0.117963	15.8661		92.9293	0	0.149798	0	0.149798	0.414359		83.6364	0.0995704	0.149798	0.0884972	0.160871	17.8167
393.939	0.0943229	0.11784	0.0946636	0.117499	16.3516		93.9394	0	0.149798	0	0.149798	0.409904		84.5455	0.101997	0.149798	0.0896389	0.162156	18.8648
394.949	0.0955045	0.117066	0.0955092	0.117062	16.837		94.9495	0	0.149798	0	0.149798	0.405543		85.4545	0.104614	0.149798	0.0908307	0.163581	20.0438
395.96	0.096821	0.116218	0.0964208	0.116618	17.3899		95.9596	0	0.149798	0	0.149798	0.401274		86.3636	0.107449	0.149798	0.0920779	0.165169	21.3801
396.97	0.0981159	0.115397	0.0973104	0.116202	17.9465		96.9697	0	0.149798	0	0.149798	0.397094		87.2727	0.110538	0.149798	0.0933871	0.166949	22.9072
397.98	0.0993822	0.114606	0.0981753	0.115813	18.503		97.9798	0	0.149798	0	0.149798	0.393001		88.1818	0.113924	0.149798	0.0947661	0.168955	24.6693
398.99	0.100621	0.113845	0.0990172	0.115449	19.0595		98.9899	0	0.149798	0	0.149798	0.38899		89.0909	0.117661	0.149798	0.0962244	0.171234	26.7251
400	0.101835	0.113109	0.0998376	0.115107	19.616		100	0	0.149798	0	0.149798	0.385061		90	0.12182	0.149798	0.0977735	0.173844	29.1546

## Sheet: FigS6
S6a			S6b
Hour	Cumulative deviation		Onshore	Offshore
0	-0.166375		2.53361	2.38716
1	-0.206375		1.69596	0.379697
2	-0.244375		1.03305	0.405898
3	-0.321375		1.17461	0.0710282
4	-0.446375		1.35047	0.0600051
5	-0.520375		1.03848	0.132254
6	-0.480375		1.71596	0.0802814
7	-0.311375		3.29712	1.70182
8	-0.098375		4.57854	3.54094
9	0.049625		3.24246	0.077992
10	0.114625		5.68499	0.888389
11	0.124625		2.1575	1.13954
12	0.126625		3.98975	3.07595
13	0.147625		1.02769	3.29261
14	0.189625		1.18825	6.10121
15	0.227625		7.95581	1.82539
16	0.241625		0.838741	6.6671
17	0.245625		5.95614	2.32688
18	0.246625		3.32918	1.60635
19	0.240625		8.16675	6.87154
20	0.231625		2.81005	5.50414
21	0.212625		0.32376	0.535699
22	0.203625		1.17066	0.444411
23	0.192625		1.20088	0.741692
			0.991495	0.336452
			1.17893	0.561812
			4.13749	1.80592
			1.04656	0.0162831
			0.136058	1.58437
			0.18845	0.117652
			5.11184	3.95165
			0.210993	1.44104
			0.411157	3.52365
			2.44391	0.190621
			2.01375	3.61627
			1.8733	0.85312
			1.69058	1.28976
			0.675404	0.143669
			2.45407	1.47956
			2.28296	2.56045
			0.783769	3.16301
			4.65699	7.04376
			3.26461	2.95606
			0.413981	2.16951
			2.41104	1.54896
			5.32715	3.20658
			2.10689	4.01121
			5.00807	0.407433
			1.4025	1.43195
			3.31463	1.97069
			0.0625299	0.0358087
			0.680706	0.398883
			3.30291	0.272549
			1.52294	0.252373
			1.73608	0.799994
			3.41038	1.35484
			1.68772	6.88755
			6.01865	8.23364
			4.42567	3.62927
			3.36004	7.80047
			0.49825	1.23812
			0.898928	7.77815
			2.28416	1.61929
			0.839712	2.80494
			1.66891	0.616222
			1.70179	1.05371
			4.03575	2.18094
			1.70054	4.46944
			4.44939	0.652908
			4.05594	1.9815
			1.83794	2.18553
			1.12599	0.234259
			5.11085	2.58048
			1.44863	3.39589
			1.38512	2.64689
			3.81457	3.48155
			6.87275	2.85425
			2.8215	0.279541
			6.78727	0.404345
			5.47541	0.101155
			1.02953	0.411491
			4.41352	0.224363
			2.80478	4.04436
			2.60308	0.925952
			4.14419	2.44692
			0.310966	0.335036
			1.09564	0.0507487
			4.13586	0.693649
			2.61014	4.78251
			0.667634	4.76923
			6.06606	7.18615
			3.24334	2.21364
			5.24132	2.21694
			1.29801	2.08729
			6.89887	1.93891
			3.20164	1.06238
			1.71943	0.603158
			3.57655	0.783457
			4.87567	2.90549
			7.1245	0.89249
			8.30587	5.89361
			1.15405	1.7781
			2.49056	0.980713
			3.09245	2.76579
			5.6455	1.38709
			4.55403	2.21322
			2.22924	1.38485
			4.39467	0.452189
			1.50193	0.178868
			9.09872	1.9583
			4.35081	1.49491
			4.25071	4.79495
			2.45464	0.989968
			1.72677	1.39014
			4.00404	1.24334
			2.96864	1.65601
			1.49534	0.171723
			5.00617	4.84198
			3.07515	6.60253
			1.78447	3.24681
			1.87427	2.8412
			1.46162	1.56554
			0.932408	1.8012
			2.44596	1.60576
			1.93182	2.85621
			4.55002	0.795819
			7.95548	1.14537
			1.08653	3.80606
			5.07207	0.308635
			2.59451	0.29199
			1.99488	0.383922
			0.99805	0.212555
			1.1985	0.364171
			1.04547	0.401904
			3.7354	0.262959
			3.4249	1.87308
			3.97723	2.09122
			2.88497	1.15454
			6.39362	2.45822
			5.26021	7.62936
			0.654264	1.20431
			2.1829	0.788798
			2.08923	4.90177
			3.91399	2.82214
			6.23522	0.270333
			0.951986	0.762229
			3.67487	4.06546
			1.65158	1.05099
			3.65961	2.62495
			4.73607	2.43942
			3.82839	0.501554
			0.629371	0.222924
			0.91084	0.571257
			4.31875	2.4503
			3.00844	0.565762
			2.72011	1.85732
			2.52617	1.32291
			8.41629	2.32956
			4.17088	3.209
			2.2209	0.890716
			4.14294	2.7486
			4.43708	6.27183
			1.57181	0.737866
			2.06451	4.49128
			2.23764	0.845584
			2.94309	2.93338
			3.24771	0.946065
			1.911	8.02273
			2.84851	6.82882
			6.8282	1.02637
			5.47509	4.10208
			1.82816	3.79335
			3.42535	1.52866
			2.07513	0.350643
			4.2228	7.43694
			2.79974	1.82534
			2.08933	3.40715
			6.22091	4.92902
			1.50798	1.74209
			2.89559	1.62431
			2.28274	4.22022
			0.79072	1.08305
			1.27273	1.26715
			2.19675	0.851246
			1.48398	0.934533
			3.96057	1.65807
			2.55677	1.1823
			3.78247	2.67913
			2.23625	3.76525
			1.51737	1.81248
			4.99764	5.00234
			1.24286	1.51218
			4.02221	1.07601
			1.41705	0.9278
			1.46761	2.61371
			2.45366	0.357851
			3.55833	2.69062
			1.33633	0.79914
			1.11785	1.43553
			2.691	0.660223
			4.13335	2.77563
			2.79255	0.534897
			3.13923	5.10787
			1.57722	4.14965
			3.00705	0.422172
			1.67954	4.12891
			1.02595	1.0783
			1.71344	0.943252
			2.36604	0.937968
			4.66891	3.35072
			2.07828	7.93455
			1.03943	1.77973
			1.15291	4.83497
			6.56589	3.08586
			5.52893	6.76051
			1.79144	0.318444
			2.30225	1.35067
			6.37529	2.87759
			4.16253	5.31198
			0.435436	0.119305
			1.86858	0.124531
			3.54767	0.144369
			5.71455	4.41388
			1.25554	1.45413
			0.816708	2.03021
			1.35883	2.74287
			7.8733	1.80902
			6.4646	6.43659
			2.91553	6.57415
			1.88042	2.05821
			4.23557	3.37496
			0.952252	4.51933
			1.19988	0.725574
			2.03924	0.619403
			2.36809	1.96326
			3.39244	5.8825
			4.15725	5.68722
			1.89159	2.19526
			1.73055	1.8729
			5.37405	3.63263
			3.82116	1.13556
			2.49209	1.02748
			0.676946	0.812117
			0.984766	0.0668083
			2.39185	1.17414
			1.14029	0.600746
			2.54361	2.5045
			6.09445	1.26182
			2.04387	5.36664
			2.96754	0.83035
			1.78055	1.64614
			1.47314	1.00068
			1.95172	1.35896
			2.73981	8.7635
			2.12828	1.27292
			0.821237	0.377501
			3.89166	0.762403
			3.55606	2.35661
			6.72527	0.560598
			0.638526	5.02014
			6.10989	3.86009
			0.841214	4.15332
			7.06276	6.78959
			6.04882	7.75459
			3.07409	2.50331
			3.52587	1.08696
			3.2949	0.96742
			0.580775	0.367926
			1.59882	1.12184
			2.60926	1.18266
			2.46901	0.206094
			1.09767	0.584757
			1.11595	0.264273
			2.88207	1.96161
			7.53161	8.88233
			3.40802	1.13252
			2.90271	1.95358
			0.801837	0.985311
			1.17117	0.557988
			1.37486	0.836561
			1.75946	0.296845
			1.34164	1.04325
			3.83039	1.34765
			3.1702	0.946323
			0.383086	0.128657
			0.369074	0.342808
			0.894383	0.571992
			0.233244	0.0622014
			2.80456	1.57906
			2.89147	0.584862
			0.895417	0.494973
			1.01394	2.22808
			0.796832	0.980953
			4.1495	1.24106
			5.46075	1.32972
			3.7876	0.384445
			0.4721	0.905733
			4.41982	0.993545
			6.88445	4.68265
			0.871993	0.620811
			1.27551	1.50087
			2.92489	0.949264
			0.83048	4.64391
			1.95899	1.97567
			0.780238	1.20274
			2.1497	0.962869
			3.40352	1.53959
			2.20674	3.01703
			2.57346	2.91174
			0.652222	5.72347
			2.0602	0.328361
			0.883919	2.4059
			4.48895	2.18739
			3.66634	3.34925
			1.81113	2.55664
			7.13278	5.90804
			3.76918	0.989036
			4.99161	2.68736
			1.1174	2.14682
			2.59176	2.31109
			0.600078	0.590571
			2.66617	1.56842
			1.20932	1.1974
			1.93976	3.18131
			4.60638	1.25724
			5.8947	5.65399
			2.21134	0.544177
			5.31801	2.32361
			3.76561	2.84608
			2.03559	4.12205
			3.65385	1.51859
			2.43093	1.62823
			4.02425	2.85929
			1.44777	1.85429
			1.68101	0.463975
			1.24039	0.132591
			7.60271	3.86994
			5.87419	3.74089
			5.18897	2.34632
			2.02613	3.92465
			5.58906	6.15038
			0.586895	0.165354
			3.08171	3.59541
			2.11744	1.80834
			0.987719	1.15586
			2.03379	0.882441
			5.85738	4.20149
			2.92834	5.00027
			2.3663	1.81986
			1.30471	0.217927
			1.10979	2.03891
			1.65683	1.17472
			1.81325	3.0135
			2.79554	0.591577
			4.78752	0.855583
			0.977405	0.174138
			0.46106	0.042615
			1.68315	0.342901
			0.645593	0.0866179
			0.617048	0.204508
			0.938868	2.04786
			0.641573	1.74644
			1.0776	0.640376
			1.3928	0.115172
			0.459122	0.336751
			1.63419	1.61258
			0.668667	0.308713
			0.975775	0.152559
			3.0224	0.683092
			7.44224	2.86257
			1.5775	1.65756
			2.74049	3.54083
			3.31812	2.80176
			0.397626	1.0986
			0.990329	0.35582
			0.197688	0.802385
			2.04249	0.580972
			2.25933	1.36782
			3.6988	0.30581
			2.76236	10.3153
			2.76101	8.85517
			0.776557	0.666588
			1.03251	1.04895
			1.55045	2.28776
			2.6764	4.71528
			1.30569	8.72254
			4.08847	1.61237
			2.91724	2.11341
			0.600865	2.08945
			0.615253	0.348001
			0.342275	0.361696
			0.830098	0.723292
			3.68161	0.458147
			6.09396	2.2755
			6.11064	7.41831
			3.39997	0.730321
			7.49202	0.119334
			1.78995	0.336365
			2.43792	1.61567
			1.94676	2.76441
			2.23691	1.54304
			5.07937	3.58865
			7.46698	0.0211096
			0.758711	1.24522
			1.4962	0.33541
			2.58775	0.917546
			1.23521	0.30024
			0.166348	0.298748
			0.392136	0.213616
			2.9244	0.72797
			3.46459	1.00599
			1.27933	1.99615
			5.64473	5.77187
			0.898493	1.37169
			1.19125	0.915895
			0.441335	0.234509
			2.51308	0.48601
			2.60374	0.1418
			1.85989	3.76076
			4.20985	3.18049
			3.48248	1.66185
			2.20998	2.95966
			3.85382	1.68717
			2.1799	0.837599
			2.51556	2.61717
			1.38808	2.25201
			7.2648	4.91225
			7.59894	1.07789
			6.86715	1.6869
			4.46154	1.25231
			2.67825	1.11243
			2.75424	0.784795
			3.90638	1.29437
			4.15437	2.26311
			5.08447	0.880396
			4.22898	1.57327
			0.991297	1.18214
			0.747667	0.402154
			1.67143	0.763639
			1.51452	0.741524
			0.295698	2.51451
			2.82765	4.6913
			2.32855	1.87084
			1.86829	2.69419
			3.0773	0.159731
			4.00379	5.85439
			3.80372	2.79933
			4.55257	7.09776
			6.14234	1.28735
			4.70262	2.05232
			2.41951	2.72527
			4.79151	6.11157
			4.15447	5.23581
			1.12366	0.271159
			1.29612	0.393361
			4.84813	2.17513
			3.15066	3.61848
			2.41148	2.27597
			1.17315	1.72437
			2.19415	0.425183
			2.74301	0.931662
			1.14658	3.01961
			2.50494	1.38731
			2.3965	1.18804
			1.6228	0.528503
			1.85643	1.62047
			0.931202	0.245153
			0.96426	1.4219
			2.14462	4.87426
			0.925637	1.17558
			7.12815	1.26029
			5.50063	0.640463
			3.83018	9.40484
			1.2905	3.72549
			0.383481	1.69585
			2.95966	1.20318
			3.83487	0.187683
			6.36025	1.09228
			1.34468	6.59454
			1.30606	1.23032
			3.46946	1.61467
			2.00576	0.525968
			4.28929	4.03722
			3.04607	7.09444
			1.1395	1.18258
			3.05878	0.687933
			2.78582	0.595963
			2.18006	0.242776
			1.57743	0.76713
			0.383538	0.844199
			2.91599	1.36553
			2.18949	2.05628
			2.83366	4.98355
			7.54331	1.47058
			5.0433	7.98015
			4.93719	6.3036
			2.24024	0.30458
			5.20095	0.822723
			0.980161	0.698133
			2.37288	3.14657
			3.33095	0.369144
			2.88002	3.74807
			2.34093	5.90302
			3.25099	4.70313
			4.69685	1.3386
			0.783293	1.4005
			2.49973	2.13608
			1.22348	1.33769
			4.09826	1.72025
			4.03946	5.40653
			1.17505	2.78871
			1.62366	1.05433
			4.91071	0.898483
			1.60054	7.49033
			3.51296	8.66376
			4.23962	4.2985
			1.39723	5.60571
			3.55716	7.41013
			6.66667	2.84785
			0.897912	3.45229
			3.34465	3.28368
			7.35476	0.79495
			3.04362	4.09596
			6.05584	3.471
			1.6459	2.29036
			3.31454	3.39839
			0.769972	0.212296
			1.62655	0.765842
			1.15765	1.12448
			0.693307	1.40606
			1.54641	1.20592
			0.842826	2.18315
			0.558813	1.7729
			2.75487	4.09666
			2.21846	1.77487
			6.12095	2.2486
			1.31519	7.71045
			3.37483	2.40395
			1.20794	2.63053
			1.35464	0.660367
			1.03134	0.799194
			3.63686	3.34106
			0.985312	5.55424
			1.80356	2.4092
			2.21605	3.41011
			2.63107	2.93144
			5.8275	1.9179
			1.5016	1.36509
			3.15577	0.464995
			5.24764	9.32048
			1.60839	4.52104
			2.6208	6.1349
			1.58042	0.61483
			1.51146	2.09644
			2.91255	1.8988
			1.4006	1.80492
			1.85567	4.07174
			3.32414	0.946994
			2.18608	4.84091
			2.4184	2.05714
			2.55331	5.10288
			1.40641	1.7004
			2.96199	4.15577
			5.23334	4.9583
			2.84579	2.45304
			2.04069	2.68342
			2.66909	2.28743
			2.88562	1.16561
			5.02464	3.58636
			4.82513	2.68535
			7.8193	4.07537
			2.69294	6.30818
			0.985118	1.27453
			1.53318	2.74881
			1.72674	3.04653
			3.51767	2.11218
			1.7211	1.0373
			2.1856	1.85905
			3.56014	1.46434
			1.65524	0.392439
			1.25712	0.234886
			1.19366	1.08682
			2.45335	1.72567
			1.48085	1.78751
			3.80373	6.98471
			5.01586	0.342803
			4.67559	3.47985
			1.47348	0.586277
			3.27449	1.9487
			4.08413	6.01016
			1.65868	5.01434
			1.55644	2.86147
			3.28214	3.21279
			1.68506	4.37892
			1.07203	1.36276
			0.617416	0.317801
			6.15596	1.33935
			3.75584	6.4985
			4.52441	5.93318
			2.20335	1.57476
			1.30879	1.55871
			0.469043	1.71952
			1.45829	0.649838
			2.26253	2.91715
			2.37797	0.559063
			2.38	0.871591
			1.01757	5.88681
			3.19155	1.78991
			7.8912	0.516713
			4.28777	7.10496
			1.30095	3.08792
			1.43706	1.0279
			5.22219	1.48672
			0.981618	0.937602
			2.54259	6.17881
			1.62395	2.69333
			2.39078	3.3612
			3.33728	3.34078
			2.93656	0.915927
			3.44255	1.83128
			1.76281	1.58299
			1.40155	0.848751
			0.615324	1.37764
			1.55091	3.8552
			0.439359	2.2863
			4.0136	3.93364
			3.50105	0.953363
			1.55144	3.80658
			2.5935	0.637539
			2.79395	5.25259
			1.19152	2.10074
			1.51416	1.00189
			1.35757	0.638859
			2.90675	0.817978
			2.0091	0.727997
			3.8302	0.187589
			1.07756	2.6408
			4.57637	2.81364
			4.0742	2.09272
			0.727122	0.0214871
			0.483623	0.27462
			3.51004	0.576174
			0.748375	2.1281
			3.10642	1.56354
			1.80904	1.08901
			2.63772	6.79111
			1.30665	1.45811
			1.61969	1.13929
			1.53428	0.433317
			0.762549	1.52647
			2.23035	0.243706
			1.66206	1.48445
			3.97925	0.486592
			5.93853	6.56462
			4.22893	0.652487
			2.53905	4.72009
			1.0353	1.88939
			5.57019	2.98008
			3.55887	0.910298
			1.60597	4.38999
			1.65125	3.59097
			2.02062	1.85644
			0.973693	1.55638
			0.703532	0.0938974
			4.64325	0.145885
			0.565951	0.735241
			3.37414	0.557285
			5.7068	3.02262
			1.61578	1.40065
			0.901303	0.13449
			7.10345	3.72951
			1.84795	3.47116
			1.49217	2.28772
			1.78109	2.91637
			5.11363	2.66934
			5.02762	0.342571
			4.2043	6.59886
			1.41946	0.361893
			2.03574	0.224118
			1.04381	0.263364
			0.893806	1.11517
			5.12876	2.32822
			4.49864	3.5784
			4.08083	4.58827
			1.61404	0.769013
			1.77112	0.540804
			1.86497	0.0180525
			5.79406	1.27418
			4.81634	4.13909
			7.58349	3.81695
			7.98439	0.396086
			2.27055	0.614305
			2.4733	1.10017
			2.61356	0.965435
			1.18089	0.58809
			0.783745	0.444226
			1.21552	1.76158
			1.27261	1.22307
			0.79426	0.420591
			3.12953	3.56886
			1.92075	2.97403
			1.71892	0.143945
			1.02418	1.17651
			1.36363	0.595575
			0.624868	0.0526217
			1.42241	0.2955
			0.301148	0.007105
			3.31984	0.913945
			4.51874	9.08417
			3.1994	5.37029
			4.46908	3.74687
			0.85072	1.04337
			1.58102	5.87528
			1.37643	2.67625
			2.56698	1.11972
			2.14362	4.57154
			2.21819	3.0345
			1.07486	0.558573
			3.04588	3.55914
			5.7963	1.6669
			6.01566	5.99251
			0.490435	0.196772
			0.746442	0.198717
			6.67201	0.0560014
			1.25891	1.48901
			1.32574	3.36915
			3.46482	0.229762
			2.23864	1.47012
			4.75284	2.19757
			1.45621	1.40948
			2.15054	2.99404
			1.1013	2.41522
			0.650592	3.81042
			4.32757	7.69735
			7.22653	2.14067
			1.72297	1.40179
			4.67887	6.30497
			2.21757	4.65876
			0.451005	0.417487
			3.63191	3.2957
			2.42845	1.8585
			4.18144	2.55319
			0.324157	0.126952
			2.65242	0.427514
			1.31735	0.926446
			0.436136	0.374758
			1.94641	1.88145
			2.39054	3.14842
			0.602639	1.04236
			2.20442	3.4995
			5.95241	6.57229
			0.525481	1.83161
			1.05338	1.8324
			0.55688	0.634886
			5.40973	2.79425
			3.88765	2.69831
			1.2653	1.63483
			1.14825	1.45803
			1.65353	0.208917
			2.18957	0.290889
			1.35374	0.0677892
			0.414561	0.690314
			5.45252	9.18319
			3.80599	2.19822
			1.96319	2.22272
			3.06599	1.06794
			2.15295	2.96612
			4.15057	2.20508
			2.79146	0.407248
			0.920668	2.475
			4.14295	3.13852
			1.0427	2.72004
			0.172585	1.12842
			3.97067	0.468585
			1.57814	0.696968
			1.70606	0.22527
			1.029	1.71927
			2.14949	1.2557
			3.36779	1.57708
			3.40465	5.05196
			2.05779	6.749
			4.00134	2.32866
			4.06883	2.12937
			1.93792	6.99442
			0.444319	1.24429
			0.672862	2.78029
			2.09197	4.98019
			0.956335	0.939979
			0.480028	0.0437595
			0.421651	0.00331355
			0.666062	0.172652
			1.1021	0.0659162
			1.05766	0.294662
			3.31257	4.27513
			4.13865	1.33336
			2.58271	1.06137
			7.76117	1.88194
			4.28358	4.12844
			3.01014	2.1153
			6.22276	6.70811
			3.52863	2.62912
			3.47052	2.32427
			3.09714	5.65098
			0.910099	0.33452
			0.543864	0.306662
			0.354664	0.00445318
			0.690366	0.768386
			1.79716	2.07192
			3.08411	2.09859
			2.85748	2.54128
			1.16473	3.25489
			2.7481	1.18488
			5.54995	3.19251
			0.590588	2.47128
			3.11176	2.77664
			1.39554	2.45975
			0.814801	0.947726
			5.76132	0.241309
			0.550624	0.309689
			1.7666	0.918419
			4.80469	5.06122
			2.97725	7.90202
			4.11758	0.48961
			6.35036	2.03334
			3.649	2.14337
			1.81962	4.49289
			8.79728	2.20149
			3.26984	3.50516
			4.75414	6.45674
			1.85054	0.465664
			1.54645	0.301976
			1.28208	0.193864
			6.74315	2.91554
			1.85958	2.67816
			0.897452	8.34303
			2.21639	0.280434
			0.429019	0.787982
			0.825992	0.141207
			2.58438	1.64366
			2.0265	6.26513
			5.46347	4.85952
			1.60422	1.91013
			0.346052	0.325758
			3.72878	2.39337
			1.89312	1.82711
			1.53989	0.336695
			5.93631	8.92658
			3.00852	3.78792
			1.38745	1.74244
			3.68897	0.369085
			4.51889	1.01746
			0.546289	1.62182
			1.67945	1.17467
			0.885044	0.396785
			0.899416	0.770766
			3.64012	2.41024
			3.12052	4.01791
			1.82334	1.66459
			3.70297	7.75252
			1.75626	3.29034
			1.65277	4.56926
			4.24239	0.883052
			5.84039	4.30617
			8.69176	2.08294
			7.52366	5.53623
			4.14939	0.463258
			4.11245	0.844613
			2.99853	2.4433
			4.69681	6.11516
			3.2867	0.906
			3.58464	0.922724
			4.0675	0.463846
			1.85268	2.15483
			2.09038	3.32053
			2.4567	0.288338
			0.504718	0.929306
			2.09623	1.49143
			1.71239	1.5736
			3.46228	0.35701
			3.02773	1.88707
			4.13043	2.86051
			4.49562	0.883513
			3.23238	0.450249
			1.69736	1.94353
			2.00789	1.88795
			0.916554	3.1019
			3.69419	6.69407
			0.744731	4.83486
			3.47155	2.39554
			8.96787	1.67314
			6.63868	1.87277
			5.36378	1.83491
			4.77313	0.10859
			4.83857	2.21097
			1.49813	0.452537
			1.81659	0.515398
			1.57945	1.17094
			2.42823	0.704033
			0.868027	0.672465
			3.77958	2.75929
			2.80244	1.52478
			0.771191	2.49894
			1.24882	0.309312
			0.975583	1.76551
			1.61498	3.98521
			5.7924	3.0302
			9.79977	0.925811
			6.46154	1.03187
			3.73556	7.26997
			3.78486	1.0428
			4.04539	5.19888
			2.03446	2.09927
			1.62614	6.52672
			3.37037	0.551212
			6.11828	3.30278
			5.92398	4.43061
			3.67477	5.21092
			3.50283	4.33396
			1.02888	8.71294
			2.5039	0.627247
			0.599476	1.59844
			5.74899	0.628328
			4.88562	0.980239
			1.89931	3.82707
			2.35719	3.87792
			1.00944	1.33652
			4.57958	1.23967
			1.81804	1.24413
			6.56943	3.43256
			3.75736	9.20484
			1.76985	4.18842
			4.19501	3.82368
			1.07243	1.32909
			0.893963	0.71403
			2.24515	7.11509
			3.98792	6.51452
			1.23006	2.88783
			1.00344	0.314217
			3.05235	0.518216
			1.84001	0.367102
			1.63376	1.24457
			3.05799	3.9952
			0.508744	3.06453
			1.31121	1.5344
			1.26034	2.29733
			3.22001	1.31266
			1.77396	4.21018
			2.35593	1.7768
			1.59796	3.7606
			2.16391	5.72799
			0.700379	4.02302
			1.42075	6.16655
			2.03153	2.12211
			2.56832	3.98857
			4.94772	0.808293
			2.63511	2.05343
			1.64775	1.2757
			1.82115	0.972726
			1.91925	0.563805
			3.68062	1.4084
			4.83258	5.18647
			5.79769	7.23091
			7.25388	5.26263
			2.65704	2.82374
			2.83217	6.79279
			0.831586	2.12787
			3.25996	0.919409
			2.61754	4.24345
			0.645626	0.683774
			1.94557	3.25915
			1.18752	1.45957
			7.37214	0.490875
			4.41568	8.32461
			2.16061	3.51285
			1.86012	0.376365
			2.48317	6.07141
			5.57298	1.98601
			8.97624	4.41474
			2.50222	4.55013
			1.20944	8.18745
			1.76291	0.969005
			2.10779	2.08182
			0.62219	0.456946
			0.80927	0.0723768
			1.6441	1.23457
			1.40749	0.603121
			1.48677	1.39714
			2.82956	1.42777
			2.58034	1.48784
			3.92048	3.92894
			2.77898	0.195945
			0.633788	0.307521
			4.88726	3.05435
			1.34625	0.915597
			2.65321	1.06152
			3.36387	1.52784
			1.09064	2.39314
			3.25772	3.43929
			1.26745	1.43326
			2.93347	0.200791
			2.99437	2.21956
			1.65166	0.782835
			0.975061	0.48726
			4.40729	1.34495
			1.25419	0.0956176
			3.39406	2.25345
			2.32912	0.489996
			4.04288	5.37931
			1.66462	5.52358
			4.07333	5.24925
			0.597015	0.36057
			1.07828	0.318194
			1.38555	1.20305
			1.43048	0.231982
			1.97245	0.216507
			4.79405	0.033955
			9.78829	2.66578
			8.87436	4.92792
			2.24857	3.76921
			1.42094	2.1962
			3.39867	5.24631
			1.74187	2.2394
			1.76375	5.35544
			0.588471	0.820075
			2.90065	0.288914
			0.224078	0.107292
			0.352339	0.703572
			0.728331	2.02749
			1.62945	0.994864
			0.238181	4.26241
			4.67062	1.18693
			0.843266	0.875411
			1.9523	0.490851
			1.83863	0.411329
			3.50184	2.79842
			2.80344	2.42255
			0.477325	0.385533
			3.69847	1.24959
			1.86296	0.762545
			3.13163	0.83301
			2.24343	0.312053
			3.36973	0.816851
			1.44455	0.615699
			2.09667	1.59659
			3.73818	1.22295
			0.830103	0.268916
			0.718528	0.573753
			0.551771	0.803489
			0.682935	0.593572
			1.15118	1.72953
			1.39319	0.383935
			0.652389	1.81256
			1.68599	1.00025
			1.22086	0.148285
			2.73868	0.155925
			2.54514	1.24019
			0.912225	4.68262
			1.13183	4.93914
			1.46535	0.374622
			2.18922	5.43578
			2.81404	4.28907
			2.85414	0.467902
			2.18599	0.335266
			0.85287	0.0606778
			5.15516	1.85758
			10.0771	2.23541
			5.24978	0.0754461
			1.8387	1.51085
			3.41154	3.90079
			3.29899	3.94885
			1.64838	2.18066
			3.60662	0.525931
			0.451155	0.194247
			7.74592	0.278402
			3.68603	6.8452
			2.46247	2.39109
			0.82558	1.28149
			1.34865	0.468156
			1.33483	0.770889
			4.13537	5.22679
			3.79471	1.91975
			2.2798	0.686843
			1.77751	2.759
			2.45568	0.895545
			1.76835	7.57532
			1.71583	4.39893
			2.33086	1.29316
			4.40909	3.92817
			2.6291	1.56936
			0.310391	0.230478
			2.64171	3.40037
			1.72565	3.65217
			3.29015	2.21894
			1.49032	1.95321
			1.89938	0.970898
			1.95697	0.113697
			3.72998	1.5683
			3.64419	0.968823
			0.781345	1.65767
			1.05834	1.56671
			2.67449	0.941978
			1.46648	2.78392
			1.90587	1.7439
			3.39112	3.29634
			0.715667	3.30921
			2.272	0.94933
			0.229212	0.366675
			0.684005	0.105461
			4.85407	0.402626
			0.195716	0.345599
			0.850216	0.290856
			5.0001	0.922058
			4.75793	4.40548
			5.89309	1.8103
			4.43323	3.29151
			4.11666	2.53574
			2.36229	4.83584
			1.35062	5.66087
			2.43514	5.84681
			0.886135	0.740271
			1.27296	2.56721
			0.874806	4.59648
			1.21618	1.49144
			1.90834	2.37244
			2.25202	6.48171
			5.57033	4.79778
			2.83873	1.77214
			1.45435	1.48499
			0.968147	2.01111
			2.05917	0.490101
			5.75602	1.92265
			1.02585	1.72956
			5.37671	2.87928
			1.70307	0.679866
			1.57592	0.377696
			2.39607	1.70436
			2.58863	1.82568
			1.47519	3.08861
			1.33431	0.867335
			2.43622	0.670023
			2.25109	0.655973
			1.04817	0.798479
			0.815519	0.182233
			0.656817	0.288908
			1.6245	2.38523
			0.830028	1.406
			0.214672	3.5543
			0.708859	2.82324
			1.08779	0.318537
			6.02759	2.24986
			4.23946	1.01208
			6.08703	3.21006
			2.56515	0.88865
			3.26798	1.92695
			8.35057	6.163
			4.6322	1.30961
			5.17472	1.4287
			1.35218	1.53281
			1.95478	1.81712
			2.66322	1.1661
			4.74846	1.39719
			4.27826	0.532845
			1.26552	0.0897325
			5.72825	2.92134
			1.11098	1.00112
			0.865052	0.508656
			0.799767	0.338928
			1.49645	0.813187
			0.952282	0.864256
			4.21141	1.72956
			1.58968	0.10569
			4.77082	2.84942
			2.95431	4.87198
			2.36108	2.0679
			3.21566	5.07702
			0.666446	1.0354
			2.39049	1.98987
			2.23423	1.01671
			4.01767	0.972663
			1.54618	0.557411
			0.557014	2.27828
			2.26001	3.00477
			1.16177	1.32356
			2.83586	1.38034
			7.03982	6.98129
			0.595589	5.37208
			2.0674	2.99934
			1.92035	1.35903
			2.78895	2.47626
			2.52253	5.76923
			3.31845	3.08041
			2.04261	0.690907
			0.664126	2.06769
			2.18805	5.04546
			7.80922	2.42212
			7.67747	4.37048
			3.52362	0.944476
			1.8499	2.84727
			0.989265	1.05457
			1.57283	1.49974
			0.529392	1.18291
			1.61569	1.40122
			3.31729	0.231983
			3.13687	2.06106
			5.57129	2.0129
			1.62096	0.249358
			1.07454	2.11185
			1.58043	0.207241
			1.54408	0.575957
			2.48967	0.944199
			2.67533	2.964
			4.26483	0.627918
			3.9974	4.51869
			4.9269	2.60074
			4.95556	0.592666
			8.08908	1.50927
			2.45939	1.18371
			3.37088	0.615217
			2.60044	0.135381
			2.63843	0.315315
			5.22826	1.30874
			2.73409	6.77236
			2.73187	3.856
			5.85048	0.486257
			6.62974	6.69232
			3.27181	6.61703
			6.98272	5.9227
			2.51143	3.68267
			5.28632	1.60132
			9.42462	4.60146
			1.80638	5.35293
			0.991086	0.294175
			5.31554	1.75966
			2.64244	7.20736
			3.43296	0.920927
			2.24169	2.22209
			2.11134	1.78524
			1.70113	0.409278
			2.88495	1.39732
			6.87334	2.06646
			3.3845	4.25459
			9.68236	3.81681
			6.43813	1.54368
			1.40385	3.87302
			5.23021	4.06182
			4.0363	5.38718
			2.60646	2.2195
			3.22582	0.33389
			1.7894	0.306309
			2.33516	1.63386
			2.81897	2.30112
			3.67084	3.1059
			4.77552	2.33745
			2.98528	2.08028
			0.802262	2.6062
			4.56076	5.03443
			1.15585	0.421271
			0.519636	0.849924
			4.9406	2.2123
			0.929024	2.32285
			1.45665	3.79434
			1.51757	1.55944
			1.38483	0.24409
			2.75492	1.15385
			4.49536	6.03316
			1.95375	4.92044
			2.82916	3.23924
			4.24715	4.01073
			2.05809	4.53685
			5.81757	1.96302
			2.03603	4.77726
			5.58361	0.0955069
			6.29768	2.04295
			3.5155	6.30623
			2.88867	2.14089
			1.34572	0.0723341
			1.71881	0.231544
			0.867447	1.32852
			3.19362	0.6233
			2.30201	1.13115
			2.67842	1.5117
			5.29619	0.28612
			3.39336	0.31377
			6.41692	0.960319
			4.25903	2.48473
			1.49249	6.64022
			2.3312	1.6992
			5.44419	5.45944
			3.99006	0.835519
			3.03098	0.250216
			4.60432	1.45565
			2.62052	5.59798
			2.28546	3.0467
			1.45022	1.97159
			2.05683	2.44566
			2.08328	2.02821
			3.55649	1.4851
			1.12644	0.256374
			1.48723	1.14043
			2.32454	1.89925
			1.4751	4.39909
			2.10756	0.58826
			1.31568	0.0995255
			1.68011	2.21457
			1.81327	3.19688
			5.95016	1.70583
			1.55146	0.32587
			1.94837	1.23494
			3.19286	1.31074
			8.5795	3.64653
			1.90705	4.86279
			2.01314	0.852284
			1.46472	0.709604
			1.07035	0.85359
			3.34851	2.82944
			3.57505	4.608
			3.25032	0.490464
			2.00008	2.73171
			5.31351	3.12761
			1.23107	3.17219
			1.97105	4.00505
			1.65839	2.43576
			1.15203	3.16432
			1.51814	0.94359
			1.06422	1.06356
			0.911159	0.170295
			1.39632	4.17982
			3.90512	4.52259
			3.31987	0.205785
			3.2076	1.71713
			3.12354	1.13178
			4.21245	2.81395
			3.10853	1.03057
			2.95319	1.33038
			2.38748	1.566
			2.76852	2.49517
			0.591969	0.174638
			1.44437	0.602972
			1.49772	1.01958
			3.61039	4.3849
			1.13533	3.80732
			1.63156	2.43351
			1.29346	1.37387
			1.70541	1.35818
			6.66486	0.346246
			2.98643	4.98116
			4.55385	5.07721
			8.15345	5.6135
			1.52029	0.674154
			1.1529	1.73115
			0.840125	1.92686
			2.98183	2.37281
			2.95776	1.2418
			3.2054	2.50682
			6.59188	0.75713
			4.34597	3.73214
			1.45811	6.27739
			5.4724	2.84456
			0.619421	4.62742
			2.61697	0.293367
			2.22213	0.92712
			2.7402	0.94175
			3.21674	0.341739
			1.32617	1.63044
			2.91026	0.777606
			3.02739	0.752613
			1.40117	5.62462
			4.7559	4.07091
			1.98561	3.93413
			3.16033	0.578582
			7.01783	8.82684
			2.12826	5.33395
			4.32974	0.416319
			2.21648	0.766321
			1.19863	0.815819
			0.990508	1.21363
			0.208201	0.193206
			0.628666	0.305602
			0.395465	0.205711
			1.93326	1.35579
			3.65787	4.89009
			2.63827	1.95437
			3.17545	1.05329
			1.11563	0.971321
			2.30676	0.554625
			7.56704	3.10499
			3.77556	4.0242
			1.25737	5.45005
			3.49318	5.42634
			0.474386	0.730292
			1.28886	0.0616004
			0.878423	2.35754
			5.73913	1.59016
			3.29197	3.75609
			2.54854	0.158523
			1.81808	1.95734
			2.15779	5.83645
			3.51984	3.28874
			0.344179	8.39515
			0.713972	0.796077
			4.07644	0.697619
			2.1879	0.863983
			5.28839	0.616464
			4.08785	4.27301
			5.72151	4.00348
			3.66847	2.87393
			5.60916	0.93201
			3.15108	0.379096
			2.42998	7.11841
			2.07924	2.30047
			1.1203	3.24059
			4.64148	3.04414
			2.00694	4.93704
			1.10529	0.996779
			4.40412	2.12238
			2.9023	2.70821
			4.70382	1.32397
			8.15485	6.38303
			1.05897	1.97665
			0.464331	3.98981
			0.582828	0.338945
			1.9093	1.34124
			3.97841	0.668135
			2.16314	0.473398
			1.41463	1.21525
			8.64399	2.40522
			1.72218	0.569687
			5.37923	1.26274
			4.24799	4.16507
			4.1554	6.13082
			1.82663	1.41445
			0.243423	1.1682
			1.4834	1.77903
			1.28256	0.330652
			0.706002	0.40161
			3.04604	1.38578
			0.862054	0.416757
			3.24755	0.866955
			1.32417	1.94617
			1.32346	0.440404
			4.3337	1.11677
			0.989691	0.94079
			0.987689	2.53415
			0.773786	1.7327
			0.756734	0.516592
			0.214318	3.57291
			5.21808	1.56509
			2.55804	0.200014
			3.68045	0.778054
			5.13343	0.934389
			2.86997	4.62801
			2.25575	3.72821
			3.91299	4.72167
			6.46233	2.0686
			0.966479	7.56762
			1.05502	2.45656
			0.963718	0.0219626
			0.623196	0.20949
			2.53269	0.393838
			5.64674	3.55931
			2.59646	0.150937
			0.533982	0.0512385
			1.39088	0.249503
			1.26423	4.43087
			0.163607	0.379964
			1.23567	0.414489
			1.82766	0.94069
			3.05636	0.820711
			2.12102	2.77248
			5.40027	2.82992
			1.92741	0.0959759
			1.36514	1.65416
			2.59726	0.34315
			2.24582	0.106561
			0.262737	0.105347
			1.25961	0.208744
			1.22777	2.63296
			1.31414	0.18534
			2.87275	1.59428
			0.488091	0.36901
			0.723867	2.92498
			2.20414	2.73095
			1.83091	0.462313
			1.36972	5.0481
			2.19203	2.2012
			3.07894	0.966684
			2.04407	1.43066
			3.09768	5.7845
			1.24054	0.643255
			0.921123	0.316429
			0.689562	0.514746
			4.09809	0.0809647
			6.99409	4.08964
			0.214831	1.21743
			4.5975	1.51797
			2.63012	2.76171
			2.76339	5.34413
			3.8815	2.95522
			0.817992	0.369612
			0.21447	2.44694
			0.215387	0.0634661
			0.137947	0.317513
			2.77886	0.258589
			3.01475	1.92612
			3.40504	5.34602
			2.81546	0.931312
			0.101037	0.551716
			0.193233	1.99551
			0.142259	0.309877
			0.78159	0.346453
			1.28656	0.135181
			0.197899	0.159803
			0.235283	0.455225
			1.7994	0.226136
			3.72097	4.07361
			1.43255	7.65923
			2.10525	7.44477
			2.56508	3.35999
			1.39672	0.575482
			2.21532	1.37795
			1.08579	0.11608
			0.49554	2.732
			1.21661	1.89799
			6.58588	5.40346
			8.83191	7.36561
			6.65172	5.97219
			3.09326	2.41293
			1.83685	0.980704
			2.42898	3.28845
			0.653107	0.654484
			1.46905	0.996217
			0.386521	0.740552
			2.38444	5.14674
			2.23314	2.12976
			2.39722	1.00422
			5.78492	2.95899
			1.83648	0.420059
			0.636584	1.29774
			8.44151	2.29777
			2.44387	1.55459
			1.05485	4.6037
			2.47099	0.89858
			0.972555	0.259008
			1.80832	0.0713556
			4.32683	1.05973
			3.6358	6.25424
			6.28407	8.78611
			3.41457	1.83297
			2.70165	0.962444
			1.84284	1.9895
			1.32255	5.4672
			2.47198	0.351018
			1.69522	0.910878
			1.35289	3.07761
			2.85681	1.76741
			1.97131	0.398492
			2.62024	1.34827
			2.64618	2.52176
			2.78819	1.32602
			1.72426	6.99063
			4.20754	4.8813
			1.03251	1.10316
			6.13636	3.02514
			7.25171	0.544437
			0.756673	0.896201
			0.781486	0.522833
			1.55171	2.03092
			1.68351	1.03817
			2.17207	1.75656
			4.12044	0.501888
			1.47168	2.38519
			1.56013	0.446942
			2.04588	1.74829
			2.23246	1.80746
			10.2858	1.08231
			4.30493	4.76187
			1.31209	4.99488
			4.59525	6.15172
			2.84136	7.7917
			4.45133	7.65811
			5.01083	3.78986
			4.98233	7.29789
			4.13472	3.03343
			3.05057	3.73463
			0.892434	2.78683
			2.46042	4.76423
			5.47813	2.80041
			2.33717	6.09374
			2.14801	9.79112
			7.69075	6.9685
			0.712611	0.65316
			2.98778	0.747669
			1.71617	0.896552
			4.5189	0.865883
			1.24179	1.94033
			1.29907	0.194281
			1.00816	1.97785
			1.78103	0.755891
			2.35512	3.69366
			1.1563	3.20318
			2.42216	4.17029
			1.81147	3.89262
			0.897317	0.821764
			0.229842	0.170819
			2.33286	1.44778
			4.06968	3.26858
			2.17096	2.0461
			3.88108	2.45692
			6.13113	4.9713
			3.43384	2.47544
			1.47656	2.23703
			1.41844	1.71237
			1.99147	1.49024
			3.3244	3.98665
			2.36817	3.83697
			1.53325	0.835641
			3.07568	0.803173
			5.20678	4.95894
			2.94831	7.87245
			2.64523	1.10982
			3.78928	8.04043
			6.22424	4.51554
			1.26685	1.33713
			2.69956	0.250582
			1.07203	1.37719
			2.3427	0.158535
			10.2334	2.51862
			8.039	2.16173
			2.71582	1.29378
			4.62986	2.23014
			2.18126	4.52783
			1.53446	1.19516
			1.94325	0.821534
			3.16541	2.30457
			2.40506	2.57214
			6.07515	0.747401
			3.93218	1.42522
			2.34254	0.39633
			5.24531	0.777473
			0.591451	0.300412
			0.669026	0.164067
			4.42092	2.05142
			2.53659	3.45285
			4.35557	1.45957
			2.31482	1.70095
			6.70638	6.22067
			0.946142	0.234901
			1.04054	1.00153
			6.25774	2.1953
			0.902391	6.36529
			4.81188	5.38878
			4.3426	3.77337
			0.99089	0.518093
			2.49335	1.91228
			0.507482	0.67039
			1.48243	1.38487
			3.36693	1.95524
			1.72759	8.35341
			1.1985	0.572008
			2.70992	4.16877
			1.90949	1.72025
			1.92727	2.34501
			4.82218	3.49857
			2.00706	3.77292
			1.11089	3.72124
			3.9195	5.3129
			1.55339	1.65722
			1.73535	2.08603
			3.63168	1.81327
			0.418853	0.047283
			2.48803	1.42226
			2.96619	2.72647
			1.64221	2.92144
			1.2448	3.21762
			3.07364	5.33173
			0.935551	4.19526
			3.62997	4.79722
			1.86414	0.644358
			2.75103	1.14563
			1.23642	0.360599
			2.92897	1.77268
			0.149321	0.987219
			1.90747	1.86126
			2.73987	0.0823783
			2.60413	1.89776
			0.829067	4.1642
			3.96558	0.990099
			1.82037	2.14337
			0.739833	2.63543
			3.48541	2.27623
			2.25774	5.30714
			6.4105	3.22058
			1.00128	2.44433
			1.41953	0.438975
			2.05973	0.94122
			6.77811	2.32575
			9.89351	3.06808
			1.79148	3.44896
			8.68401	2.99213
			4.9845	7.2275
			0.580747	1.92011
			1.71952	0.205052
			6.01431	1.153
			3.82439	6.88217
			2.48656	7.89869
			2.29216	2.90833
			1.23715	1.35949
			1.071	0.327418
			2.38584	1.51357
			3.53909	1.37879
			1.94607	3.34093
			1.21829	2.19635
			1.83163	0.468306
			2.55346	2.01387
			1.39438	0.995453
			1.05794	0.331271
			1.04665	0.349647
			5.79042	4.81333
			3.35229	3.7577
			2.60742	1.25952
			3.59942	4.6755
			4.25793	4.17963
			0.615219	3.07086
			5.65316	6.11655
			1.38592	2.07234
			2.48801	1.91795
			2.04577	0.614525
			5.58964	5.57211
			0.815178	0.864761
			1.25054	0.223113
			8.04303	2.79539
			1.92586	3.22225
			4.26485	5.56826
			2.74199	3.5273
			6.63681	0.670572
			5.78642	4.90716
			1.95619	0.394828
			1.72615	0.988273
			1.52141	0.927446
			2.46563	1.72182
			2.81623	1.66701
			5.99261	3.05207
			1.26429	0.826245
			0.905863	0.287811
			5.15172	1.10986
			3.65662	2.71577
			3.48063	1.68355
			0.980167	1.95385
			2.30579	1.24806
			2.06708	1.8646
			0.869117	5.45795
			6.78033	5.50097
			1.10623	2.71638
			1.82489	0.919796
			1.74981	3.47272
			2.55955	2.53289
			0.319071	3.89253
			2.9566	1.40735
			0.501609	1.3312
			0.717279	1.25109
			2.40395	1.90915
			1.04613	1.02268
			2.62627	0.749402
			3.93584	4.24306
			1.34509	2.80827
			1.35797	0.182838
			1.49202	0.522299
			2.41056	1.32896
			1.69789	1.14239
			2.2661	2.83024
			4.33323	2.98912
			5.38787	5.68774
			1.17986	3.67033
			5.80595	0.265327
			3.04669	0.914589
			1.69952	0.979253
			1.4084	1.53473
			1.34563	0.280426
			3.17138	0.876733
			2.03851	0.0953296
			1.6291	0.308953
			0.385643	0.270826
			0.248087	0.0735812
			4.19052	0.517679
			2.94212	3.22963
			0.961202	0.11369
			1.84368	0.412314
			2.89954	0.747176
			1.44373	0.0969357
			0.708638	6.12723
			3.23968	4.0108
			4.13848	5.79603
			1.8381	4.58131
			4.47828	2.82307
			1.0291	1.66572
			2.49078	5.56787
			1.6653	1.9317
			2.65293	1.38895
			1.30644	0.344925
			3.46247	2.29929
			4.74758	1.35526
			6.19156	1.37494
			6.88099	1.4239
			2.16498	0.341463
			3.13489	1.37322
			5.89153	0.113072
			3.96591	2.88868
			4.33965	4.94403
			1.25243	0.179494
			1.18851	0.666603
			2.46391	1.77372
			1.2591	0.147975
			1.0271	0.104518
			2.14039	0.0802613
			0.930935	0.385993
			3.0101	1.23118
			4.72108	2.55543
			5.26739	8.73909
			0.964126	0.166989
			3.51077	2.45189
			1.27812	0.202691
			2.52632	1.45701
			2.20672	3.10897
			1.52882	3.5055
			1.49124	1.41189
			3.88794	3.60225

## Sheet: FigS7
Day	Cf	Cf_avg	H2Frac	HeatFrac	CO2 Intensity
1	0.55925	0.476244	0.0683113	0.0619532	-71.541
2	0.645708	0.453914	0.065342	0.0603596	-49.8718
3	0.686167	0.4411	0.0614984	0.0578748	-34.2292
4	0.594417	0.41981	0.0580818	0.0556662	-3.22856
5	0.643958	0.399882	0.0550248	0.05369	26.0277
6	0.605667	0.382073	0.0522736	0.0519114	52.1388
7	0.71075	0.381671	0.0497844	0.0503022	49.656
8	0.222417	0.398759	0.0475215	0.0488394	36.469
9	0.227042	0.403549	0.0471676	0.049013	30.5858
10	0.56925	0.41354	0.0475178	0.0497668	21.4469
11	0.201458	0.427523	0.0490766	0.0515502	9.83378
12	0.2945	0.443492	0.0522093	0.0546894	-2.93361
13	0.221417	0.44891	0.057064	0.0593185	-8.48906
14	0.527042	0.462501	0.0624664	0.0644054	-19.3736
15	0.434625	0.479533	0.0692655	0.0707009	-32.436
16	0.118958	0.494911	0.0777852	0.0784929	-44.281
17	0.236083	0.488239	0.0907309	0.0905078	-40.9675
18	0.057875	0.499021	0.103095	0.102005	-48.1786
19	0.0411667	0.507787	0.116639	0.114543	-54.043
20	0.0437083	0.503879	0.131145	0.127928	-51.4285
21	0.373625	0.494103	0.145222	0.140936	-45.123
22	0.757625	0.496019	0.158067	0.152833	-46.4044
23	0.508917	0.488636	0.171121	0.164916	-41.4654
24	0.643333	0.509917	0.183367	0.176285	-52.6068
25	0.763125	0.517968	0.20008	0.191906	-55.0018
26	0.842708	0.518863	0.219739	0.210426	-55.6016
27	0.589792	0.527139	0.239497	0.229033	-60.4534
28	0.829458	0.525592	0.261964	0.248808	-64.2921
29	0.956417	0.523471	0.282278	0.26643	-72.3363
30	0.940875	0.5186	0.298718	0.280178	-70.1797
31	0.359083	0.517551	0.314805	0.293616	-69.4775
32	0.969167	0.523439	0.330778	0.306951	-78.6497
33	0.949167	0.540981	0.346195	0.31965	-94.7958
34	0.477167	0.546006	0.363077	0.333639	-112.255
35	0.350667	0.556578	0.377054	0.344724	-130.676
36	0.663167	0.57736	0.390977	0.355755	-155.773
37	0.48925	0.594174	0.406018	0.367771	-167.298
38	0.860833	0.59395	0.422946	0.381451	-167.973
39	0.468583	0.595693	0.439985	0.395228	-169.139
40	0.596083	0.584367	0.457215	0.409173	-162.847
41	0.44975	0.564206	0.472317	0.421113	-153.885
42	0.248083	0.541075	0.482088	0.427896	-143.147
43	0.157792	0.523233	0.486055	0.429083	-138.05
44	0.380917	0.498667	0.483348	0.423695	-118.216
45	0.403167	0.469467	0.474693	0.416364	-88.7797
46	0.295583	0.463132	0.463864	0.407117	-83.4389
47	0.762333	0.470142	0.452161	0.397099	-88.0821
48	0.208625	0.443693	0.441257	0.387791	-72.2508
49	0.358333	0.430911	0.426131	0.37476	-62.5965
50	0.667167	0.426111	0.409423	0.360335	-60.0101
51	0.878042	0.422801	0.391758	0.345038	-56.4977
52	0.750917	0.408585	0.37426	0.32994	-42.5965
53	0.561208	0.403225	0.355659	0.31387	-37.8589
54	0.303542	0.382833	0.33659	0.297388	-20.266
55	0.158292	0.371981	0.315697	0.279298	-5.31235
56	0.148792	0.360876	0.294411	0.260861	5.57828
57	0.0545417	0.357178	0.272267	0.241669	8.84017
58	0.0924583	0.351535	0.2498	0.222191	25.0954
59	0.0804167	0.349379	0.229486	0.204867	40.5254
60	0.750833	0.342242	0.213046	0.191417	52.1531
61	0.569375	0.332557	0.196533	0.177902	67.3968
62	0.175708	0.323596	0.179867	0.164253	86.6481
63	0.565708	0.302501	0.16445	0.151852	108.928
64	0.333167	0.298521	0.147568	0.13816	124.584
65	0.251375	0.291683	0.133591	0.127373	136.555
66	0.236667	0.280982	0.119668	0.11664	144.241
67	0.328458	0.25599	0.104627	0.104922	169.172
68	0.249083	0.238749	0.0876991	0.0915398	185.201
69	0.143	0.23486	0.0693473	0.0769031	188.906
70	0.262958	0.242436	0.0503888	0.0617316	185.122
71	0.338792	0.266535	0.0331472	0.0482035	173.525
72	0.0787917	0.28796	0.0216687	0.0402133	163.929
73	0.093125	0.299307	0.0158065	0.0376531	163.176
74	0.166792	0.303929	0.0159075	0.0410415	153.784
75	0.112625	0.306549	0.0177691	0.0423887	139.373
76	0.02675	0.28449	0.0177691	0.0423887	159.988
77	0.1295	0.287158	0.0165267	0.0412936	158.287
78	0.0892083	0.286162	0.015563	0.0404442	160.042
79	0.153208	0.271971	0.015563	0.0404442	173.599
80	0.346125	0.264264	0.0149968	0.0399451	185.886
81	0.128292	0.265522	0.0149635	0.0399451	183.884
82	0.233667	0.278178	0.0149635	0.0399451	171.109
83	0.444542	0.277596	0.0158818	0.0407546	169.227
84	0.530833	0.274067	0.0167169	0.0414807	167.55
85	0.88125	0.271994	0.0167169	0.0414807	168.496
86	0.791542	0.26699	0.0167169	0.0414807	174.504
87	0.394958	0.273771	0.0167169	0.0414807	169.263
88	0.231125	0.284296	0.0173645	0.0420516	151.242
89	0.159	0.288622	0.0183012	0.0428773	135.812
90	0.0890833	0.288476	0.0183012	0.0428773	133.309
91	0.649417	0.292401	0.0183012	0.0428773	123.895
92	0.145833	0.30284	0.0183012	0.0428773	104.644
93	0.139958	0.313481	0.0183012	0.0428773	88.8912
94	0.101958	0.33405	0.018697	0.0432261	64.5193
95	0.289125	0.333158	0.0205204	0.0448334	55.5211
96	0.616333	0.324064	0.0205204	0.0448334	68.5952
97	0.311	0.324288	0.0205204	0.0448334	65.574
98	0.143208	0.320585	0.0205204	0.0448334	69.3341
99	0.0808333	0.314651	0.0205204	0.0448334	72.9012
100	0.112833	0.303514	0.0203967	0.0447243	83.5166
101	0.542208	0.294425	0.0196532	0.0440689	89.6792
102	0.394542	0.285285	0.0179003	0.0425239	94.7722
103	0.222917	0.278522	0.0153133	0.0402436	95.5255
104	0.162417	0.278065	0.0109753	0.0364199	100.904
105	0.230375	0.290536	0.00911375	0.0350726	95.4001
106	0.339917	0.294922	0.00972819	0.0356142	83.2693
107	0.448708	0.292393	0.00972819	0.0356142	84.962
108	0.706292	0.312058	0.00945096	0.0353699	71.5578
109	0.126458	0.325289	0.0117483	0.0373949	56.5187
110	0.0732917	0.33949	0.0148545	0.0401328	39.4918
111	0.135	0.340836	0.0187371	0.0435551	37.6663
112	0.122583	0.321924	0.0226712	0.0470227	44.8565
113	0.266542	0.318961	0.0217529	0.0462133	50.2268
114	0.196708	0.318946	0.0209179	0.0454871	55.3908
115	0.608583	0.324029	0.0209179	0.0454871	46.6094
116	0.517333	0.331621	0.0209179	0.0454871	34.949
117	0.192083	0.32719	0.0209179	0.0454871	36.9473
118	0.217417	0.327426	0.0205905	0.0451986	36.3864
119	0.533125	0.331057	0.0203551	0.0449911	35.6168
120	0.220667	0.332367	0.0211825	0.0457204	27.292
121	0.573542	0.326947	0.0211825	0.0457204	35.6125
122	0.735792	0.318714	0.0211825	0.0457204	47.3782
123	0.536875	0.312774	0.0211825	0.0457204	51.3368
124	0.528	0.295504	0.0207867	0.0453715	66.3329
125	0.3295	0.301869	0.0189633	0.0437643	63.36
126	0.0489583	0.312474	0.0189633	0.0437643	47.9774
127	0.222125	0.323726	0.0191998	0.0439728	33.6846
128	0.14275	0.323122	0.0200764	0.0447455	28.4083
129	0.233333	0.317576	0.0200764	0.0447455	36.9471
130	0.340583	0.317217	0.0200764	0.0447455	36.5271
131	0.409292	0.310856	0.0200764	0.0447455	40.379
132	0.401625	0.305693	0.0194455	0.0441894	43.4291
133	0.331833	0.301557	0.0183151	0.0431929	52.4028
134	0.201708	0.296211	0.0183151	0.0431929	60.8569
135	0.0677917	0.279458	0.0183151	0.0431929	79.965
136	0.0929167	0.279319	0.0177006	0.0426513	83.717
137	0.2705	0.277618	0.0177006	0.0426513	84.4511
138	0.188208	0.268754	0.0175804	0.0425454	89.9773
139	0.317417	0.259049	0.0165551	0.0416416	94.9156
140	0.391417	0.245068	0.0137385	0.0390425	107.171
141	0.472583	0.239618	0.00985587	0.0356202	115.045
142	0.104458	0.239394	0.0059218	0.0321525	128.145
143	0.100167	0.232864	0.0059218	0.0321525	138.381
144	0.185917	0.228908	0.0059218	0.0321525	144.171
145	0.41775	0.222928	0.0059218	0.0321525	153.459
146	0.362458	0.212986	0.0059218	0.0321525	168.137
147	0.068	0.201842	0.0059218	0.0321525	182.892
148	0.0570417	0.192875	0.00560148	0.0318702	194.698
149	0.0305417	0.18604	0.00490016	0.031252	205.283
150	0.2165	0.185936	0.0040728	0.0305227	210.605
151	0.5225	0.188546	0.0040728	0.0305227	206.096
152	0.469875	0.189953	0.0040728	0.0305227	203.666
153	0.245708	0.187438	0.0040728	0.0305227	208.01
154	0.108583	0.193681	0.0040728	0.0305227	201.09
155	0.166	0.187694	0.00417764	0.0306151	207.129
156	0.04225	0.184921	0.00417764	0.0306151	208.573
157	0.0262083	0.1842	0.00394115	0.0304067	209.916
158	0.0240833	0.190549	0.00348469	0.0300043	204.093
159	0.0539167	0.198557	0.00385974	0.0303296	191.782
160	0.0423333	0.195979	0.00439216	0.0307935	191.924
161	0.0749583	0.185963	0.00439216	0.0307935	203.873
162	0.132625	0.176464	0.00413301	0.0305651	217.979
163	0.126792	0.182529	0.00363585	0.0301269	211.73
164	0.198583	0.198294	0.00363585	0.0301269	193.812
165	0.146083	0.203092	0.00430495	0.0307167	180.822
166	0.135125	0.201654	0.00430495	0.0307167	183.306
167	0.195042	0.197362	0.00430495	0.0307167	186.177
168	0.3755	0.196488	0.00383474	0.0303022	186.763
169	0.137833	0.207529	0.00326865	0.0298032	180.527
170	0.308208	0.220303	0.00470626	0.0311869	168.676
171	0.450958	0.218411	0.00714372	0.0333353	162.335
172	0.294917	0.226714	0.00714372	0.0333353	147.998
173	0.340417	0.234296	0.00714372	0.0333353	134.903
174	0.108583	0.242944	0.00714372	0.0333353	119.965
175	0.11725	0.255131	0.00714372	0.0333353	104.333
176	0.0775	0.265961	0.00740925	0.0335694	88.0954
177	0.249958	0.279047	0.00793031	0.0340287	71.5001
178	0.53	0.286606	0.00907303	0.0350359	60.6368
179	0.174458	0.290008	0.0104424	0.0362429	50.8212
180	0.173375	0.290838	0.0105087	0.0362429	46.6851
181	0.39375	0.29036	0.0105087	0.0362429	47.5121
182	0.443625	0.300911	0.0105087	0.0362429	35.8378
183	0.576958	0.312676	0.0108917	0.0365805	24.3611
184	0.491792	0.315238	0.0121904	0.0377252	21.5447
185	0.10925	0.321647	0.0139503	0.0392765	14.7741
186	0.291333	0.318129	0.0159349	0.0410258	14.7741
187	0.253667	0.310254	0.0161173	0.0410258	18.9946
188	0.283542	0.306803	0.0156971	0.0406554	24.8957
189	0.4195	0.302733	0.0153221	0.0403302	30.2037
190	0.36725	0.302615	0.0147897	0.0398663	34.5197
191	0.467542	0.304833	0.0147897	0.0398663	30.4887
192	0.359375	0.317357	0.0147897	0.0398663	15.3858
193	0.228875	0.316792	0.0151909	0.0402199	12.6611
194	0.223458	0.309287	0.0151909	0.0402199	16.7463
195	0.13175	0.307065	0.0145218	0.0396301	23.9987
196	0.451667	0.304583	0.0145218	0.0396301	28.0859
197	0.548	0.300861	0.0145218	0.0396301	29.81
198	0.452333	0.298626	0.0143503	0.039479	32.332
199	0.330125	0.283543	0.0137657	0.0389637	45.1325
200	0.202667	0.274012	0.0120385	0.0374413	54.5351
201	0.214708	0.289878	0.00960104	0.0352928	47.9223
202	0.191375	0.29214	0.0104843	0.0360714	46.1201
203	0.218333	0.288085	0.0116064	0.0370604	46.9675
204	0.105042	0.291864	0.0116064	0.0370604	44.9825
205	0.183792	0.307932	0.0118019	0.0372327	33.0531
206	0.453208	0.320235	0.0139513	0.0391273	24.7472
207	0.233	0.311608	0.017461	0.0422209	28.5428
208	0.304875	0.305422	0.0187284	0.0431459	29.9265
209	0.107792	0.319061	0.0174825	0.0419389	22.5586
210	0.0989167	0.337131	0.0187464	0.0430025	10.4948
211	0.282083	0.348732	0.0217993	0.0455846	-3.18258
212	0.376583	0.337454	0.0255311	0.0487652	-0.844084
213	0.124458	0.321769	0.0254418	0.0484276	14.6846
214	0.205875	0.313318	0.0241431	0.0472829	23.6149
215	0.585208	0.308113	0.0222784	0.0456392	31.2482
216	0.359208	0.307694	0.0202938	0.0438899	37.2194
217	0.132	0.313911	0.0201114	0.0438899	34.2742
218	0.396917	0.318428	0.0203227	0.0440762	27.6366
219	0.901542	0.325843	0.0206546	0.0443687	20.0135
220	0.736333	0.333221	0.0215231	0.0451343	8.41937
221	0.20875	0.330372	0.0225103	0.0460044	7.7543
222	0.173792	0.318717	0.0225103	0.0460044	21.1616
223	0.638042	0.313631	0.0221091	0.0456508	33.4488
224	0.765542	0.317885	0.0221091	0.0456508	31.4609
225	0.479792	0.318739	0.0224347	0.0459378	27.3254
226	0.113333	0.318519	0.0224347	0.0459378	27.7055
227	0.0774583	0.319482	0.0224347	0.0459378	27.0285
228	0.198792	0.322049	0.0224347	0.0459378	24.9299
229	0.173958	0.33631	0.0227784	0.0462407	12.6022
230	0.190125	0.344681	0.0241873	0.0474826	3.89851
231	0.401208	0.339003	0.026192	0.0492497	7.04601
232	0.326875	0.335058	0.0276812	0.0505623	8.50353
233	0.440792	0.337151	0.0275363	0.0502691	6.88744
234	0.326375	0.335069	0.0275363	0.0502691	8.08115
235	0.0983333	0.318439	0.0273407	0.0500967	20.3102
236	0.103542	0.302024	0.0251423	0.0481589	30.7718
237	0.0804167	0.311812	0.0211114	0.044606	27.6782
238	0.4325	0.329576	0.0192081	0.0431204	18.9246
239	0.133417	0.315686	0.021025	0.0448308	26.2924
240	0.0923333	0.307508	0.0198676	0.0437671	32.2356
241	0.310958	0.312161	0.0177367	0.0418454	29.5757
242	0.453583	0.315708	0.0160416	0.0403077	29.5757
243	0.552292	0.322231	0.0159867	0.0403077	19.6375
244	0.457	0.31784	0.0159867	0.0403077	28.0839
245	0.414875	0.324008	0.0159867	0.0403077	21.1821
246	0.240875	0.321171	0.0159867	0.0403077	24.6686
247	0.194792	0.31461	0.0159867	0.0403077	32.2796
248	0.334458	0.308058	0.0157754	0.0401215	43.5978
249	0.402625	0.295247	0.0154435	0.0398289	61.7085
250	0.243875	0.295689	0.014575	0.0390633	62.4332
251	0.502417	0.300657	0.0135878	0.0381932	59.1388
252	0.706708	0.313154	0.0135878	0.0381932	45.6213
253	0.221333	0.336687	0.014007	0.0385627	22.8032
254	0.520208	0.339724	0.0161511	0.0404526	20.1216
255	0.619375	0.342185	0.0187344	0.0427297	14.6384
256	0.21975	0.36275	0.0196075	0.0432578	-5.7743
257	0.273125	0.37926	0.0219234	0.0450578	-16.7468
258	0.0670833	0.3928	0.0260365	0.0484419	-26.0735
259	0.359	0.386256	0.0316772	0.0531725	-21.2426
260	0.105	0.374951	0.0365266	0.0572056	-17.6053
261	0.204375	0.365614	0.0370421	0.0569754	-11.4898
262	0.130333	0.367151	0.0346697	0.0555084	-9.92551
263	0.0564583	0.376287	0.0336926	0.0554367	-14.0146
264	0.339625	0.383362	0.0340769	0.0563996	-19.2005
265	0.247375	0.3844	0.0353106	0.0581112	-20.5453
266	0.478458	0.385282	0.0367646	0.0600169	-21.141
267	0.786417	0.37285	0.0376007	0.0612791	-12.3242
268	0.523583	0.351463	0.037094	0.0614566	10.7695
269	0.20725	0.351324	0.0351535	0.0603704	16.3522
270	0.709292	0.346907	0.0349807	0.0609945	20.3899
271	0.80625	0.338292	0.0341466	0.0610357	26.1524
272	0.859792	0.344147	0.0323687	0.060245	24.3407
273	0.355958	0.347649	0.0326853	0.0613588	22.9137
274	0.117875	0.35336	0.0334744	0.0626785	8.99351
275	0.13475	0.354286	0.0334744	0.0633026	8.216
276	0.287	0.368515	0.0336018	0.064039	-6.09663
277	0.468875	0.375704	0.0345243	0.0654763	-14.7782
278	0.546708	0.382043	0.0358335	0.0672544	-25.501
279	0.43375	0.384881	0.0371658	0.0690529	-36.9434
280	0.270333	0.374781	0.0371658	0.069677	-20.965
281	0.129458	0.372885	0.0371658	0.0703012	-16.2233
282	0.0650833	0.368812	0.0371658	0.0709253	-13.6635
283	0.217167	0.348499	0.0367465	0.0711799	2.33572
284	0.387708	0.336357	0.0346024	0.0699141	15.919
285	0.360917	0.346665	0.0316936	0.0679742	13.5588
286	0.395417	0.347668	0.0312071	0.068411	13.9347
287	0.378167	0.332683	0.0306591	0.0687934	24.9072
288	0.238417	0.309483	0.0282294	0.0675073	40.9479
289	0.386792	0.303464	0.0221237	0.0629909	52.5765
290	0.531875	0.305261	0.0158653	0.05834	63.4776
291	0.420042	0.310669	0.0133451	0.0574273	63.3005
292	0.3205	0.310053	0.0133451	0.0574273	67.0698
293	0.141583	0.305367	0.0133451	0.0574273	71.3077
294	0.036625	0.296582	0.0129607	0.0570885	80.9828
295	0.1905	0.307681	0.011727	0.0560011	75.7098
296	0.356292	0.318147	0.011357	0.0556749	70.7331
297	0.177	0.326175	0.0126364	0.0569016	64.8068
298	0.159333	0.329025	0.0147852	0.0587956	53.7836
299	0.5165	0.32465	0.0147852	0.0587956	64.0478
300	0.739375	0.323293	0.0147852	0.0587956	65.3988
301	0.356708	0.32186	0.0146973	0.0587181	68.9305
302	0.163792	0.323169	0.0144385	0.05849	70.2057
303	0.175375	0.320046	0.013971	0.0580779	72.9539
304	0.171792	0.332412	0.0131818	0.0573823	68.5225
305	0.297	0.335639	0.0139076	0.058022	66.5699
306	0.2685	0.343149	0.0149532	0.0589437	62.595
307	0.328292	0.344779	0.0166499	0.0604392	62.5524
308	0.283167	0.341029	0.0183535	0.0619408	62.6935
309	0.766708	0.344829	0.0171171	0.0607665	62.9964
310	0.584333	0.347167	0.0171171	0.0607665	61.6651
311	0.370292	0.356425	0.0171171	0.0607665	53.2629
312	0.150583	0.368365	0.0173274	0.0609519	45.3837
313	0.0859167	0.366844	0.0188283	0.0622748	46.1343
314	0.347	0.362449	0.0188283	0.0622748	56.433
315	0.317917	0.348522	0.0188283	0.0622748	73.9018
316	0.434708	0.32881	0.0184417	0.0619341	94.6065
317	0.284458	0.323915	0.0166738	0.0603758	103.315
318	0.609417	0.321707	0.0149904	0.0589019	114.617
319	0.483583	0.328325	0.0149904	0.0589019	103.92
320	0.757167	0.339169	0.0149904	0.0589019	90.8057
321	0.468958	0.344657	0.0153528	0.0592214	84.8725
322	0.208	0.340047	0.0160822	0.0598643	87.9638
323	0.255583	0.330514	0.0160822	0.0598643	104.431
324	0.10675	0.324756	0.0160822	0.0598643	114.376
325	0.46825	0.302371	0.0160822	0.0598643	137.628
326	0.7145	0.29209	0.0147819	0.0587181	147.511
327	0.131375	0.306343	0.0126664	0.0568535	139.08
328	0.0274583	0.313835	0.0119318	0.056206	135.447
329	0.0987083	0.328401	0.0133978	0.0574982	115.994
330	0.148	0.333842	0.0154545	0.0593111	111.856
331	0.209875	0.338062	0.0180555	0.0616037	107.509
332	0.0975417	0.327875	0.020961	0.0641647	110.502
333	0.373917	0.324239	0.0208731	0.0640872	119.878
334	0.497125	0.31355	0.0208731	0.0640872	128.477
335	0.461625	0.308276	0.0201473	0.0634475	133.266
336	0.130208	0.291112	0.0189743	0.0624136	148.941
337	0.0422917	0.286718	0.0163552	0.0601049	152.727
338	0.110417	0.290364	0.0133423	0.0574493	155.247
339	0.0951667	0.288861	0.0132465	0.0574493	160.224
340	0.275917	0.303253	0.0132465	0.0574493	142.726
341	0.797875	0.307844	0.0137134	0.0578609	138.551
342	0.375333	0.309918	0.0148642	0.0588752	137.164
343	0.522917	0.333553	0.0162421	0.0600898	120.259
344	0.510208	0.362346	0.0208711	0.06417	89.2272
345	0.444542	0.389889	0.027436	0.0699565	61.5464
346	0.129083	0.414833	0.03606	0.0775582	37.3425
347	0.175375	0.421496	0.0466386	0.0868825	27.5507
348	0.28875	0.429594	0.0573945	0.0963632	12.375
349	0.325375	0.432093	0.0677572	0.105451	10.4202
350	0.24225	0.440458	0.07844	0.11482	4.00591
351	0.337125	0.450685	0.0901735	0.125116	-2.83445
352	0.317375	0.463933	0.103027	0.136399	-14.9717
353	0.2105	0.474699	0.117218	0.148862	-33.421
354	0.5385	0.493757	0.131425	0.161337	-55.013
355	0.606	0.505339	0.146803	0.174845	-72.1416
356	0.776708	0.501982	0.162479	0.188616	-77.0483
357	0.840417	0.491258	0.174613	0.198845	-70.9772
358	0.89125	0.483304	0.185753	0.208198	-70.6608
359	0.925	0.474325	0.192567	0.213231	-67.0543
360	0.896333	0.481911	0.19674	0.215693	-72.1275
361	0.40975	0.49049	0.201744	0.218887	-77.8665
362	0.3405	0.518354	0.207688	0.22291	-93.7877
363	0.448875	0.532921	0.218743	0.231438	-110.086
364	0.748083	0.547068	0.230715	0.240775	-122.102
365	0.768417	0.547011	0.243973	0.251245	-124.162
366	0.527667	0.550596	0.256517	0.261	-131.006
367	0.36525	0.544817	0.268845	0.27054	-132.389
368	0.682167	0.542112	0.277412	0.27632	-134.909
369	0.442625	0.543293	0.283602	0.279721	-143.582
370	0.175208	0.530157	0.287596	0.280927	-134.932
371	0.476167	0.511669	0.287129	0.281005	-111.637
372	0.136708	0.489139	0.285768	0.280295	-87.3828
373	0.253542	0.466381	0.282889	0.278248	-64.9823
374	0.737792	0.444621	0.27826	0.274658	-46.0995
375	0.701917	0.430387	0.271695	0.269361	-35.475
376	0.965	0.420049	0.26339	0.26253	-28.5596
377	0.612375	0.421719	0.253952	0.254701	-29.6773
378	0.713167	0.421901	0.244698	0.247034	-29.6773
379	0.323667	0.416549	0.235547	0.23947	-27.7225
380	0.349792	0.397107	0.224864	0.230591	-9.71528
381	0.16375	0.382571	0.212768	0.220465	1.0254
382	0.23625	0.384442	0.199185	0.209029	0.877069
383	0.245917	0.381335	0.185626	0.197614	1.49449
384	0.144417	0.382411	0.17142	0.185629	1.87834
385	0.051375	0.389808	0.157151	0.173588	-3.07075
386	0.100792	0.400704	0.143693	0.162262	-6.21269
387	0.157667	0.390658	0.134291	0.15493	-3.34324
388	0.238458	0.401036	0.121736	0.144821	-4.17626
389	0.498	0.399185	0.113593	0.139107	1.98775
390	0.586167	0.384342	0.107363	0.135321	14.3379
391	0.459875	0.371107	0.0997583	0.130324	25.1753
392	0.345958	0.347615	0.0909087	0.12423	44.448
393	0.288292	0.348876	0.0798539	0.116192	44.7076
394	0.164833	0.350229	0.0687565	0.108116	43.8019
395	0.332333	0.361106	0.0578075	0.100172	37.3626
396	0.583792	0.364912	0.0486271	0.0938703	35.0698
397	0.272042	0.368549	0.0400383	0.0881162	35.0698
398	0.714458	0.38264	0.0335273	0.0844399	28.4297
399	0.664542	0.379733	0.0304827	0.084101	29.0329
400	0.502083	0.394285	0.0264883	0.0833846	19.4376
401	0.174792	0.410111	0.0271101	0.0839327	-2.07763
402	0.448042	0.432896	0.0283347	0.0850121	-26.5019
403	0.198	0.45085	0.0311047	0.0874537	-45.6887
404	0.2925	0.467557	0.0350985	0.090974	-61.1915
405	0.304875	0.465921	0.0404747	0.0957128	-61.2002
406	0.26025	0.456393	0.0458523	0.100453	-56.1826
407	0.650208	0.464025	0.0492498	0.10331	-61.2872
408	0.75375	0.476711	0.0534834	0.106905	-69.4342
409	0.649958	0.475187	0.0593405	0.111964	-69.4342
410	0.464	0.478254	0.0641515	0.1158	-78.8141
411	0.272833	0.47504	0.0669758	0.117649	-80.4741
412	0.659	0.472972	0.0674148	0.117649	-79.707
413	0.158708	0.470007	0.0677282	0.117538	-74.4552
414	0.580958	0.453286	0.0677282	0.117538	-59.1413
415	0.526167	0.434631	0.0666187	0.11656	-37.6225
416	0.784333	0.421172	0.0644013	0.114605	-19.3503
417	0.696292	0.423897	0.0616692	0.112197	-13.6344
418	0.739667	0.430179	0.0616692	0.112197	-17.8375
419	0.448917	0.436725	0.0623576	0.112804	-24.7424
420	0.300333	0.432674	0.0633038	0.113638	-23.2184
421	0.688833	0.428488	0.0633038	0.113638	-15.9866
422	0.726542	0.427867	0.0633038	0.113638	-14.9144
423	0.242583	0.422214	0.0633038	0.113638	-11.133
424	0.256833	0.423843	0.0626844	0.113092	-12.2228
425	0.235917	0.417557	0.0622436	0.112704	-8.01771
426	0.52175	0.425917	0.061114	0.111708	-13.6099
427	0.183083	0.442974	0.0609004	0.11152	-23.0502
428	0.212833	0.430882	0.0639149	0.114376	-16.41
429	0.104875	0.448539	0.0646059	0.115038	-24.3093
430	0.0983333	0.452282	0.0696364	0.119326	-27.9171
431	0.256542	0.457604	0.0752577	0.124134	-31.4767
432	0.6365	0.447753	0.0814621	0.129456	-24.8866
433	0.394375	0.437937	0.0865871	0.133827	-18.3207
434	0.170958	0.414592	0.0906367	0.13725	-9.8811
435	0.179292	0.403249	0.0871737	0.133324	0.715442
436	0.241625	0.396471	0.0814771	0.128303	15.9243
437	0.480625	0.377303	0.0769388	0.12444	37.47
438	0.802625	0.355924	0.0712039	0.119523	61.5051
439	0.461375	0.355994	0.0641347	0.113429	68.2085
440	0.714792	0.362264	0.0593237	0.109593	66.4238
441	0.784542	0.373481	0.0567918	0.108002	60.6922
442	0.29625	0.362589	0.0575838	0.109087	64.4549
443	0.688417	0.361992	0.0566381	0.10864	67.3259
444	0.69325	0.373508	0.0566381	0.10864	54.472
445	0.685833	0.385454	0.0573446	0.109263	36.4211
446	0.488792	0.397364	0.0585912	0.110362	18.1643
447	0.401833	0.40035	0.0603499	0.111912	11.4573
448	0.0392917	0.38641	0.0622207	0.113561	16.4933
449	0.108625	0.37926	0.0614176	0.112834	22.5914
450	0.097	0.390343	0.0604714	0.112	14.0241
451	0.113792	0.397844	0.0609774	0.112446	1.56923
452	0.0851667	0.414003	0.0618083	0.113179	-14.4754
453	0.244708	0.421965	0.0641401	0.115234	-21.9257
454	0.444917	0.410226	0.0676922	0.118365	-15.0928
455	0.572417	0.406797	0.0701251	0.120509	-13.8195
456	0.195	0.402999	0.0723495	0.12247	-12.299
457	0.165167	0.382119	0.0743248	0.124211	-2.85875
458	0.558333	0.377549	0.0717597	0.121595	-2.74223
459	0.46325	0.35741	0.0679242	0.118361	17.8618
460	0.455625	0.343401	0.0628938	0.114073	27.7059
461	0.346125	0.334671	0.0566506	0.108717	33.6288
462	0.218292	0.33485	0.0494373	0.102505	32.4876
463	0.179875	0.326569	0.0424109	0.0964585	37.462
464	0.503458	0.336383	0.0343674	0.0895152	37.462
465	0.404333	0.352103	0.0324542	0.0887022	23.6124
466	0.726375	0.37139	0.0333075	0.0894543	0.37087
467	0.7195	0.376965	0.0354763	0.091366	-13.8694
468	0.450458	0.387247	0.0369913	0.0926238	-31.501
469	0.3585	0.382039	0.0387918	0.0941333	-32.7803
470	0.600833	0.375899	0.0387918	0.0941333	-27.8465
471	0.158167	0.378638	0.0384995	0.0938757	-28.5748
472	0.159125	0.383736	0.0383265	0.0937232	-29.9704
473	0.08425	0.383075	0.0395035	0.0947607	-34.9417
474	0.273	0.375924	0.0395035	0.0947607	-30.6281
475	0.423917	0.376056	0.038797	0.0941379	-30.2454
476	0.494167	0.372768	0.0380278	0.0934599	-28.0465
477	0.153417	0.372211	0.0368984	0.0924645	-27.6739
478	0.333708	0.376432	0.0357081	0.0914152	-28.3319
479	0.580208	0.385171	0.0364746	0.09211	-36.5127
480	0.675625	0.372619	0.0377253	0.0932125	-28.8893
481	0.281042	0.364175	0.0372193	0.0927665	-17.4406
482	0.393625	0.347413	0.0363884	0.0920341	-4.02885
483	0.0884583	0.328878	0.0340566	0.0899788	12.6863
484	0.260708	0.325706	0.030249	0.0866226	15.5082
485	0.654583	0.326104	0.0259792	0.082859	14.8375
486	0.347958	0.32499	0.0218193	0.0791922	15.1793
487	0.145333	0.338883	0.0176034	0.0754762	8.98841
488	0.343792	0.338283	0.0173957	0.0756481	8.87189
489	0.467208	0.339493	0.0173957	0.0756481	5.51078
490	0.357	0.332062	0.0173957	0.0756481	17.303
491	0.329417	0.324804	0.0173957	0.0756481	23.8653
492	0.344917	0.317449	0.0171801	0.0754581	29.2215
493	0.442042	0.323996	0.0163115	0.0746925	25.0858
494	0.126917	0.322929	0.0163227	0.0747023	24.9872
495	0.151	0.312446	0.0163499	0.0747263	30.1967
496	0.2235	0.293131	0.0154967	0.0739742	48.7041
497	0.163458	0.295051	0.0133278	0.0720624	48.7041
498	0.355292	0.290282	0.0118128	0.0708046	50.7571
499	0.370458	0.297115	0.0100123	0.0692951	45.5551
500	0.567417	0.293519	0.0100123	0.0692951	50.7223
501	0.574958	0.286649	0.0100123	0.0692951	54.9152
502	0.141125	0.280301	0.00932559	0.0686898	59.8076
503	0.120542	0.288839	0.00814856	0.0676523	54.9112
504	0.0500833	0.281401	0.00834808	0.0678282	61.6761
505	0.206167	0.270278	0.00834808	0.0678282	74.022
506	0.2735	0.266971	0.00787071	0.0674074	77.2235
507	0.349833	0.265556	0.00724138	0.0668527	78.1305
508	0.301708	0.263785	0.00656088	0.0662529	79.1049
509	0.265708	0.271763	0.00577262	0.0655581	74.468
510	0.0961667	0.278847	0.00574381	0.0655327	68.9936
511	0.338667	0.288968	0.00711977	0.0667455	56.0209
512	0.250542	0.300887	0.00907023	0.0684647	45.4456
513	0.293458	0.321381	0.012057	0.0710974	27.0171
514	0.152833	0.334339	0.0168003	0.0752783	17.2455
515	0.448458	0.331669	0.0231439	0.0808699	18.8771
516	0.157542	0.321311	0.0290888	0.0860943	24.8998
517	0.401458	0.318675	0.0332734	0.0896755	26.6647
518	0.120667	0.330825	0.0371691	0.0930019	22.0198
519	0.1335	0.341674	0.0441241	0.0990251	8.75775
520	0.257792	0.347936	0.0516222	0.105527	-5.47405
521	0.286958	0.347026	0.0579902	0.110899	-10.7199
522	0.291792	0.342067	0.0621029	0.114015	-12.0893
523	0.681375	0.3381	0.0629285	0.114015	-11.1922
524	0.339458	0.334771	0.0629174	0.114005	-5.5966
525	0.454625	0.346019	0.0628902	0.113981	-11.3133
526	0.581083	0.366794	0.0638265	0.114807	-31.2008
527	0.77825	0.374435	0.0663045	0.116991	-37.2337
528	0.744042	0.370565	0.0697706	0.120046	-37.5433
529	0.290375	0.375142	0.0701353	0.120046	-40.7398
530	0.256667	0.386781	0.0709872	0.120475	-53.6201
531	0.495875	0.394811	0.0725867	0.121564	-60.0953
532	0.505625	0.400324	0.0752467	0.123587	-64.8319
533	0.446	0.401261	0.0783715	0.12602	-66.5629
534	0.237958	0.416976	0.0817798	0.128702	-79.9014
535	0.178875	0.422282	0.0864642	0.13251	-89.3326
536	0.124708	0.419617	0.0910607	0.13623	-91.6064
537	0.230833	0.415735	0.093382	0.137674	-92.201
538	0.201833	0.409878	0.093382	0.137674	-82.512
539	0.603167	0.398597	0.093382	0.137674	-75.0514
540	0.719417	0.396025	0.0921601	0.136597	-74.1111
541	0.567875	0.390699	0.0907841	0.135384	-70.6034
542	0.134458	0.372639	0.0888337	0.133665	-49.894
543	0.43075	0.350065	0.0858469	0.131032	-27.8719
544	0.502	0.328324	0.0811036	0.126851	-6.08029
545	0.689375	0.3301	0.0747289	0.121232	-6.08029
546	0.322917	0.332719	0.0684858	0.115745	-6.85709
547	0.429583	0.333381	0.0631437	0.111143	-7.30085
548	0.592125	0.332449	0.0578742	0.106606	-6.67743
549	0.292667	0.331396	0.0525026	0.101979	-5.97318
550	0.177833	0.331431	0.0470157	0.0972496	-5.97318
551	0.1705	0.339668	0.0415486	0.0925404	-8.84178
552	0.116083	0.346267	0.0388067	0.0905006	-9.48375
553	0.342958	0.355068	0.039457	0.09167	-14.795
554	0.262292	0.362101	0.041667	0.0934863	-22.9445
555	0.294833	0.354158	0.0443115	0.0956857	-18.811
556	0.0392917	0.339901	0.0462789	0.0972882	-9.39823
557	0.101042	0.322436	0.046664	0.0974912	0.59145
558	0.0917917	0.333179	0.0431979	0.094436	-1.93644
559	0.343667	0.331054	0.0432472	0.094801	-0.593183
560	0.33525	0.328887	0.0430765	0.094972	0.779423
561	0.515708	0.321433	0.042681	0.0949449	5.68909
562	0.477667	0.319958	0.0414813	0.0942089	6.25985
563	0.414417	0.318099	0.0398991	0.0931015	7.42786
564	0.239	0.308468	0.0381256	0.0918255	13.7934
565	0.426	0.307928	0.0353094	0.0896305	13.7934
566	0.322667	0.316436	0.0322502	0.0871923	10.6901
567	0.494875	0.327294	0.0319744	0.0874774	6.17751
568	0.412833	0.333167	0.0347591	0.0898584	-3.82785
569	0.364875	0.332062	0.0375133	0.092209	-4.18292
570	0.291708	0.332592	0.0403257	0.0946108	-4.18292
571	0.0439167	0.326768	0.0428396	0.0967141	-3.70694
572	0.45675	0.335767	0.0428396	0.0967141	-18.0889
573	0.367	0.338592	0.0428396	0.0967141	-24.0516
574	0.437	0.353764	0.0428396	0.0967141	-40.422
575	0.46575	0.348906	0.0435832	0.0973695	-39.8109
576	0.278667	0.342058	0.0435832	0.0973695	-29.5901
577	0.373792	0.338518	0.0434559	0.0972574	-26.1954
578	0.303208	0.33436	0.0427727	0.0966551	-23.4912
579	0.276458	0.337226	0.0416465	0.0956625	-25.4856
580	0.433083	0.341175	0.0408471	0.0949578	-26.9034
581	0.49625	0.347065	0.04139	0.095568	-30.9212
582	0.29225	0.360603	0.0425909	0.0967582	-39.977
583	0.309833	0.350667	0.0452751	0.0992558	-35.4951
584	0.278167	0.339354	0.0453767	0.0992578	-28.8443
585	0.120125	0.334074	0.0427323	0.0970585	-22.2285
586	0.30925	0.334589	0.0398285	0.0946306	-22.2285
587	0.185792	0.342819	0.0369654	0.0922434	-26.1853
588	0.546958	0.337617	0.0369654	0.0922434	-23.6574
589	0.197917	0.3321	0.0365514	0.0918784	-17.6955
590	0.129833	0.326192	0.0358702	0.091278	-12.5406
591	0.4095	0.32745	0.0346663	0.0902168	-12.2792
592	0.352917	0.327322	0.0334195	0.0891179	-12.2792
593	0.500417	0.322322	0.0320998	0.0879459	-9.8202
594	0.357458	0.316465	0.0302655	0.0863634	-0.0337255
595	0.602708	0.310172	0.0283971	0.0847508	11.836
596	0.728792	0.299812	0.0268599	0.0834693	25.984
597	0.196792	0.297706	0.0248143	0.0817399	28.9491
598	0.0734583	0.298574	0.0222832	0.0795823	28.8565
599	0.206458	0.297283	0.0197975	0.0774685	29.2116
600	0.307167	0.30271	0.0169851	0.0750666	27.0559
601	0.290833	0.312742	0.0148243	0.0732746	24.1955
602	0.300667	0.316981	0.015568	0.07393	21.4696
603	0.2015	0.316664	0.016758	0.074979	17.9225
604	0.25975	0.314657	0.016758	0.074979	19.7181
605	0.5035	0.326313	0.0164639	0.0747198	13.9016
606	0.274833	0.3367	0.017766	0.0758675	1.61924
607	0.223792	0.334603	0.0195329	0.0774249	2.37154
608	0.1275	0.337353	0.0211766	0.0788737	0.985197
609	0.0876667	0.334736	0.0230474	0.0805227	3.18813
610	0.122292	0.332435	0.0245574	0.0818537	4.60589
611	0.433042	0.321419	0.0253452	0.08249	11.4923
612	0.318292	0.301069	0.0242074	0.0813344	26.0394
613	0.271125	0.300147	0.0200472	0.0776675	34.3897
614	0.440958	0.310872	0.0177356	0.0758491	29.6876
615	0.421083	0.311489	0.0178509	0.0759507	26.6194
616	0.436417	0.313343	0.0178509	0.0759507	26.6194
617	0.176292	0.314781	0.0178509	0.0759507	26.1971
618	0.48675	0.315661	0.0179201	0.0760117	25.9092
619	0.547583	0.315801	0.0180364	0.0761142	24.6503
620	0.441458	0.314526	0.0180364	0.0761142	28.0219
621	0.346583	0.316721	0.0180364	0.0761142	27.0065
622	0.435417	0.316067	0.0182027	0.0762608	27.0065
623	0.421917	0.322599	0.0179799	0.0761073	24.4819
624	0.288417	0.324675	0.0182824	0.0763739	18.3745
625	0.27225	0.341794	0.0182824	0.0763739	1.20735
626	0.118292	0.367783	0.01915	0.0771387	-22.9447
627	0.169125	0.378475	0.0221645	0.0797958	-31.2
628	0.395208	0.387458	0.026531	0.0836447	-37.2087
629	0.224958	0.396863	0.0318817	0.088361	-42.5397
630	0.362792	0.392704	0.0383742	0.0940837	-40.4294
631	0.333958	0.398478	0.044521	0.0995018	-44.2912
632	0.327083	0.390732	0.0513004	0.105477	-41.5653
633	0.205708	0.395281	0.0555363	0.108963	-43.3538
634	0.2215	0.397286	0.0609358	0.11347	-45.7978
635	0.569333	0.403282	0.0667357	0.118331	-49.808
636	0.255208	0.410632	0.0731923	0.12377	-54.7248
637	0.41975	0.42339	0.0804543	0.129919	-63.2594
638	0.189792	0.422101	0.0891141	0.137301	-62.3972
639	0.60125	0.427375	0.0976327	0.144558	-65.925
640	0.901958	0.435058	0.106729	0.152324	-70.4905
641	0.753792	0.449206	0.117063	0.161239	-79.0194
642	0.587792	0.45254	0.129592	0.172183	-83.8687
643	0.55325	0.455901	0.14173	0.182414	-92.219
644	0.316208	0.447725	0.153026	0.191803	-91.5152
645	0.594292	0.454485	0.16108	0.197963	-96.0101
646	0.204042	0.463471	0.169663	0.20459	-103.105
647	0.31275	0.463403	0.179408	0.212241	-103.079
648	0.546917	0.467506	0.189149	0.219888	-105.823
649	0.727458	0.479899	0.199339	0.227932	-114.767
650	0.661958	0.487297	0.210607	0.236926	-121.937
651	0.729333	0.481047	0.222176	0.246184	-117.811
652	0.39675	0.502167	0.233069	0.254847	-129.576
653	0.580125	0.501719	0.24664	0.265871	-128.736
654	0.518917	0.502486	0.260074	0.276773	-132.207
655	0.696667	0.50085	0.270985	0.285116	-131.167
656	0.218333	0.490628	0.281725	0.29331	-123.28
657	0.269958	0.470335	0.291173	0.300364	-113.478
658	0.149917	0.460725	0.294899	0.301887	-107.376
659	0.42775	0.454053	0.296452	0.301354	-102.045
660	0.632375	0.454833	0.296978	0.299899	-102
661	0.331917	0.449974	0.297086	0.298026	-97.6978
662	0.450167	0.456574	0.29649	0.295533	-98.609
663	0.5775	0.459769	0.29814	0.295269	-99.667
664	0.443458	0.461847	0.29999	0.295183	-100.01
665	0.381833	0.460699	0.301896	0.295147	-98.1937
666	0.888792	0.448314	0.303505	0.294849	-90.4386
667	0.406333	0.443625	0.302496	0.292084	-86.2531
668	0.212792	0.44319	0.300802	0.288715	-84.9141
669	0.552167	0.433736	0.298889	0.285153	-78.9838
670	0.595292	0.422994	0.294772	0.279503	-74.4183
671	0.145	0.420128	0.286776	0.270061	-71.451
672	0.2995	0.433735	0.278293	0.260191	-77.3682
673	0.353083	0.442965	0.272604	0.253	-81.5089
674	0.339625	0.445713	0.268435	0.247248	-81.5089
675	0.4485	0.438185	0.264941	0.242171	-77.2246
676	0.402042	0.430772	0.257999	0.235544	-70.1292
677	0.408625	0.428454	0.249895	0.227893	-67.6765
678	0.60925	0.425817	0.240085	0.220185	-64.644
679	0.693	0.416921	0.229778	0.212039	-56.4317
680	0.290417	0.421451	0.21851	0.203045	-58.3591
681	0.588667	0.426203	0.207557	0.194329	-61.5382
682	0.383708	0.417776	0.197125	0.186073	-55.9014
683	0.2965	0.423953	0.18577	0.177003	-60.0331
684	0.196667	0.435908	0.175091	0.168529	-64.722
685	0.610667	0.44051	0.168007	0.163558	-67.8008
686	0.626542	0.433178	0.161426	0.159031	-62.8961
687	0.546875	0.438439	0.154042	0.153796	-62.8961
688	0.232333	0.438733	0.149664	0.151568	-62.8961
689	0.201917	0.43936	0.145455	0.149507	-63.1332
690	0.41	0.45101	0.141438	0.147635	-70.4458
691	0.262375	0.465396	0.139028	0.147228	-80.0723
692	0.371042	0.480514	0.138195	0.14821	-90.1855
693	0.310625	0.490074	0.139019	0.150653	-96.5804
694	0.579375	0.480532	0.14089	0.154019	-91.0488
695	0.524375	0.459864	0.141128	0.15586	-83.6498
696	0.636	0.455749	0.134666	0.151144	-80.82
697	0.591625	0.447693	0.126646	0.146202	-74.9319
698	0.571458	0.453271	0.117795	0.140528	-77.56
699	0.690208	0.454758	0.109375	0.135233	-77.56
700	0.375333	0.463658	0.101804	0.130789	-79.8453
701	0.302833	0.449978	0.0977408	0.129807	-69.1544
702	0.308333	0.446649	0.0922608	0.127621	-65.8234
703	0.371875	0.439019	0.0862352	0.124955	-61.6827
704	0.689125	0.446208	0.0791078	0.121317	-63.1115
705	0.880083	0.452967	0.0746679	0.12034	-65.8355
706	0.855583	0.442399	0.0734197	0.120686	-54.3332
707	0.695417	0.44409	0.0717785	0.120686	-53.6238
708	0.323	0.459467	0.0717785	0.120686	-63.0266
709	0.0729583	0.477242	0.0733185	0.122043	-76.1312
710	0.166958	0.470669	0.0766216	0.124955	-72.838
711	0.347	0.460207	0.0793853	0.127391	-69.1983
712	0.551042	0.453958	0.0786835	0.126432	-65.0176
713	0.341125	0.447408	0.077297	0.12487	-60.636
714	0.463667	0.436947	0.0751928	0.122675	-54.6015
715	0.20025	0.42849	0.0713672	0.119303	-47.8403
716	0.526667	0.439711	0.0664342	0.114955	-55.3472
717	0.318	0.445403	0.0627308	0.11169	-57.8537
718	0.448	0.448168	0.0605485	0.109898	-58.5251
719	0.404667	0.456079	0.059482	0.109209	-63.8187
720	0.0929583	0.437462	0.0592826	0.109284	-53.8506
721	0.313125	0.414939	0.0550836	0.105834	-33.2528
722	0.832333	0.40536	0.0489895	0.100714	-25.7416
723	0.843875	0.385376	0.0416652	0.0945085	-7.46469
724	0.382208	0.387994	0.0325447	0.0867203	-7.46469
725	0.2105	0.397085	0.0241508	0.0796586	-7.46469
726	0.448542	0.397144	0.021246	0.078086	-0.649392
727	0.395125	0.390886	0.021246	0.078086	10.1585
728	0.257625	0.382925	0.021246	0.078086	16.1063
729	0.4365	0.388165	0.0207332	0.077634	14.1511
730	0.711958	0.393896	0.020922	0.0778457	10.317
731	0.473583	0.407278	0.0217388	0.0786108	-0.175663
732	0.391292	0.413611	0.0239398	0.0805509	-5.51622
733	0.609208	0.425474	0.0270155	0.0832619	-12.4888
734	0.130625	0.41931	0.0316568	0.0873529	-11.0601
735	0.204375	0.422117	0.0341963	0.0893699	-12.9367
736	0.568208	0.426218	0.0370432	0.0916579	-24.4389
737	0.0959167	0.426924	0.0375184	0.0916579	-27.2053
738	0.401542	0.418167	0.0375184	0.0916579	-21.8714
739	0.345667	0.415304	0.0366448	0.0908878	-19.9562
740	0.16875	0.432721	0.0354575	0.0898413	-31.607
741	0.15925	0.439315	0.0361784	0.0904767	-32.6585
742	0.312208	0.429719	0.0399409	0.0941333	-30.7112
743	0.498333	0.445061	0.0395659	0.0937423	-40.9732
744	0.635583	0.464521	0.0408718	0.0948328	-53.0273
745	0.601708	0.471344	0.044885	0.0979696	-58.6959
746	0.716667	0.46874	0.0498266	0.101925	-56.9531
747	0.673875	0.478189	0.0544828	0.105628	-63.2737
748	0.263083	0.491208	0.0601742	0.110244	-71.983
749	0.488875	0.483204	0.0672921	0.116118	-66.6286
750	0.216	0.481669	0.0735331	0.121218	-69.2841
751	0.334292	0.476668	0.0773082	0.12352	-71.3159
752	0.569625	0.461244	0.0773082	0.12352	-53.0831
753	0.758	0.469204	0.0767328	0.123013	-62.3851
754	0.904708	0.465551	0.0767328	0.123013	-58.402
755	0.408333	0.467637	0.0767328	0.123013	-58.402
756	0.160667	0.474965	0.0767328	0.123013	-68.6055
757	0.855375	0.485575	0.0768243	0.123094	-82.8244
758	0.841417	0.49596	0.0773407	0.123549	-91.4966
759	0.641208	0.498403	0.0788161	0.124849	-94.234
760	0.633833	0.491786	0.0807398	0.126545	-89.8071
761	0.757042	0.494508	0.0819385	0.127602	-91.6281
762	0.781875	0.495212	0.0834354	0.128921	-92.0991
763	0.369083	0.490221	0.0850094	0.130309	-88.76
764	0.0845833	0.493215	0.0860366	0.131214	-88.76
765	0.0543333	0.481963	0.0887748	0.13383	-85.9133
766	0.1055	0.48065	0.0870497	0.132039	-81.0637
767	0.334708	0.48341	0.0865745	0.132039	-81.2064
768	0.291958	0.466487	0.0865979	0.132059	-62.8281
769	0.40825	0.447554	0.0859314	0.131472	-44.1245
770	0.388583	0.429385	0.0838157	0.129607	-31.9172
771	0.477542	0.430975	0.0797149	0.125992	-31.8779
772	0.62375	0.436794	0.0756077	0.122372	-31.8779
773	0.571625	0.417612	0.0751531	0.122372	-17.9995
774	0.437083	0.408608	0.0728938	0.120781	-10.8726
775	0.683375	0.411572	0.0694672	0.118162	-12.856
776	0.737792	0.420272	0.0663654	0.115828	-18.6759
777	0.524125	0.423785	0.0642169	0.114335	-21.0255
778	0.352917	0.416036	0.0624532	0.113181	-15.8421
779	0.151292	0.416212	0.0598405	0.111279	-15.9601
780	0.176625	0.422211	0.0572472	0.109394	-15.9601
781	0.417083	0.431336	0.0580815	0.110936	-22.9556
782	0.0619583	0.437236	0.0620612	0.114151	-37.6751
783	0.19	0.431525	0.064543	0.115868	-36.3208
784	0.359625	0.43211	0.064543	0.115868	-37.3288
785	0.456042	0.430308	0.064543	0.115868	-36.9295
786	0.33525	0.420797	0.064543	0.115868	-21.524
787	0.279917	0.407443	0.0644516	0.115788	-2.5661
788	0.571292	0.389328	0.0639352	0.115333	19.4577
789	0.730125	0.389296	0.0624598	0.114032	20.5822
790	0.894833	0.400938	0.0608002	0.112569	12.7938
791	0.862417	0.404796	0.0604163	0.112231	10.2128
792	0.549417	0.407633	0.0604551	0.112265	8.31464
793	0.374375	0.416186	0.0608048	0.112573	2.59329
794	0.264542	0.420008	0.0620916	0.113708	0.220631
795	0.328083	0.422096	0.0639237	0.115341	0.220631
796	0.2825	0.436228	0.0669486	0.118167	-9.9665
797	0.163375	0.440835	0.0723624	0.122607	-14.1522
798	0.3095	0.458186	0.0784618	0.127651	-33.3967
799	0.354208	0.456092	0.0853929	0.133428	-43.2515
800	0.10325	0.453721	0.0878674	0.134748	-43.339
801	0.0769167	0.444132	0.0889583	0.134748	-34.531
802	0.0802917	0.445531	0.0887926	0.134602	-34.531
803	0.570667	0.444031	0.0887926	0.134602	-31.0463
804	0.786333	0.429038	0.0887926	0.134602	-13.6677
805	0.799125	0.416664	0.088206	0.134085	-5.44006
806	0.822917	0.404093	0.0862718	0.13238	2.08082
807	0.780708	0.379974	0.0831058	0.129589	18.5845
808	0.467583	0.381564	0.077392	0.124553	17.604
809	0.213917	0.374989	0.0718389	0.119658	20.6562
810	0.600583	0.380067	0.0653894	0.113973	19.4976
811	0.555292	0.379774	0.0609697	0.110296	19.4103
812	0.5825	0.388026	0.0571941	0.10726	14.6234
813	0.127167	0.387182	0.0557003	0.106414	16.3688
814	0.2885	0.37949	0.0557003	0.106414	27.0182
815	0.168375	0.371903	0.0557003	0.106414	37.4877
816	0.377208	0.383661	0.0557003	0.106414	20.6088
817	0.234917	0.391258	0.0560331	0.106708	4.24561
818	0.1215	0.400208	0.0561651	0.1068	-12.6677
819	0.358917	0.385135	0.0564191	0.107	-1.25373
820	0.517708	0.362886	0.0558347	0.106485	19.5417
821	0.138833	0.347622	0.0536974	0.104601	29.3072
822	0.597125	0.335146	0.0499607	0.101307	37.1597
823	0.177125	0.33666	0.0449379	0.0968801	35.1261
824	0.416875	0.339181	0.0402481	0.0927464	32.4192
825	0.319292	0.342731	0.0360017	0.0890034	32.3075
826	0.530083	0.332396	0.0345778	0.0880808	37.6451
827	0.138042	0.320362	0.0318067	0.0859146	41.9735
828	0.07875	0.317713	0.0260204	0.0808502	42.7271
829	0.126583	0.33874	0.0201107	0.075677	32.858
830	0.456	0.346018	0.0202739	0.0763851	28.5896
831	0.304833	0.356293	0.0225199	0.0790298	17.1989
832	0.348792	0.364647	0.0264456	0.0821935	10.2323
833	0.118458	0.359675	0.0315123	0.0863629	3.88824
834	0.118875	0.359686	0.0322054	0.0863629	-1.67455
835	0.341208	0.352399	0.0322054	0.0863629	8.40679
836	0.448625	0.345399	0.0322054	0.0863629	13.2268
837	0.826125	0.357589	0.0314882	0.0857307	4.78568
838	0.543208	0.355646	0.0319983	0.0861803	4.98085
839	0.320417	0.3657	0.0324764	0.0866017	-1.41933
840	0.290542	0.36376	0.0343991	0.0882965	-1.22529
841	0.194292	0.363818	0.03629	0.0899632	-1.26357
842	0.503	0.353175	0.0381872	0.0916355	3.52331
843	0.758	0.35269	0.0373085	0.0907646	7.29724
844	0.506833	0.360124	0.0373085	0.0907646	-5.54116
845	0.476625	0.36835	0.0373085	0.0907646	-16.5994
846	0.627833	0.363333	0.0373395	0.0907919	-14.5676
847	0.08575	0.369743	0.0370067	0.0904986	-18.836
848	0.121833	0.360001	0.0375738	0.0910223	-9.01841
849	0.140292	0.360872	0.0373199	0.0908222	-8.07113
850	0.307708	0.358664	0.0373199	0.0908222	-5.30031
851	0.504542	0.352776	0.0373199	0.0908222	2.33951
852	0.538833	0.344301	0.0373199	0.0908222	10.7076
853	0.47875	0.318421	0.0369197	0.0904695	36.3493
854	0.358667	0.30169	0.0346542	0.0884726	56.1666
855	0.321042	0.298344	0.0315568	0.0857424	60.7254
856	0.210792	0.299436	0.0284411	0.0829961	60.7254
857	0.1235	0.297425	0.0257983	0.0807227	68.6312
858	0.30175	0.2912	0.0254619	0.0807227	72.8127
859	0.373375	0.268718	0.0244405	0.0801191	93.8964
860	0.3055	0.254611	0.0218027	0.0780906	110.466
861	0.497125	0.248833	0.0184658	0.0754459	114.061
862	0.0565417	0.239861	0.0145402	0.0722823	120.629
863	0.144583	0.245915	0.00953875	0.0681704	120.629
864	0.052625	0.244557	0.00884566	0.0681704	123.535
865	0.164583	0.248542	0.00884566	0.0681704	115.61
866	0.194375	0.246342	0.00884566	0.0681704	118.369
867	0.0497083	0.231914	0.00884566	0.0681704	134.47
868	0.0412917	0.215683	0.0083356	0.0677208	153.579
869	0.220042	0.200522	0.00700943	0.0665519	172.959
870	0.323292	0.190597	0.00508672	0.0648571	187.531
871	0.133958	0.18331	0.00300601	0.0630231	198.876
872	0.31625	0.181918	0.000904736	0.061171	206.259
873	0.0835417	0.181429	0.000795426	0.061171	208.713
874	0.083625	0.174772	0.000795426	0.061171	219.167
875	0.303292	0.164408	0.000795426	0.061171	232.876
876	0.358667	0.155103	0.000764404	0.0611436	248.475
877	0.267375	0.139156	0.000764404	0.0611436	268.781
878	0.0810833	0.139681	6.5295e-05	0.0605274	272.661
879	0.259833	0.135958	6.5295e-05	0.0605274	279.088
880	0.241708	0.149724	6.5295e-05	0.0605274	262.353
881	0.0717083	0.173274	0.000499135	0.0609098	241.919
882	0.0519167	0.179421	0.00302856	0.0631393	234.178
883	0.0239167	0.188503	0.00585554	0.0656312	219.37
884	0.0609167	0.197417	0.00877325	0.068203	204.379
885	0.102417	0.21065	0.0117326	0.0708114	192.802
886	0.169042	0.210529	0.0158595	0.0744491	192.304
887	0.108833	0.223074	0.0200681	0.0781587	179.649
888	0.102042	0.232149	0.0250545	0.082554	173.157
889	0.0624583	0.23784	0.0311044	0.0878865	161.942
890	0.0263333	0.242964	0.0363353	0.0924002	149.64
891	0.0187083	0.238467	0.0404243	0.0957719	149.64
892	0.0722917	0.231353	0.0420579	0.0966883	152.771
893	0.0329167	0.224025	0.0419926	0.0966308	167.151
894	0.465583	0.223871	0.0419926	0.0966308	168.724
895	0.871083	0.217161	0.0419926	0.0966308	180.312
896	0.378792	0.211196	0.0419926	0.0966308	190.614
897	0.322167	0.213664	0.0419926	0.0966308	186.352
898	0.308708	0.218221	0.0419926	0.0966308	178.481
899	0.617042	0.223017	0.0419926	0.0966308	170.199
900	0.319667	0.223476	0.0419926	0.0966308	169.405
901	0.510292	0.222586	0.0419926	0.0966308	170.942
902	0.5885	0.222719	0.0419926	0.0966308	170.712
903	0.254292	0.223649	0.0419926	0.0966308	169.107
904	0.237333	0.224853	0.0419926	0.0966308	167.027
905	0.168375	0.229042	0.0419926	0.0966308	159.793
906	0.14525	0.229601	0.0419926	0.0966308	158.826
907	0.0475417	0.231181	0.0419926	0.0966308	156.099
908	0.0764583	0.229932	0.0419926	0.0966308	158.255
909	0.0585417	0.230637	0.0419926	0.0966308	157.036
910	0.06275	0.217928	0.0419926	0.0966308	171.948
911	0.14575	0.197353	0.0415588	0.0962484	187.244
912	0.188625	0.193213	0.0390293	0.0940188	191.519
913	0.167792	0.186771	0.0362024	0.091527	201.766
914	0.0747083	0.1818	0.0332846	0.0889552	209.948
915	0.0757083	0.163371	0.0303253	0.0863467	230.498
916	0.173042	0.156578	0.0261983	0.082709	241.44
917	0.136708	0.145404	0.0219898	0.0789994	253.026
918	0.138167	0.131269	0.0170034	0.0746042	266.968
919	0.188125	0.13354	0.0109535	0.0692716	266.968
920	0.043125	0.136242	0.00572262	0.064758	266.887
921	0.0660833	0.134456	0.00164678	0.0613978	274.31
922	0.0348333	0.132056	1.31423e-05	0.0604814	284.28
923	0.0540833	0.138965	1.31423e-05	0.0604814	272.146
924	0.0842917	0.142976	1.31423e-05	0.0604814	265.02
925	0.253833	0.160847	1.31423e-05	0.0604814	245.671
926	0.254583	0.176485	0.000930989	0.0612905	226.861
927	0.128917	0.180415	0.00271816	0.0628657	218.137
928	0.159583	0.191847	0.00393056	0.0638663	206.582
929	0.0641667	0.200056	0.00601098	0.0656319	196.447
930	0.115875	0.206211	0.00853025	0.0677843	183.633
931	0.175083	0.21225	0.010393	0.0692803	170.877
932	0.164458	0.215218	0.0115516	0.0700721	163.724
933	0.322417	0.215497	0.0121053	0.070259	159.443
934	0.318375	0.221389	0.0121053	0.070259	150.282
935	0.114792	0.221224	0.0121053	0.070259	149.158
936	0.07325	0.229996	0.0121053	0.070259	134.526
937	0.254833	0.234636	0.0121053	0.070259	125.597
938	0.196792	0.239093	0.0121053	0.070259	117.702
939	0.594667	0.242699	0.0121053	0.070259	111.277
940	0.531875	0.244874	0.0121053	0.070259	107.322
941	0.263667	0.24099	0.0121053	0.070259	113.831
942	0.531583	0.243572	0.0121053	0.070259	111.372
943	0.414042	0.257653	0.0121053	0.070259	96.1896
944	0.259375	0.267024	0.0130044	0.0710515	84.9877
945	0.256875	0.284974	0.0144398	0.0723167	64.6813
946	0.262083	0.299254	0.0170029	0.0745759	48.6535
947	0.145083	0.297668	0.0204806	0.0776413	41.8164
948	0.314917	0.2935	0.02079	0.0776413	46.1043
949	0.183167	0.290465	0.02079	0.0776413	49.7024
950	0.306292	0.292801	0.02079	0.0776413	48.7768
951	0.205292	0.300953	0.0209416	0.0777749	39.8938
952	0.168542	0.314617	0.0213455	0.0781309	22.9714
953	0.16225	0.313033	0.0224407	0.0790963	20.7256
954	0.149542	0.317997	0.0224407	0.0790963	14.7362
955	0.137333	0.312419	0.0225066	0.0791543	17.3638
956	0.332042	0.30609	0.022142	0.078833	21.5984
957	0.551333	0.307944	0.021084	0.0779004	21.0317
958	0.440708	0.293308	0.0206935	0.0776243	32.7961
959	0.602667	0.28644	0.018613	0.0758587	40.4196
960	0.544292	0.286264	0.0160938	0.0737063	42.7086
961	0.1275	0.289283	0.014231	0.0722103	42.7086
962	0.0394167	0.289321	0.0130724	0.0714185	43.7223
963	0.231375	0.28909	0.0125187	0.0712316	48.8908
964	0.388458	0.281615	0.0125187	0.0712316	61.7562
965	0.359333	0.281771	0.0125187	0.0712316	63.8672
966	0.483167	0.282803	0.0125187	0.0712316	63.8672
967	0.207333	0.284338	0.0125187	0.0712316	61.7701
968	0.345708	0.299392	0.0125187	0.0712316	48.8363
969	0.427333	0.316871	0.0134555	0.0720574	32.9546
970	0.342	0.337075	0.0157527	0.0740822	14.8024
971	0.319292	0.350793	0.0196622	0.0775283	0.558573
972	0.0925	0.357639	0.024429	0.0817299	-4.41941
973	0.208	0.354392	0.0300111	0.0866502	-2.04608
974	0.254083	0.348201	0.0352044	0.0912278	1.22818
975	0.347458	0.350401	0.0387352	0.0942064	0.209755
976	0.263208	0.347897	0.0424327	0.097332	2.33744
977	0.138167	0.366088	0.0457817	0.10015	-5.66847
978	0.0906667	0.394172	0.0536103	0.10719	-30.0657
979	0.187833	0.402281	0.0638218	0.116057	-37.2418
980	0.33725	0.412721	0.0746194	0.125441	-44.8764
981	0.251333	0.416401	0.0866675	0.135927	-46.8852
982	0.620167	0.409042	0.0990445	0.146704	-42.6644
983	0.686625	0.41409	0.109744	0.155884	-43.6586
984	0.755667	0.425117	0.121702	0.166174	-51.3359
985	0.548875	0.437482	0.134918	0.177572	-59.1546
986	0.537417	0.444671	0.149414	0.190099	-63.5111
987	0.453917	0.440085	0.164623	0.203255	-62.9443
988	0.255	0.456906	0.177217	0.213807	-75.7177
989	0.668667	0.467433	0.191667	0.225994	-85.3368
990	0.469167	0.470669	0.206882	0.238855	-88.4507
991	0.673208	0.485061	0.222232	0.251836	-98.8203
992	0.881958	0.491488	0.239281	0.266314	-102.997
993	0.474625	0.504232	0.256848	0.281249	-117.729
994	0.701667	0.504599	0.275168	0.296848	-130.595
995	0.46975	0.504079	0.289441	0.308399	-137.866
996	0.262375	0.514325	0.301012	0.317249	-145.233
997	0.358792	0.533306	0.313789	0.327162	-158.814
998	0.6765	0.540987	0.328417	0.338705	-165.056
999	0.798292	0.532101	0.344067	0.35115	-159.111
1000	0.557667	0.523506	0.358743	0.362737	-153.361
1001	0.181708	0.530335	0.372477	0.373493	-157.93
1002	0.597125	0.529774	0.38696	0.384909	-157.554
1003	0.523833	0.520093	0.401381	0.396271	-154.438
1004	0.351167	0.514207	0.412423	0.404314	-154.438
1005	0.779208	0.506664	0.420101	0.408993	-149.392
1006	0.456	0.500679	0.426953	0.412944	-145.935
1007	0.5205	0.482054	0.432772	0.415929	-137.929
1008	0.101667	0.464347	0.433476	0.413955	-126.083
1009	0.17225	0.4641	0.43224	0.410271	-125.918
1010	0.644625	0.459908	0.430977	0.406562	-123.114
1011	0.82075	0.467226	0.429255	0.402449	-128.009
1012	0.850625	0.489663	0.428334	0.399043	-141.863
1013	0.420042	0.501039	0.430668	0.398623	-149.474
1014	0.497792	0.496983	0.434249	0.399301	-146.761
1015	0.75375	0.490347	0.437386	0.399588	-141.273
1016	0.520583	0.493756	0.439624	0.399083	-142.505
1017	0.1635	0.496519	0.442063	0.398755	-142.505
1018	0.0784167	0.482388	0.445187	0.399111	-136.196
1019	0.442375	0.471288	0.443697	0.394977	-131.521
1020	0.289625	0.469886	0.438197	0.386923	-130.696
1021	0.114458	0.451335	0.431572	0.37776	-120.327
1022	0.35075	0.445479	0.42061	0.364462	-117.164
1023	0.467208	0.457014	0.407591	0.349527	-123.502
1024	0.575917	0.467471	0.395611	0.335508	-124.711
1025	0.689292	0.467567	0.387875	0.325709	-123.14
1026	0.935458	0.461546	0.379298	0.31686	-116.962
1027	0.700083	0.453272	0.36971	0.307119	-110.38
1028	0.554833	0.438579	0.359044	0.296427	-99.5027
1029	0.599208	0.450333	0.346596	0.284165	-106.317
1030	0.659917	0.448114	0.335264	0.272887	-103.785
1031	0.264625	0.431597	0.323518	0.261244	-93.9828
1032	0.173167	0.431936	0.308206	0.246225	-93.1605
1033	0.190833	0.444312	0.29276	0.231088	-97.0318
1034	0.309125	0.465772	0.280816	0.219379	-105.082
1035	0.222667	0.465982	0.274681	0.213322	-104.176
1036	0.280333	0.463931	0.268398	0.207134	-104.176
1037	0.866542	0.471625	0.260047	0.198878	-104.176
1038	0.415375	0.468693	0.255197	0.194124	-102.281
1039	0.175125	0.467719	0.248341	0.188941	-99.4774
1040	0.464	0.470683	0.241026	0.183353	-100.413
1041	0.572542	0.466678	0.233864	0.1779	-96.685
1042	0.409833	0.440679	0.226091	0.171909	-78.4517
1043	0.772667	0.423014	0.212132	0.162888	-58.9327
1044	0.431208	0.410342	0.196593	0.152624	-42.8307
1045	0.25825	0.402321	0.180175	0.141586	-37.3755
1046	0.53075	0.388061	0.162888	0.129781	-23.2865
1047	0.534792	0.398504	0.14451	0.117015	-27.0162
1048	0.722208	0.417746	0.128581	0.106625	-35.6963
1049	0.448667	0.436596	0.117654	0.101069	-44.5075
1050	0.228083	0.453781	0.111415	0.100029	-54.8425
1051	0.345292	0.453175	0.107858	0.101472	-54.8425
1052	0.262792	0.451026	0.103956	0.102569	-54.4703
1053	0.438	0.431776	0.0994082	0.103273	-39.3789
1054	0.664833	0.424293	0.0930687	0.102399	-28.3677
1055	0.569125	0.425122	0.0865312	0.10135	-20.6612
1056	0.1555	0.424089	0.0835368	0.102054	-19.9707
1057	0.170125	0.432558	0.0804293	0.102659	-25.6363
1058	0.174667	0.441854	0.0782497	0.104082	-31.8547
1059	0.358583	0.428446	0.0770886	0.106403	-22.8852
1060	0.232125	0.418018	0.0744585	0.107428	-18.5444
1061	0.577917	0.416656	0.068561	0.105574	-10.2655
1062	0.750417	0.415531	0.0646234	0.10568	-8.41056
1063	0.756333	0.418294	0.0603819	0.105517	-10.2602
1064	0.824667	0.408338	0.0564434	0.105622	-3.59952
1065	0.2045	0.421042	0.0514139	0.104765	-12.0979
1066	0.215875	0.429464	0.0477764	0.105135	-14.7642
1067	0.289042	0.429335	0.0471099	0.108425	-14.7642
1068	0.190875	0.443515	0.0463697	0.11164	-23.1365
1069	0.2	0.439213	0.048697	0.11622	-22.5273
1070	0.433	0.427989	0.0499297	0.119716	-15.7556
1071	0.826625	0.416858	0.0494245	0.121607	-11.1188
1072	0.688708	0.424318	0.045761	0.120576	-15.8044
1073	0.370417	0.423811	0.0460646	0.12062	-18.0444
1074	0.118375	0.420682	0.0460646	0.12062	-12.6381
1075	0.217375	0.418449	0.0460646	0.12062	-8.78084
1076	0.497	0.423299	0.0460646	0.12062	-16.2086
1077	0.617708	0.412111	0.0460646	0.12062	-6.58518
1078	0.4235	0.400612	0.0454537	0.120082	2.0949
1079	0.829792	0.398129	0.0434212	0.11829	3.87141
1080	0.48075	0.387217	0.0410976	0.116242	11.1712
1081	0.341417	0.404519	0.0375785	0.11314	3.09021
1082	0.688208	0.410958	0.0383665	0.114189	1.65067
1083	0.308917	0.404092	0.0415142	0.116963	1.93385
1084	0.328125	0.402458	0.0415142	0.116963	4.7567
1085	0.235208	0.406551	0.0415142	0.116963	-2.31248
1086	0.379292	0.401637	0.0415142	0.116963	2.53598
1087	0.154917	0.382807	0.0414326	0.116891	18.64
1088	0.0807917	0.388304	0.0396509	0.115321	16.0658
1089	0.291583	0.394494	0.0382909	0.114122	11.9241
1090	0.377625	0.397944	0.0376093	0.113521	9.14478
1091	0.242292	0.400811	0.0376093	0.113521	2.90421
1092	0.405458	0.396217	0.0376093	0.113521	4.94438
1093	0.681833	0.403201	0.0372939	0.113243	1.37587
1094	0.497292	0.419158	0.037563	0.113481	-9.29922
1095	0.723583	0.401664	0.0395806	0.115259	1.15004
1096	0.409042	0.411972	0.0388165	0.114459	-5.74495
1097	0.0830417	0.42505	0.0391818	0.114654	-14.0527
1098	0.141875	0.418169	0.0412834	0.116424	-9.45066
1099	0.322792	0.416551	0.0426314	0.11753	-9.45066
1100	0.285583	0.408728	0.0430547	0.117711	-6.71267
1101	0.261708	0.406729	0.0402318	0.11546	3.99129
1102	0.853625	0.405911	0.0398076	0.11546	4.66535
1103	0.556125	0.410022	0.0393333	0.115415	0.763809
1104	0.221875	0.412892	0.0393333	0.115415	-4.19396
1105	0.303375	0.407867	0.0393333	0.115415	4.48481
1106	0.359167	0.417212	0.0393333	0.115415	-1.03065
1107	0.82725	0.430801	0.0402366	0.116212	-13.3643
1108	0.902208	0.446501	0.0421948	0.117938	-24.8542
1109	0.304958	0.436782	0.0460348	0.121322	-18.4677
1110	0.79	0.429772	0.0488288	0.123785	-15.4325
1111	0.73375	0.410719	0.0497135	0.124398	-4.75028
1112	0.481792	0.3998	0.0467406	0.121777	12.4206
1113	0.260375	0.4028	0.0435929	0.119003	18.8137
1114	0.0934167	0.409046	0.0435929	0.119003	8.02454
1115	0.17525	0.412594	0.0435929	0.119003	5.4018
1116	0.35475	0.425103	0.0436608	0.119063	-5.63084
1117	0.27825	0.427339	0.0448233	0.120087	-11.3555
1118	0.166875	0.412836	0.0453695	0.120496	-2.75629
1119	0.140833	0.40511	0.0445073	0.119663	1.59143
1120	0.658	0.425837	0.0422318	0.117609	-9.07441
1121	0.649958	0.444586	0.0440332	0.119149	-22.3656
1122	0.876458	0.442768	0.0476776	0.122313	-22.4804
1123	0.39025	0.422803	0.0502456	0.124401	-13.1909
1124	0.287	0.412333	0.0487616	0.12306	-5.79749
1125	0.152	0.424901	0.0460667	0.120651	-12.9515
1126	0.0814583	0.414876	0.0456137	0.120346	-6.24607
1127	0.173042	0.408311	0.0440624	0.119072	-1.85424
1128	0.32925	0.413118	0.0417918	0.117165	-5.06983
1129	0.42925	0.429482	0.0400479	0.115721	-13.7687
1130	0.660833	0.453949	0.0416481	0.117453	-26.903
1131	0.328792	0.462313	0.0488262	0.123747	-39.0561
1132	0.418542	0.473736	0.0562417	0.13025	-46.9227
1133	0.324333	0.481551	0.0648854	0.137836	-55.0739
1134	0.843708	0.49181	0.0740824	0.14591	-68.7877
1135	0.865833	0.503492	0.0836938	0.154349	-84.3725
1136	0.304625	0.48749	0.0937804	0.163206	-78.8571
1137	0.228292	0.473382	0.0994745	0.167779	-72.417
1138	0.588125	0.452769	0.101553	0.168861	-60.9272
1139	0.682	0.448625	0.0997871	0.166321	-60.2789
1140	0.48925	0.440987	0.096101	0.162842	-43.3916
1141	0.536792	0.43931	0.093567	0.160776	-31.0543
1142	0.626	0.456796	0.093567	0.160776	-51.5147
1143	0.751292	0.471326	0.0942806	0.161405	-67.8697
1144	0.827417	0.478865	0.0958993	0.162832	-74.0371
1145	0.426167	0.475104	0.0982273	0.164884	-73.6224
1146	0.697458	0.462296	0.0996355	0.166024	-66.9399
1147	0.512708	0.468621	0.0984731	0.165	-70.0458
1148	0.474625	0.47279	0.0984356	0.16504	-72.836
1149	0.491292	0.485806	0.0988551	0.165483	-80.721
1150	0.177958	0.476087	0.101267	0.167657	-74.3138
1151	0.226708	0.470644	0.10263	0.168906	-70.6727
1152	0.258083	0.48939	0.103396	0.169629	-81.9516
1153	0.265917	0.511729	0.107086	0.173058	-93.932
1154	0.057875	0.519283	0.115269	0.180303	-99.3746
1155	0.101667	0.523211	0.124343	0.188335	-102.002
1156	0.606042	0.522739	0.133848	0.196746	-101.686
1157	0.608958	0.527207	0.143301	0.205111	-104.675
1158	0.555417	0.512403	0.153243	0.213907	-98.7697
1159	0.316417	0.501685	0.158804	0.218437	-91.5992
1160	0.276583	0.490035	0.16319	0.221931	-83.8059
1161	0.518542	0.490553	0.1663	0.224301	-84.1525
1162	0.543625	0.4925	0.169466	0.22672	-85.4551
1163	0.714792	0.4887	0.172846	0.229328	-82.9131
1164	0.552167	0.49711	0.17581	0.231568	-88.5387
1165	0.702542	0.492731	0.179695	0.234621	-85.6374
1166	0.867	0.500781	0.183081	0.237231	-86.9362
1167	0.898458	0.507632	0.190169	0.243518	-88.521
1168	0.81475	0.513279	0.200077	0.252594	-89.9999
1169	0.799833	0.518165	0.212191	0.263847	-91.1443
1170	0.475083	0.523615	0.226306	0.27611	-108.032
1171	0.670833	0.524546	0.23889	0.286583	-122.97
1172	0.181875	0.515592	0.247936	0.293517	-119.103
1173	0.42975	0.501304	0.256348	0.299892	-113.577
1174	0.477917	0.495128	0.261284	0.302898	-110.465
1175	0.441708	0.502003	0.265709	0.305455	-115.086
1176	0.755875	0.508399	0.271743	0.30953	-118.499
1177	0.398708	0.495851	0.279813	0.315299	-115.393
1178	0.726917	0.485324	0.284074	0.317319	-111.325
1179	0.359917	0.471896	0.286	0.317083	-103.44
1180	0.419458	0.464456	0.28657	0.315645	-99.481
1181	0.43225	0.444474	0.286491	0.313634	-86.0428
1182	0.4275	0.419029	0.28208	0.309746	-62.5738
1183	0.4125	0.397375	0.275822	0.30423	-46.7625
1184	0.221375	0.384151	0.267602	0.296985	-37.8341
1185	0.129583	0.372489	0.257919	0.28845	-31.0538
1186	0.337417	0.377917	0.247126	0.278936	-35.7053
1187	0.180333	0.368278	0.237095	0.270094	-30.278
1188	0.370125	0.368925	0.226175	0.260469	-30.278
1189	0.522667	0.360947	0.216563	0.252402	-23.6713
1190	0.468458	0.351985	0.206702	0.244114	-14.9452
1191	0.142125	0.343236	0.196414	0.235451	-5.31269
1192	0.227792	0.329022	0.185832	0.226528	3.48836
1193	0.311958	0.327007	0.173808	0.216335	4.32523
1194	0.328958	0.315072	0.161648	0.206021	11.5676
1195	0.103083	0.315633	0.148301	0.194661	10.1996
1196	0.103667	0.311761	0.135201	0.183522	11.4984
1197	0.248833	0.312993	0.121659	0.171966	9.65443
1198	0.418042	0.303918	0.108419	0.160676	15.6194
1199	0.449958	0.292139	0.0942316	0.148578	31.5181
1200	0.637917	0.28834	0.0798567	0.136315	43.4904
1201	0.381667	0.286244	0.0672722	0.125842	57.8063
1202	0.201292	0.2786	0.0582264	0.118908	70.2294
1203	0.190417	0.280153	0.0491005	0.111904	75.322
1204	0.209042	0.27584	0.0425467	0.107471	80.8376
1205	0.17925	0.273001	0.0357932	0.102863	83.8398
1206	0.329458	0.26509	0.0285479	0.0978208	88.5175
1207	0.33825	0.26325	0.0204785	0.0920524	101.672
1208	0.368875	0.259646	0.0157089	0.0895839	112.939
1209	0.37675	0.265125	0.0126075	0.0887835	110.454
1210	0.303292	0.264883	0.00997818	0.088407	110.612
1211	0.469208	0.26301	0.00732288	0.0880075	116.203
1212	0.15525	0.261314	0.00732288	0.0880075	118.091
1213	0.059125	0.254417	0.00732288	0.0880075	128.962
1214	0.107417	0.244593	0.00732288	0.0880075	140.162
1215	0.0667083	0.231464	0.00712873	0.0878364	157.049
1216	0.108083	0.213149	0.00644306	0.087232	176.262
1217	0.226917	0.20971	0.00457954	0.0855894	178.822
1218	0.24075	0.212193	0.00247404	0.0837335	180.059
1219	0.4375	0.208228	0.00247404	0.0837335	187.982
1220	0.231125	0.203606	0.00247404	0.0837335	194.922
1221	0.0869167	0.200826	0.00247404	0.0837335	198.681
1222	0.119667	0.195412	0.00247404	0.0837335	206.179
1223	0.476333	0.196282	0.00247404	0.0837335	205.788
1224	0.321708	0.201063	0.0025381	0.08379	201.907
1225	0.046875	0.197197	0.00323785	0.0844068	203.275
1226	0.0527917	0.194649	0.00301843	0.084131	204.27
1227	0.0419167	0.2011	0.00287498	0.0840318	200.654
1228	0.123333	0.202194	0.00332375	0.0844547	196.406
1229	0.0560833	0.202779	0.00332375	0.0844547	194.355
1230	0.0884583	0.20631	0.00332375	0.0844547	187.216
1231	0.2785	0.216264	0.00332375	0.0844547	172.486
1232	0.275792	0.229332	0.00339146	0.0845144	156.029
1233	0.0714583	0.230579	0.00419997	0.085227	150.937
1234	0.070375	0.243965	0.00438082	0.085312	138.948
1235	0.095875	0.254258	0.00582158	0.0865075	130.556
1236	0.167042	0.253088	0.00863684	0.0889146	129.291
1237	0.364333	0.255272	0.00978813	0.0896263	119.219
1238	0.512292	0.25831	0.00978813	0.0896263	112.933
1239	0.260792	0.249638	0.00978813	0.0896263	120.088
1240	0.226833	0.253812	0.00938109	0.0892675	117.996
1241	0.66275	0.260789	0.00931674	0.0892108	106.579
1242	0.188083	0.263997	0.00931674	0.0892108	99.5412
1243	0.0766667	0.279365	0.00931674	0.0892108	81.3576
1244	0.213333	0.297461	0.00988701	0.0897134	63.1167
1245	0.365333	0.309153	0.0118046	0.0914037	46.7885
1246	0.500125	0.313318	0.0141222	0.0934465	34.7661
1247	0.264333	0.311975	0.0148424	0.0938919	33.6845
1248	0.642333	0.314238	0.0148424	0.0938919	32.1483
1249	0.746292	0.333024	0.0148913	0.093935	11.6162
1250	0.196	0.340754	0.0161737	0.0950654	-1.55812
1251	0.152458	0.342499	0.0174743	0.0962118	-11.0247
1252	0.210792	0.349838	0.0174743	0.0962118	-19.4235
1253	0.216167	0.346593	0.0176217	0.0963418	-19.0323
1254	0.446958	0.332746	0.0175577	0.0962853	-4.2137
1255	0.256167	0.332374	0.0167084	0.0955367	-1.46876
1256	0.149042	0.330912	0.0165542	0.0954832	4.11587
1257	0.502958	0.318161	0.0165542	0.0954832	12.1436
1258	0.666208	0.315129	0.0154004	0.0944662	23.4289
1259	0.406833	0.315114	0.0154004	0.0944662	23.4534
1260	0.213417	0.315486	0.0154004	0.0944662	22.8105
1261	0.238208	0.309233	0.0154004	0.0944662	30.1058
1262	0.343667	0.314757	0.0153327	0.0944065	27.5147
1263	0.635042	0.326987	0.0156894	0.0947209	20.0679
1264	0.302292	0.317814	0.0178934	0.096738	26.2038
1265	0.148208	0.299218	0.0190924	0.0978693	36.2151
1266	0.387208	0.308488	0.0165781	0.0954817	32.2743
1267	0.267	0.319019	0.0166385	0.0955922	25.3774
1268	0.096875	0.318179	0.018475	0.0969651	20.3959
1269	0.249625	0.31305	0.018475	0.0969651	28.382
1270	0.183	0.299114	0.018475	0.0969651	46.0687
1271	0.280208	0.297701	0.0181091	0.0966426	50.8755
1272	0.097125	0.299799	0.0181091	0.0966426	48.7484
1273	0.0762083	0.290214	0.0181091	0.0966426	56.9436
1274	0.2245	0.274194	0.0175389	0.09614	71.5983
1275	0.17775	0.262074	0.0156212	0.0944497	88.6677
1276	0.665833	0.257122	0.0133036	0.0924069	102.048
1277	0.63125	0.250726	0.0125835	0.0919615	116.495
1278	0.367125	0.244599	0.0125835	0.0919615	124.707
1279	0.188417	0.236119	0.0125346	0.0919184	131.483
1280	0.474083	0.238707	0.0113759	0.0908971	129.751
1281	0.468417	0.242489	0.0105008	0.0901257	127.623
1282	0.185583	0.242246	0.0105008	0.0901257	126.943
1283	0.0622917	0.248638	0.0106122	0.0902239	123.266
1284	0.028875	0.271079	0.0114732	0.0909828	102.622
1285	0.213792	0.273353	0.0140736	0.0932749	99.343
1286	0.211958	0.277908	0.0167614	0.0956441	92.1884
1287	0.215417	0.278061	0.0195435	0.0980963	91.2051
1288	0.185625	0.279532	0.0221531	0.100376	79.6817
1289	0.0432083	0.28091	0.0221531	0.100376	75.8625
1290	0.064875	0.281662	0.0221531	0.100376	74.3649
1291	0.0463333	0.278564	0.0221531	0.100376	79.5184
1292	0.159833	0.262286	0.0221531	0.100376	93.3304
1293	0.380667	0.251106	0.0209879	0.099349	100.777
1294	0.379917	0.243747	0.018603	0.0972469	110.709
1295	0.261667	0.240674	0.0159632	0.0949201	122.087
1296	0.379917	0.22661	0.0153971	0.0946669	139.941
1297	0.45875	0.215796	0.0141854	0.0938448	152.383
1298	0.770125	0.221188	0.0123489	0.0924718	152.294
1299	0.317833	0.228282	0.0123635	0.0924847	139.638
1300	0.319667	0.240454	0.0123635	0.0924847	122.353
1301	0.284792	0.238489	0.0126635	0.0927491	121.868
1302	0.14125	0.246793	0.0126635	0.0927491	114.332
1303	0.117542	0.245361	0.0130934	0.093128	112.565
1304	0.247083	0.244397	0.0130934	0.093128	114.033
1305	0.0847917	0.246608	0.0130934	0.093128	110.016
1306	0.1775	0.252996	0.0130934	0.093128	98.7858
1307	0.295833	0.258478	0.0130934	0.093128	89.1196
1308	0.146375	0.268874	0.0130934	0.093128	78.3442
1309	0.0962083	0.275029	0.0135622	0.0935412	73.0457
1310	0.0521667	0.282233	0.0148987	0.0947193	68.1505
1311	0.144	0.295201	0.0170371	0.0966042	60.1938
1312	0.347333	0.300197	0.0209042	0.100013	56.5137
1313	0.275125	0.293196	0.025374	0.103953	60.1903
1314	0.394042	0.285026	0.0283819	0.106502	65.656
1315	0.154833	0.294194	0.0304947	0.108262	59.523
1316	0.461083	0.298149	0.0336119	0.110908	56.8779
1317	0.172458	0.293996	0.0371624	0.113936	56.8779
1318	0.156708	0.2948	0.0383399	0.11459	56.8779
1319	0.109542	0.295885	0.0396802	0.115078	51.4754
1320	0.2565	0.289997	0.0396802	0.115078	61.6448
1321	0.210792	0.30095	0.0396802	0.115078	48.0482
1322	0.471708	0.315912	0.039936	0.115303	33.9353
1323	0.565333	0.332342	0.0414061	0.116599	22.9014
1324	0.596042	0.352158	0.0446835	0.119488	4.55887
1325	0.650708	0.363717	0.0495934	0.123816	-10.1434
1326	0.529792	0.382606	0.0550478	0.128624	-30.8503
1327	0.248708	0.392233	0.0616148	0.134412	-42.1229
1328	0.525042	0.399383	0.0686152	0.140583	-47.5565
1329	0.592875	0.410028	0.0765056	0.147538	-53.8064
1330	0.438292	0.418894	0.0854342	0.155408	-59.687
1331	0.160208	0.419046	0.0953259	0.164126	-64.0093
1332	0.165375	0.406085	0.10257	0.170162	-61.3848
1333	0.150083	0.404086	0.104777	0.171212	-60.5669
1334	0.0704583	0.407407	0.104777	0.171212	-65.134
1335	0.413375	0.42775	0.104777	0.171212	-83.6868
1336	0.626375	0.431647	0.106078	0.172358	-87.1585
1337	0.788708	0.435697	0.107595	0.173696	-92.3439
1338	0.740875	0.442085	0.109179	0.175092	-97.2674
1339	0.442958	0.438383	0.111568	0.177198	-94.3381
1340	0.618833	0.43034	0.113479	0.178882	-88.5052
1341	0.432833	0.41586	0.114433	0.179724	-80.5485
1342	0.561833	0.404168	0.112221	0.177553	-74.375
1343	0.594458	0.402181	0.107493	0.173385	-67.1736
1344	0.660042	0.391349	0.103624	0.170076	-55.4536
1345	0.159375	0.38699	0.0989107	0.166024	-50.9824
1346	0.07225	0.378847	0.0934653	0.161326	-44.693
1347	0.1125	0.383896	0.0871328	0.155846	-44.5489
1348	0.256333	0.385443	0.0833456	0.152912	-38.6567
1349	0.719833	0.386561	0.0820053	0.152424	-34.6489
1350	0.373417	0.39845	0.0820053	0.152424	-48.9267
1351	0.332292	0.393876	0.0822371	0.152629	-47.3653
1352	0.663333	0.380633	0.0819814	0.152403	-36.3587
1353	0.454292	0.365456	0.0805112	0.151107	-25.3248
1354	0.35475	0.347397	0.0772338	0.148218	-9.84278
1355	0.216292	0.34606	0.0723239	0.143891	-7.3921
1356	0.179042	0.335576	0.0670126	0.139209	-0.59866
1357	0.189083	0.330383	0.0604456	0.133421	2.0473
1358	0.200083	0.323165	0.0534452	0.12725	7.56974
1359	0.462125	0.313194	0.0455403	0.120282	13.8197
1360	0.194	0.310883	0.0366117	0.112412	15.9839
1361	0.311667	0.324836	0.0273287	0.10423	10.1015
1362	0.211792	0.348013	0.0219569	0.0998445	-0.00786922
1363	0.183625	0.369622	0.022848	0.101526	-13.731
1364	0.427125	0.385886	0.028007	0.106073	-26.6508
1365	0.276167	0.388035	0.0347368	0.112005	-29.1912
1366	0.229083	0.38865	0.0418826	0.118304	-29.6021
1367	0.333375	0.380825	0.0490958	0.124662	-29.198
1368	0.199125	0.363756	0.0521173	0.126836	-21.4123
1369	0.402833	0.351996	0.0507611	0.124783	-10.8458
1370	0.304333	0.351829	0.0473907	0.121813	-9.94095
1371	0.277042	0.354907	0.043872	0.118711	-9.94095
1372	0.345292	0.350576	0.042217	0.117473	2.6734
1373	0.295333	0.359982	0.042217	0.117473	-6.92694
1374	0.590708	0.371347	0.0426099	0.11782	-18.5527
1375	0.577958	0.363083	0.0438315	0.118896	-16.3567
1376	0.767542	0.373249	0.0434719	0.118579	-22.6291
1377	0.760792	0.380426	0.0439965	0.119042	-27.5196
1378	0.74425	0.384736	0.0452985	0.120189	-34.0118
1379	0.784292	0.386264	0.0466988	0.121424	-41.5255
1380	0.391875	0.386663	0.0466988	0.121424	-41.4618
1381	0.0975417	0.397339	0.0466884	0.121414	-46.7084
1382	0.15125	0.396271	0.0477691	0.122367	-46.6969
1383	0.1015	0.392856	0.0477691	0.122367	-39.1977
1384	0.34975	0.39386	0.0477691	0.122367	-37.1192
1385	0.308625	0.391331	0.0477691	0.122367	-34.2775
1386	0.049125	0.390931	0.047626	0.122241	-30.316
1387	0.47125	0.389249	0.047626	0.122241	-22.5692
1388	0.541042	0.389404	0.047626	0.122241	-21.9252
1389	0.214208	0.394037	0.047626	0.122241	-22.4533
1390	0.498958	0.389107	0.0477125	0.122317	-18.7258
1391	0.527	0.373368	0.0471885	0.121855	-2.05719
1392	0.341083	0.365389	0.0453164	0.120205	5.43252
1393	0.229458	0.350221	0.0422175	0.117474	15.3914
1394	0.439083	0.333999	0.0370584	0.112926	30.0949
1395	0.596458	0.316575	0.0303287	0.106994	46.3101
1396	0.197042	0.325062	0.021882	0.0995491	42.7838
1397	0.230917	0.3399	0.0140128	0.0926129	38.7362
1398	0.22925	0.338953	0.0109321	0.0903865	45.3819
1399	0.326958	0.353526	0.00942951	0.089919	35.0851
1400	0.292333	0.359194	0.00989707	0.0903311	31.5475
1401	0.226583	0.356796	0.010944	0.0912539	32.9631
1402	0.349958	0.360444	0.010944	0.0912539	31.0993
1403	0.434333	0.348578	0.010944	0.0912539	47.6545
1404	0.442792	0.336281	0.0105511	0.0909076	63.5961
1405	0.105792	0.343864	0.00932951	0.0898308	62.9035
1406	0.528167	0.343757	0.00944294	0.0899308	63.1052
1407	0.30575	0.338267	0.00952333	0.0900017	67.8267
1408	0.257583	0.34299	0.00883041	0.0893909	65.715
1409	0.261583	0.340092	0.00848335	0.089085	72.5345
1410	0.6465	0.333593	0.00848335	0.089085	80.6251
1411	0.542667	0.32026	0.00826194	0.0888898	95.3528
1412	0.122833	0.319547	0.00718121	0.0879372	102.428
1413	0.538708	0.329854	0.00718121	0.0879372	92.0413
1414	0.519792	0.328758	0.00765407	0.088354	89.773
1415	0.236667	0.318418	0.00765407	0.088354	107.634
1416	0.158583	0.315293	0.00765407	0.088354	113.031
1417	0.11525	0.321354	0.00765407	0.088354	105.284
1418	0.172125	0.32584	0.00765407	0.088354	101.938
1419	0.441708	0.331172	0.00809657	0.0887441	97.2685
1420	0.49575	0.344618	0.00930396	0.0898083	88.2747
1421	0.362292	0.363007	0.0119844	0.092171	70.882
1422	0.482792	0.366849	0.0161316	0.0958265	67.2082
1423	0.1425	0.38649	0.0208805	0.100012	55.3049
1424	0.244125	0.395224	0.028008	0.106295	46.6592
1425	0.196458	0.414683	0.0357141	0.113087	30.1301
1426	0.175667	0.417144	0.0451886	0.121439	27.3806
1427	0.540125	0.408864	0.0551133	0.130187	31.4282
1428	0.196375	0.418242	0.063101	0.137076	23.8246
1429	0.01675	0.424757	0.0727699	0.145448	18.3624
1430	0.198583	0.423378	0.0833334	0.154608	19.2857
1431	0.408417	0.433956	0.0937457	0.163635	13.5705
1432	0.484542	0.442249	0.105909	0.174205	0.876901
1433	0.594292	0.452058	0.118241	0.184924	-14.3578
1434	0.846167	0.46346	0.13075	0.195799	-28.6512
1435	0.657458	0.461889	0.143818	0.207166	-28.7035
1436	0.643417	0.452318	0.156894	0.218541	-25.7021
1437	0.895	0.444563	0.166573	0.226577	-25.6772
1438	0.519583	0.447844	0.171839	0.2302	-27.8712
1439	0.845375	0.449121	0.177464	0.23414	-34.6906
1440	0.720333	0.446407	0.180708	0.235574	-38.1658
1441	0.29425	0.451861	0.180708	0.235574	-47.5839
1442	0.404167	0.460032	0.180708	0.235574	-58.4881
1443	0.734167	0.461512	0.180745	0.235606	-60.5824
1444	0.478417	0.481772	0.181125	0.235941	-75.7851
1445	0.554	0.499918	0.183595	0.238119	-100.073
1446	0.407375	0.498039	0.186796	0.240941	-108.549
1447	0.409542	0.500415	0.186796	0.240941	-110.088
1448	0.514167	0.513075	0.187048	0.241163	-118.607
1449	0.394583	0.510553	0.188696	0.242615	-116.92
1450	0.208625	0.501047	0.190067	0.243823	-110.561
1451	0.129625	0.502425	0.190396	0.244114	-111.483
1452	0.58125	0.506869	0.190877	0.244537	-114.456
1453	0.180792	0.504732	0.191844	0.24539	-113.026
1454	0.162708	0.505492	0.192577	0.246036	-113.534
1455	0.360083	0.485789	0.193394	0.246756	-102.737
1456	0.420792	0.476524	0.190407	0.243881	-96.5386
1457	0.584542	0.494478	0.186404	0.240112	-107.057
1458	0.804167	0.495269	0.185399	0.239136	-107.587
1459	0.561125	0.496004	0.18448	0.238236	-108.078
1460	0.142208	0.502918	0.183642	0.237407	-112.703
1461	0.479708	0.514961	0.183561	0.237245	-120.76
1462	0.864333	0.525696	0.1848	0.238247	-127.941
1463	0.518625	0.527271	0.187215	0.240285	-128.994
1464	0.561	0.527068	0.189802	0.242476	-128.858
1465	0.698792	0.526474	0.192368	0.244647	-128.461
1466	0.77675	0.539767	0.194868	0.24676	-133.952
1467	0.830875	0.548517	0.201172	0.252572	-134.642
1468	0.542375	0.538386	0.211999	0.262892	-129.736
1469	0.254292	0.543922	0.220427	0.270908	-129.736
1470	0.442375	0.548869	0.232017	0.282087	-132.999
1471	0.832875	0.552524	0.245899	0.293747	-135.48
1472	0.427917	0.555424	0.260176	0.305756	-138.523
1473	0.756208	0.552522	0.274951	0.318204	-136.582
1474	0.685833	0.542499	0.289409	0.330372	-129.877
1475	0.915292	0.550217	0.302769	0.341572	-135.04
1476	0.729417	0.574244	0.316974	0.353517	-147.112
1477	0.456792	0.58545	0.336212	0.369899	-155.712
1478	0.508083	0.579793	0.35686	0.387523	-151.927
1479	0.37675	0.572164	0.376887	0.4046	-148.416
1480	0.607417	0.58375	0.39498	0.419811	-156.166
1481	0.392125	0.580106	0.414342	0.436141	-153.728
1482	0.277333	0.564582	0.433305	0.452118	-144.462
1483	0.346875	0.542846	0.449795	0.465804	-133.988
1484	0.311125	0.539851	0.461097	0.474504	-131.984
1485	0.469708	0.560822	0.472071	0.482915	-143.629
1486	0.507792	0.578267	0.486987	0.495042	-155.299
1487	0.4975	0.581774	0.503815	0.508854	-157.645
1488	0.503458	0.59979	0.521027	0.523004	-169.697
1489	0.792667	0.599072	0.540212	0.538895	-169.217
1490	0.863042	0.588275	0.559319	0.554716	-161.994
1491	0.815875	0.577158	0.577244	0.569495	-154.557
1492	0.694625	0.577639	0.59395	0.5832	-154.879
1493	0.28975	0.594685	0.610709	0.596951	-163.904
1494	0.908583	0.609496	0.628946	0.612005	-177.9
1495	0.589458	0.625078	0.646646	0.62908	-177.553
1496	0.311042	0.628689	0.66429	0.646105	-172.062
1497	0.178792	0.641387	0.681034	0.662337	-171.372
1498	0.452542	0.664389	0.697665	0.67847	-171.372
1499	0.883417	0.684753	0.715893	0.696198	-171.372
1500	0.965708	0.693274	0.734392	0.714199	-171.372
1501	0.938083	0.6939	0.753844	0.733152	-168.954
1502	0.968417	0.688957	0.7729	0.751757	-165.685
1503	0.734667	0.687446	0.79139	0.769858	-162.837
1504	0.361917	0.688197	0.809413	0.787547	-159.69
1505	0.581792	0.677272	0.826916	0.804783	-150.068
1506	0.743833	0.67844	0.842843	0.820629	-138.878
1507	0.968167	0.666804	0.856938	0.83486	-128.739
1508	0.952417	0.655361	0.869371	0.847627	-121.303
1509	0.844208	0.650265	0.8804	0.859134	-121.303
1510	0.71575	0.620879	0.888518	0.867729	-109.098
1511	0.773083	0.606593	0.888272	0.868197	-104.008
1512	0.967375	0.619769	0.883377	0.864117	-111.701
1513	0.957792	0.635865	0.880697	0.862101	-118.402
1514	0.56675	0.639736	0.882588	0.864526	-120.992
1515	0.4885	0.637954	0.884903	0.867324	-119.8
1516	0.3595	0.629238	0.887023	0.869951	-113.969
1517	0.452167	0.627406	0.888188	0.871736	-112.744
1518	0.526	0.606067	0.889152	0.873344	-99.2036
1519	0.464917	0.602729	0.887272	0.872371	-96.9703
1520	0.898083	0.614664	0.885026	0.871075	-104.954
1521	0.466792	0.613558	0.884088	0.870932	-104.214
1522	0.351333	0.607047	0.883028	0.870682	-99.8588
1523	0.136875	0.588886	0.881255	0.869803	-90.0875
1524	0.027	0.561887	0.877882	0.867513	-72.8155
1525	0.160875	0.540785	0.870344	0.858565	-72.8155
1526	0.706333	0.532435	0.859948	0.846759	-75.1347
1527	0.661667	0.516793	0.849932	0.835289	-75.1347
1528	0.568667	0.501204	0.838824	0.822726	-78.2229
1529	0.829958	0.491049	0.828222	0.81061	-84.7328
1530	0.704208	0.485108	0.818686	0.799433	-85.343
1531	0.883125	0.470557	0.809251	0.788344	-85.343
1532	0.32825	0.463594	0.793926	0.771367	-85.343
1533	0.634542	0.466574	0.774623	0.750411	-89.1721
1534	0.719958	0.46414	0.755947	0.730007	-91.1938
1535	0.548625	0.46064	0.737607	0.709896	-92.1863
1536	0.5485	0.435128	0.719429	0.689928	-92.1863
1537	0.423333	0.432835	0.697771	0.666481	-94.0272
1538	0.142458	0.445782	0.676416	0.643299	-103.489
1539	0.211125	0.452515	0.656797	0.62167	-104.013
1540	0.46525	0.4644	0.641535	0.604389	-105.532
1541	0.303833	0.482061	0.632886	0.593691	-113.9
1542	0.499708	0.479262	0.629423	0.588016	-113.052
1543	0.653125	0.46756	0.625821	0.582218	-106.351
1544	0.388542	0.45895	0.62103	0.575362	-101.725
1545	0.0519583	0.437317	0.615385	0.567743	-91.2718
1546	0.150625	0.418189	0.605469	0.556054	-83.6228
1547	0.541542	0.402224	0.590776	0.539738	-73.9605
1548	0.453	0.401549	0.574501	0.522026	-73.9605
1549	0.359917	0.388671	0.558712	0.504801	-67.8657
1550	0.132708	0.375732	0.540645	0.485416	-60.2294
1551	0.398	0.364942	0.521327	0.464929	-56.0497
1552	0.73975	0.354882	0.499602	0.442116	-51.8727
1553	0.338875	0.349124	0.475885	0.417391	-50.4868
1554	0.383542	0.351339	0.450707	0.391561	-47.4332
1555	0.690708	0.352349	0.427667	0.369896	-43.8766
1556	0.622375	0.352038	0.406075	0.351089	-43.5874
1557	0.310583	0.357589	0.384436	0.33224	-47.0436
1558	0.310375	0.350432	0.364454	0.314981	-43.9554
1559	0.180958	0.331132	0.343389	0.296698	-27.7842
1560	0.130375	0.320229	0.319591	0.277262	-12.5541
1561	0.404167	0.320356	0.295693	0.257737	2.39268
1562	0.308	0.32534	0.277684	0.244102	3.26822
1563	0.248208	0.311746	0.263686	0.234476	17.7472
1564	0.331792	0.299276	0.249028	0.22427	33.4077
1565	0.224917	0.297119	0.234035	0.213768	35.5611
1566	0.246708	0.297581	0.21888	0.203123	45.281
1567	0.250583	0.286672	0.207204	0.195957	61.2051
1568	0.208917	0.270056	0.195226	0.188526	74.9346
1569	0.241417	0.260706	0.181699	0.179728	90.2535
1570	0.455917	0.253332	0.168086	0.170855	100.583
1571	0.470375	0.234526	0.154224	0.161763	119.823
1572	0.285	0.216054	0.138991	0.151462	140.897
1573	0.074125	0.212261	0.122638	0.140173	147.724
1574	0.0614583	0.2088	0.106375	0.128976	153.99
1575	0.05575	0.206893	0.0902079	0.117873	165.022
1576	0.300167	0.224285	0.0766009	0.109331	158.617
1577	0.133708	0.222642	0.0675666	0.105238	159.309
1578	0.0789167	0.225433	0.058419	0.101044	157.203
1579	0.295208	0.222896	0.0497567	0.0972946	157.203
1580	0.146542	0.22161	0.0407694	0.0934106	157.716
1581	0.07075	0.226162	0.0317226	0.0894741	157.388
1582	0.24125	0.2335	0.0244524	0.0873078	153.608
1583	0.058375	0.240739	0.0191092	0.0869953	149.808
1584	0.162333	0.24934	0.0156226	0.088137	142.971
1585	0.126542	0.250887	0.0147832	0.0898249	139.415
1586	0.0682083	0.240292	0.0151724	0.0913327	143.012
1587	0.196792	0.232338	0.0134943	0.0910397	150.243
1588	0.206542	0.252865	0.0112501	0.0902476	137.889
1589	0.12375	0.281975	0.0116078	0.0918177	113.731
1590	0.652125	0.302343	0.0160056	0.0956941	90.745
1591	0.354875	0.310861	0.0217736	0.100778	75.4867
1592	0.39175	0.308607	0.0275927	0.105907	74.6112
1593	0.172083	0.308371	0.0321785	0.109803	64.1525
1594	0.293208	0.308703	0.0335138	0.110449	57.3628
1595	0.3615	0.304553	0.0335138	0.110449	63.4909
1596	0.466833	0.310024	0.0335138	0.110449	53.7711
1597	0.46775	0.314893	0.0335138	0.110449	43.5494
1598	0.466958	0.310757	0.0335138	0.110449	49.6522
1599	0.287833	0.311721	0.0335138	0.110449	46.9461
1600	0.138042	0.321008	0.0335138	0.110449	36.0357
1601	0.23175	0.31966	0.0338578	0.110752	33.5201
1602	0.900833	0.337949	0.0338578	0.110752	13.2689
1603	0.947417	0.34809	0.034844	0.111621	1.89868
1604	0.6725	0.353367	0.0365744	0.113146	-5.87233
1605	0.311292	0.352385	0.0385514	0.114889	-13.5466
1606	0.232542	0.333146	0.0385514	0.114889	5.65988
1607	0.126625	0.329694	0.0375023	0.113964	9.58957
1608	0.088875	0.335985	0.0362429	0.112854	6.48486
1609	0.170708	0.345061	0.0354921	0.112192	3.20506
1610	0.310667	0.341967	0.0368826	0.113418	3.05594
1611	0.216833	0.331076	0.0368826	0.113418	17.3738
1612	0.117167	0.316289	0.0368289	0.113371	36.934
1613	0.0872917	0.302275	0.036156	0.112778	55.1242
1614	0.440958	0.288822	0.0348607	0.111636	72.3733
1615	0.0860833	0.28395	0.0329458	0.109948	81.3325
1616	0.616875	0.28599	0.0312109	0.10844	85.4094
1617	0.501042	0.287885	0.0312109	0.10844	82.1355
1618	0.364833	0.274144	0.0312109	0.10844	91.327
1619	0.0942917	0.261315	0.0297055	0.107113	99.9091
1620	0.0749583	0.253789	0.0267944	0.104547	104.944
1621	0.251333	0.248463	0.0230587	0.101255	105.255
1622	0.580458	0.249901	0.0172397	0.0961254	106.41
1623	0.444375	0.250831	0.0126538	0.0922294	114.631
1624	0.200375	0.259771	0.0113185	0.091584	107.578
1625	0.0347917	0.282963	0.0113561	0.0916172	87.5972
1626	0.0232083	0.299806	0.0134724	0.0934825	76.0325
1627	0.0473333	0.302467	0.0174828	0.0970175	72.171
1628	0.063375	0.302832	0.0214814	0.100541	61.8009
1629	0.141667	0.303475	0.022258	0.100842	56.6818
1630	0.19925	0.302262	0.022258	0.100842	57.4936
1631	0.288583	0.305132	0.0221251	0.100725	52.9063
1632	0.488625	0.312881	0.0221251	0.100725	47.7229
1633	0.562542	0.312246	0.0229741	0.101473	48.1475
1634	0.446708	0.305936	0.0237535	0.10216	49.653
1635	0.1515	0.307896	0.0219675	0.100417	51.8019
1636	0.275708	0.307882	0.0219675	0.100417	51.8258
1637	0.1545	0.306378	0.0219675	0.100417	54.4236
1638	0.357083	0.297103	0.0219675	0.100417	59.634
1639	0.866458	0.291325	0.0211141	0.0996651	64.1414
1640	0.815958	0.300189	0.0197235	0.0984394	61.4769
1641	0.296667	0.307914	0.02016	0.0988241	47.4869
1642	0.128125	0.316236	0.02016	0.0988241	31.7073
1643	0.106583	0.327244	0.02016	0.0988241	16.2895
1644	0.404583	0.339079	0.0203283	0.0989725	0.122334
1645	0.172167	0.344156	0.020939	0.0995108	-8.83681
1646	0.849333	0.34966	0.0214863	0.0999857	-15.9753
1647	0.482	0.350735	0.0222784	0.100676	-17.0775
1648	0.175542	0.339888	0.0231689	0.101454	-11.6917
1649	0.153083	0.328222	0.0226509	0.100997	-1.09689
1650	0.0745417	0.323542	0.0211641	0.0996867	2.23421
1651	0.206208	0.323415	0.0191318	0.0978953	9.93065
1652	0.302208	0.325389	0.0191318	0.0978953	8.77581
1653	0.271042	0.334299	0.0191318	0.0978953	-2.10936
1654	0.466292	0.341011	0.0195683	0.09828	-7.77973
1655	0.266542	0.33895	0.0209335	0.0994834	-6.477
1656	0.272875	0.324228	0.0220853	0.100499	3.2946
1657	0.377583	0.320128	0.0216366	0.100103	3.2946
1658	0.418417	0.327833	0.0189108	0.0974305	1.8367
1659	0.293958	0.333478	0.0196458	0.0981904	-5.13371
1660	0.364375	0.3278	0.0208159	0.0989099	-3.84582
1661	0.320833	0.329461	0.0206401	0.098724	-5.33123
1662	0.163208	0.322964	0.0206401	0.098724	-1.06198
1663	0.212583	0.323329	0.0199408	0.0981077	-1.38311
1664	0.306292	0.322972	0.0192942	0.0975377	-1.38311
1665	0.147708	0.327399	0.0191032	0.0975377	-6.88968
1666	0.334917	0.329665	0.0191032	0.0975377	-11.1297
1667	0.421792	0.330347	0.0191032	0.0975377	-12.5057
1668	0.558458	0.325919	0.0191032	0.0975377	-5.33995
1669	0.804625	0.320378	0.0191032	0.0975377	4.31625
1670	0.374292	0.307113	0.0191032	0.0975377	19.9635
1671	0.173667	0.306138	0.0186668	0.097153	23.2193
1672	0.359292	0.300692	0.0186668	0.097153	33.832
1673	0.275917	0.290675	0.0186668	0.097153	47.3389
1674	0.23425	0.280653	0.0184984	0.0970046	60.1774
1675	0.222	0.275687	0.0178877	0.0964663	68.7464
1676	0.654417	0.266964	0.0173404	0.0959914	81.2471
1677	0.492958	0.264911	0.0165484	0.0953008	83.8397
1678	0.164833	0.279618	0.0156579	0.0945234	75.7952
1679	0.285875	0.297326	0.0166113	0.0953638	61.0812
1680	0.142542	0.302624	0.0192082	0.0976528	57.2608
1681	0.226667	0.30381	0.0224308	0.100493	49.5643
1682	0.169375	0.294753	0.0235478	0.101228	57.5432
1683	0.104792	0.298631	0.0235478	0.101228	55.8656
1684	0.0683333	0.290004	0.0238225	0.10147	61.6356
1685	0.237292	0.27066	0.0231523	0.10088	73.0244
1686	0.1095	0.279768	0.0198842	0.097999	67.6965
1687	0.0770833	0.293204	0.0174887	0.0958875	61.3884
1688	0.11775	0.284811	0.0184154	0.0969757	64.6284
1689	0.145	0.278167	0.0169038	0.0959147	77.1381
1690	0.102667	0.277293	0.0157337	0.0951952	82.0777
1691	0.25925	0.290119	0.0156986	0.0951952	74.373
1692	0.604417	0.288215	0.0165866	0.0959779	74.9949
1693	0.743833	0.293985	0.0173728	0.0966709	71.5887
1694	0.465208	0.30536	0.0187168	0.0978555	67.3094
1695	0.183292	0.298868	0.0226249	0.1013	67.3094
1696	0.0632083	0.313397	0.0226249	0.1013	53.6091
1697	0.538125	0.325703	0.0234627	0.102039	43.4605
1698	0.299667	0.340192	0.0253292	0.103684	29.8311
1699	0.224292	0.347271	0.0282544	0.106262	18.8805
1700	0.647542	0.366096	0.0311905	0.10885	-1.21344
1701	0.57675	0.379531	0.0352914	0.112465	-11.742
1702	0.1075	0.403886	0.0405834	0.11713	-34.0836
1703	0.0765833	0.408125	0.0477964	0.123488	-46.5626
1704	0.208042	0.408615	0.0529165	0.127752	-56.7004
1705	0.606792	0.414008	0.0545761	0.128557	-65.2694
1706	0.597292	0.415003	0.0560958	0.129221	-71.1331
1707	0.666042	0.411789	0.0560958	0.129221	-64.4121
1708	0.506083	0.398093	0.0560958	0.129221	-51.6479
1709	0.091125	0.377289	0.0551424	0.128381	-30.4206
1710	0.578417	0.372764	0.0525455	0.126092	-26.6002
1711	0.595833	0.385993	0.0493229	0.123252	-31.7699
1712	0.604042	0.390608	0.0490526	0.123263	-38.4706
1713	0.317167	0.380086	0.0490526	0.123263	-28.8482
1714	0.633083	0.392233	0.0483414	0.122636	-35.4177
1715	0.640333	0.405596	0.0487062	0.122958	-42.3531
1716	0.840167	0.388882	0.0509393	0.124926	-34.5986
1717	0.20425	0.377908	0.049773	0.123898	-24.4547
1718	0.132458	0.378824	0.0475735	0.121959	-15.9213
1719	0.306792	0.390753	0.0475735	0.121959	-30.01
1720	0.1325	0.387349	0.0478321	0.122187	-26.5293
1721	0.162833	0.372746	0.0478321	0.122187	-12.7332
1722	0.193542	0.361	0.0469441	0.121404	-2.43427
1723	0.119708	0.348686	0.045022	0.11971	6.42005
1724	0.329458	0.336328	0.0418148	0.116883	20.9932
1725	0.580167	0.345344	0.0379067	0.113438	20.9932
1726	0.201667	0.34444	0.0379067	0.113438	20.8652
1727	0.222458	0.331603	0.0379277	0.113457	27.8718
1728	0.664083	0.33036	0.0360611	0.111812	29.8073
1729	0.625167	0.332424	0.0338776	0.109887	28.4259
1730	0.146125	0.31844	0.0319203	0.108162	35.7643
1731	0.247542	0.30519	0.0278195	0.104547	47.144
1732	0.134958	0.294979	0.0225274	0.0998825	55.0779
1733	0.434458	0.300372	0.015936	0.0940725	53.9205
1734	0.105917	0.302689	0.011627	0.0905226	55.2819
1735	0.168708	0.296792	0.0099674	0.0897181	65.8919
1736	0.244917	0.2986	0.00844769	0.0890535	68.0833
1737	0.296625	0.297371	0.00844769	0.0890535	70.2043
1738	0.135333	0.308049	0.00844769	0.0890535	59.9116
1739	0.361625	0.317867	0.00899635	0.0895372	46.4859
1740	0.551292	0.316004	0.00991064	0.0903431	46.4859
1741	0.210708	0.305115	0.0100525	0.0903765	52.1432
1742	0.56675	0.311669	0.00920577	0.0896302	50.0932
1743	0.379083	0.322154	0.00933219	0.0897416	39.8438
1744	0.213583	0.323524	0.0102725	0.0905705	37.8245
1745	0.242833	0.320987	0.0115436	0.0916908	40.57
1746	0.533833	0.331478	0.012365	0.0924149	37.7144
1747	0.366042	0.343907	0.0157835	0.0954281	28.098
1748	0.201958	0.358564	0.0201488	0.0992759	13.0221
1749	0.129875	0.359187	0.0252939	0.103811	12.5499
1750	0.18675	0.383553	0.0305162	0.108414	-6.47762
1751	0.125958	0.404424	0.0377345	0.114777	-24.5217
1752	0.513875	0.412272	0.0465365	0.122535	-31.1647
1753	0.41425	0.417911	0.0557739	0.130677	-34.5057
1754	0.273583	0.424658	0.0653933	0.139156	-44.7995
1755	0.2535	0.426165	0.0745672	0.14719	-45.8168
1756	0.398292	0.410901	0.0839076	0.15537	-40.5737
1757	0.537	0.406835	0.0872892	0.157693	-38.5207
1758	0.705167	0.394944	0.0872892	0.157693	-25.2916
1759	0.549083	0.385189	0.0865475	0.157039	-8.02715
1760	0.460833	0.387611	0.0855687	0.156177	-3.94258
1761	0.620417	0.401328	0.0855687	0.156177	-13.4832
1762	0.574667	0.402558	0.0864587	0.156961	-14.3621
1763	0.453167	0.412131	0.0874926	0.157872	-19.7165
1764	0.836875	0.423857	0.0894035	0.159557	-25.3719
1765	0.794833	0.437817	0.0928288	0.162576	-40.1626
1766	0.480375	0.453068	0.0969388	0.166199	-53.8094
1767	0.465792	0.477471	0.102083	0.170733	-75.7221
1768	0.33775	0.489436	0.109041	0.176866	-83.7813
1769	0.406833	0.489881	0.11732	0.184164	-83.0297
1770	0.093375	0.499656	0.125476	0.191352	-87.6154
1771	0.0887083	0.516583	0.135155	0.199975	-97.0258
1772	0.210042	0.521736	0.146437	0.20992	-100.528
1773	0.0864167	0.525471	0.158293	0.22037	-101.978
1774	0.28625	0.527587	0.170386	0.23103	-102.346
1775	0.654333	0.517783	0.18254	0.241743	-98.1557
1776	0.57075	0.506282	0.191985	0.249828	-95.9335
1777	0.653208	0.489231	0.196393	0.252919	-90.153
1778	0.55375	0.473815	0.195049	0.250371	-78.7627
1779	0.548667	0.462653	0.189904	0.245836	-62.7285
1780	0.644292	0.456283	0.184423	0.241005	-57.3645
1781	0.858042	0.436044	0.178063	0.2354	-42.9383
1782	0.872833	0.433475	0.169261	0.227641	-40.2804
1783	0.427583	0.426861	0.160024	0.219499	-34.9739
1784	0.566833	0.437535	0.150404	0.21102	-40.4878
1785	0.761333	0.434315	0.142134	0.203783	-39.4705
1786	0.552875	0.436117	0.132793	0.195602	-29.5878
1787	0.649042	0.443528	0.128553	0.192522	-29.4803
1788	0.768667	0.445461	0.128553	0.192522	-32.8213
1789	0.254958	0.447896	0.128553	0.192522	-37.0263
1790	0.115792	0.453892	0.128553	0.192522	-42.5751
1791	0.108875	0.441489	0.128755	0.192701	-36.0111
1792	0.112208	0.424382	0.127865	0.191916	-13.8568
1793	0.118292	0.418975	0.12621	0.190457	-9.13666
1794	0.645792	0.422592	0.123781	0.188316	-11.5568
1795	0.187667	0.417787	0.121749	0.186525	-8.34302
1796	0.403292	0.417978	0.119191	0.18427	-8.4703
1797	0.267375	0.409079	0.116653	0.182033	-2.5176
1798	0.657958	0.404586	0.11314	0.178937	0.488012
1799	0.31025	0.412506	0.109135	0.175407	-4.80968
1800	0.147417	0.414819	0.105998	0.172641	-6.35755
1801	0.311042	0.399961	0.103114	0.1701	2.56522
1802	0.268042	0.390256	0.0979013	0.165402	6.83973
1803	0.159458	0.380378	0.0900943	0.158193	13.2586
1804	0.466125	0.371996	0.0810753	0.149897	18.8679
1805	0.28225	0.377157	0.0711376	0.140791	17.7839
1806	0.0575417	0.402068	0.0633999	0.133864	6.59132
1807	0.491	0.415093	0.0621685	0.133226	3.50419
1808	0.66225	0.41421	0.0662477	0.137838	-3.12562
1809	0.404542	0.42046	0.0681021	0.138504	-17.1087
1810	0.65	0.406942	0.0689022	0.138504	-7.2061
1811	0.591083	0.410426	0.0680435	0.137747	-7.99251
1812	0.738042	0.410672	0.0703898	0.139683	-8.26812
1813	0.665167	0.41579	0.0729037	0.141757	-11.7497
1814	0.63625	0.406821	0.0756039	0.143985	-6.0583
1815	0.315583	0.410535	0.0774697	0.145466	-6.29131
1816	0.261708	0.42106	0.0805684	0.14802	-18.4021
1817	0.352708	0.425644	0.0839255	0.150787	-22.7765
1818	0.517208	0.432496	0.0875744	0.153795	-30.7581
1819	0.409792	0.444907	0.091555	0.157076	-47.9896
1820	0.863125	0.443897	0.0959148	0.16067	-48.5077
1821	0.499625	0.451979	0.100407	0.164356	-52.6285
1822	0.0857083	0.472739	0.105691	0.168711	-82.9992
1823	0.305792	0.471725	0.111563	0.17355	-84.6242
1824	0.24025	0.460517	0.117608	0.178502	-77.7537
1825	0.292208	0.464016	0.122346	0.182255	-80.8003

## Sheet: FigS8
Onshore
926	852	897	945	993	1033	1076	1125	1166	1206	1239
787	642	693	747	789	840	890	922	967	1003	1040
684	478	492	546	601	648	696	757	791	835	874
580	338	332	370	426	464	509	566	617	657	705
502	231	209	233	266	311	354	404	443	491	545
444	171	131	133	155	179	210	256	302	348	394
394	132	92	85	93	102	118	138	166	207	254
348	104	67	59	58	55	65	76	90	105	123
307	93	50	39	35	35	35	40	50	60	71
263	79	36	28	21	21	23	28	27	33	40
233	58	28	15	13	14	12	12	11	18	23
Offshore
725	693	751	814	888	941	1008	1075	1137	1202	1264
576	446	506	561	618	684	735	781	845	907	955
488	295	309	359	411	465	510	565	613	671	725
418	178	178	212	254	298	335	383	435	479	523
360	132	96	92	111	159	203	243	282	323	358
319	89	49	41	44	55	66	103	158	200	233
283	72	20	13	16	15	15	32	40	64	93
252	52	10	0	0	0	2	3	5	12	20
214	41	2	0	0	0	0	0	0	0	0
196	34	0	0	0	0	0	0	0	0	0
174	26	0	0	0	0	0	0	0	0	0

## Sheet: FigS9
Onshore
128.395	106.17	142.367	179.858	217.469	255.114	293.005	331.026	369.184	407.424	445.888
109.019	61.5257	92.6781	127.541	164.336	201.463	238.709	276.091	313.603	351.191	388.984
94.7433	28.1009	48.1671	81.0808	114.881	150.576	187.159	223.974	260.824	297.809	335.009
83.9788	3.34017	13.2195	38.2808	71.1482	103.96	137.403	174.252	210.521	247.005	283.615
76.0545	-9.99494	-10.865	8.14366	32.0198	62.6346	95.0711	127.842	162.696	198.378	234.369
70.1794	-16.9204	-20.6654	-8.4588	9.52886	31.9168	55.6541	85.4473	119.348	151.854	187.35
65.7826	-12.5492	-20.2738	-11.9166	1.87599	17.6123	35.7574	56.0822	79.8764	108.362	143.248
62.2308	-8.09639	-13.3374	-7.19655	3.03035	13.9752	27.9091	47.4219	64.8812	82.8042	103.63
59.556	-3.5097	-7.27194	0.699993	10.5212	20.8639	32.0827	44.7384	59.4617	74.1382	94.9034
57.6137	3.11357	-0.133656	7.56331	18.5253	30.4829	41.6315	52.9345	65.8286	79.0866	93.9075
56.3032	6.12145	6.94696	16.396	28.2765	40.5038	52.1468	63.6281	74.7799	87.7262	101.094
Offshore
111.786	104.645	141.058	177.692	214.759	251.979	289.47	327.279	365.437	403.87	442.573
99.0107	59.0084	93.4759	129.208	165.135	201.225	237.683	274.19	310.925	348.02	385.257
91.1904	26.9468	49.9446	84.1821	119.178	154.571	190.084	225.887	261.824	297.958	334.33
86.1166	9.07194	16.7284	42.3434	75.6691	110.595	145.529	180.636	215.757	251.159	286.826
83.1571	8.56294	2.79883	15.9848	38.6391	67.7712	102.627	137.112	171.886	206.913	242.009
81.6738	9.65375	2.93339	12.7853	27.3232	46.0821	66.9783	95.5642	129.62	164.113	198.665
81.1613	17.1371	8.56964	19.1143	31.8189	44.0988	58.3593	80.3648	98.8448	126.641	152.946
81.493	22.1992	18.6554	29.7122	42.8811	55.6203	68.6904	81.3575	97.0995	114.693	132.723
82.3387	30.8216	29.8714	43.6116	57.5194	71.0546	84.32	97.2102	109.722	121.929	137.58
83.6658	38.2181	41.4047	56.1555	70.6018	84.8378	98.7827	112.379	125.709	138.734	151.381
85.3433	45.9052	51.9158	67.4571	82.6147	97.3621	111.826	126.057	140.03	153.701	167.073

## Sheet: FigS10
Iterations	Onshore	Offshore			Onshore						Offshore
100	120.754	131.862			Seed #1	Seed #2	Seed #3	Seed #4	Seed #5		Seed #1	Seed #2	Seed #3	Seed #4	Seed #5
250	123.886	133.525			108.045	114.691	141.316	109.999	88.1155		132.832	134.25	137.216	108.253	104.93
500	121.496	132.797			128.702	128.277	122.673	135.187	123.508		144.785	136.339	123.501	145.762	129.172
1000	123.986	134.721			117.058	121.111	91.1943	124.376	101.442		123.513	137.685	109.159	128.376	118.341
2000	122.306	132.529			122.202	141.138	125.748	140.01	118.431		127.876	158.055	131.469	137.942	133.747
5000	122.656	132.972			115.595	119.887	130.31	141.551	117.329		126.754	124.49	125.387	149.241	139.039
10000	122.744	133.274			135.536	113.854	104.642	114.589	89.9219		143.785	124.166	109.716	120.814	112.928
20000	122.829	133.088			151.03	144.705	107.059	156.248	142.015		165.935	156.151	113.559	166.193	155.38
					98.7931	106.175	172.001	100.375	140.697		101.766	109.021	193.026	126.531	140.99
					124.667	133.961	128.526	147.016	98.8439		138.694	145.848	130.981	156.871	117.13
					112.248	128.726	108.067	115.834	101.523		130.03	144.048	140.314	117.329	113.461
					148.926	156.095	115.052	122.908	128.181		154.02	167.716	124.053	133.4	137.342
					148.79	93.9306	116.087	129.712	120.274		158.05	109.849	117.113	138.609	144.024
					165.748	129.27	99.5789	95.9156	119.81		175.124	137.839	125.642	100.5	142.046
					121.022	132.409	153.827	136.33	104.596		127.464	141.424	175.566	134.205	114.198
					139.839	108.293	116.104	114.995	102.35		168.366	115.768	122.66	122.372	119.307
					111.739	136.35	133.865	119.201	187.302		116.604	150.605	137.661	141.743	190.869
					109.855	129.446	127.099	104.83	183.874		115.688	133.22	142.52	118.904	194.426
					148.227	132.257	139.9	91.9655	105.681		148.725	132.498	149.655	106.375	115.567
					106.812	137.994	94.8834	148.284	147.542		113.315	162.151	111.247	150.112	164.066
					126.712	109.45	104.417	115.378	121.614		146.369	116.957	106.389	126.083	136.979
					112.694	140.355	157.183	109.732	148.044		117.959	147.781	162.778	127.525	164.546
					138.578	127.231	124.425	112.093	113.677		139.138	145.662	134.931	131.869	129.421
					124.946	131.77	118.135	122.771	160.099		142.289	129.283	122.14	133.517	169.498
					123.889	135.386	137.393	114.832	148.125		127.479	150.071	142.414	118.275	140.636
					94.2972	105.969	144.031	101.206	122.769		105.332	118.818	151.617	108.746	125.562
					113.826	126.486	134.375	151.097	128.11		130.453	134.457	143.348	166.434	139.669
					115.155	131.075	122.387	116.022	194.016		143.267	143.732	141.77	126.152	185.018
					109.133	103.425	104.125	117.808	137.758		124.757	126.068	132.673	135.766	150.68
					110.941	109.132	98.1486	125.853	136.718		118.246	119.55	106.564	139.789	151.327
					85.2663	107.056	122.418	114.623	122.945		92.4955	111.902	141.177	117.48	127.464
					119.943	114.912	118.333	199.69	128.45		130.398	129.356	126.721	210.792	139.871
					139.915	133.13	120.584	108.016	132.365		149.928	143.221	140.057	127.074	150.749
					113.929	143.417	115.338	117.109	123.816		128.775	147.113	121.681	139.432	129.013
					146.476	114.641	131.613	143.948	150.184		153.279	132.177	138.194	153.194	156.708
					92.4961	177.04	117.433	132.454	124.963		98.6404	185.593	137.204	144.481	132.676
					111.314	122.43	112.402	116.115	84.475		123.475	138.89	120.569	117.219	93.2728
					123.545	142.678	141.44	128.34	121.749		139.314	164.376	146.339	136.56	135.834
					119.452	125.525	134.498	93.2002	102.963		149.802	130.234	146.931	110.279	114.807
					100.717	111.746	115.084	110.351	106.23		105.335	122.695	120.744	130.047	119.797
					113.312	130.057	128.073	120.425	105.792		134.393	138.104	138.755	131.576	114.027
					136.14	135.115	167.818	104.361	79.237		135.537	134.004	177.032	115.761	94.8256
					128.763	130.238	94.0461	115.897	124.203		132.428	135.193	102.022	122.874	146.919
					165.211	160.946	111.765	120.512	140.354		168.54	170.326	126.062	125.622	146.9
					107.019	125.955	207.973	119.343	120.084		115.194	128.164	206.274	120.302	129.932
					119.452	136.122	112.442	175.589	112.58		133.18	136.471	119.944	194.871	122.625
					149.433	156.111	149.514	132.861	102.967		169.619	156.751	157.685	148.165	108.864
					117.917	113.252	100.628	106.207	136.845		119.932	124.805	109.68	121.813	148.832
					150.165	148.484	110.45	124.763	128.467		164.419	154.636	119.963	132.48	145.628
					137.358	116.311	122.484	122.198	106.434		142.192	128.771	135.15	133.098	113.998
					160.337	113.563	120.453	107.997	143.94		176.084	137.816	133.812	118.938	142.944
					160.37	116.091	165.861	105.361	148.888		162.559	124.137	161.12	112.808	149.694
					120.319	171.648	119.377	95.6748	123.979		143.879	178.579	130.457	111.765	131.144
					134.061	150.803	125.398	122.037	125.416		132.058	153.974	129.479	128.376	131.036
					98.4215	101.348	105.488	138.264	111.121		109.351	107.27	121.886	150.669	123.061
					130.615	115.761	181.933	95.1151	99.1451		139.448	128.826	182.78	105.519	108.278
					124.59	141.169	130.796	128.776	121.123		143.324	145.836	138.663	136.412	131.793
					133.375	125.581	106.86	117.573	113.423		150.35	126.825	123.522	119.756	118.621
					104.792	99.4857	124.513	142.496	138.659		118.647	100.967	136.166	166.581	146.22
					113.949	115.07	136.401	134.595	123.618		129.935	125.084	158.548	136.875	131.061
					123.112	123.722	141.693	111.091	119.12		137.699	127.881	144.453	132.537	135.272
					112.851	102.582	167.985	112.124	136.247		126.547	118.001	187.307	114.797	157.103
					127.555	140.362	154.785	96.5114	159.377		136.099	146.487	166.208	99.8953	168.167
					138.21	127.23	104.719	137.099	125.245		148.751	143.044	118.592	148.239	125.356
					131.528	156.675	132.071	139.532	120.782		138.443	158.014	150.946	155.628	144.536
					142.389	118.465	106.094	112.054	112.345		159.423	136.078	130.92	124.888	132.055
					116.287	117.36	92.9378	123.365	123.706		124.461	126.618	106.401	126.184	134.288
					109.259	145.528	108.662	111.115	163.591		116.829	149.62	115.679	130.973	170.568
					127.369	125.263	157.9	118.246	87.0054		144.606	136.275	161.452	136.062	100.479
					164.073	134.172	106.188	124.149	110.658		180.321	149.406	112.379	128.857	128.633
					142.806	109.982	126.145	106.244	101.901		142.301	127.532	144.732	116.05	105.283
					145.603	116.716	153.079	140.677	141.947		156.188	128.732	160.771	135.278	153.507
					131.208	125.564	93.9338	114.44	103.837		134.534	127.57	106.389	129.147	112.13
					116.817	107.541	164.001	138.408	126.335		125.376	123.276	179.206	154.456	139.288
					128.899	123.837	145.901	131.72	98.0422		150.419	144.249	150.441	140.648	109.725
					135.023	105.472	95.8879	100.155	121.751		145.41	128.435	115.125	113.765	133.453
					103.23	128.246	116.728	155.9	126.549		127.863	137.713	132.93	144.828	120.74
					130.582	97.1423	119.227	139.318	129.388		145.194	122.937	137.282	148.728	152.421
					105.967	124.938	123.56	123.142	127.883		110.741	136.375	139.2	138.188	126.633
					149.638	110.644	97.5293	139.027	119.381		151.929	121.558	104.573	143.697	130.591
					118.405	124.597	116.13	145.102	109.618		134.803	118.737	137.797	168.82	114.718
					110.072	100.251	141.892	117.172	110.858		118.444	109.063	138.068	128.8	116.248
					110.978	118.402	104.738	148.284	115.225		127.399	136.648	122.623	157.727	137.293
					162.036	126.886	108.011	128.797	115.722		170.53	151.65	119.243	136.222	129.905
					189.281	105.092	142.792	107.709	107.126		195.894	128.432	160.779	113.433	123.401
					108.448	127.337	108.642	138.818	135.827		116.707	138.772	124.152	166.693	143.193
					107.767	109.93	121.708	137.974	129.412		118.754	126.09	140.477	150.088	134.352
					150.277	136.606	126.464	97.8092	109.103		165.354	144.524	129.074	114.563	119.823
					117.086	122.517	121.451	117.37	127.334		135.679	136.546	131.62	115.599	139.606
					152.974	114.576	130.531	141.861	93.2585		164.384	112.859	142.063	159.272	112.436
					124.964	142.693	102.33	124.421	109.711		133.997	149.727	115.594	141.532	118.203
					124.364	146.667	116.296	124.783	103.118		129.966	159.237	143.619	140.686	108.626
					115.072	121.66	127.051	96.1938	115.118		129.53	132.583	138.126	117.355	124.296
					126.89	96.606	129.386	125.761	98.3914		146.482	104.843	133.218	130.856	108.505
					129.841	106.793	121.924	150.039	145.444		136.516	118.143	138.461	150.864	143.997
					123.847	145.794	114.433	115.105	118.989		133.287	151.022	117.041	133.822	126.645
					119.149	151.874	136.129	131.087	129.123		127.555	157.793	146.667	149.844	139.364
					109.537	124.367	119.739	153.89	253.536		123.272	141.898	132.617	148.358	251.596
					123.37	128.006	116.774	177.036	155.294		131.918	140.613	123.213	203.416	160.898
					125.565	121.874	136.257	154.217	117.804		127.95	131.377	154.948	156.82	132.964
					124.612	196.459	104.355	119.808	151.985		127.498	200.341	114.573	141.8	160.972
					130.804	113.114	132.435	154.762	158.689		136.618	109.018	150.336	157.039	157.876
					101.573	117.736	93.5712	142.371	128.582		108.317	128.387	107.057	150.521	133.416
					131.439	117.107	140.284	113.203	98.2536		133.692	122.328	140.386	136.288	109.202
					160.239	96.1546	153.756	119.372	121.207		175.195	103.479	168.207	136.376	136.205
					135.598	127.933	122.804	106.07	122.724		152.228	136.534	134.148	107.431	123.58
					132.516	144.05	111.918	173.989	167.905		141.978	153.632	110.219	180.86	168.938
					114.274	112.925	124.736	153.608	121.913		127.33	124.354	140.026	161.186	131.139
					92.6946	146.95	108.363	144.249	129.11		98.9866	162.006	132.524	155.878	130.741
					117.093	122.173	137.232	118.938	165.302		129.531	136.853	147.219	136.356	155.5
					120.072	109.373	125.523	119.277	101.487		125.379	119.039	137.945	127.097	110.668
					120.452	140.478	137.052	134.35	115.155		135.067	147.704	137.236	141.132	118.188
					161.012	146.394	123.141	117.944	104.137		163.262	147.322	142.682	127.613	123.392
					133.418	108.407	91.5284	124.646	132.207		135.942	140.243	120.171	123.443	143.038
					165.596	117.383	126.109	144.868	101.867		170.972	143.181	134.058	157.95	110.39
					106.802	109.356	111.813	111.888	133.814		125.393	115.908	124.539	125.524	162.062
					175.111	115.195	165.344	123.341	156.161		166.298	129.655	185.448	127.333	174.322
					117.618	126.681	116.047	181.145	128.996		128.125	137.244	132.262	197.006	144.952
					126.054	102.023	133.895	133.191	131.722		138.526	113.013	145.14	155.787	154.915
					121.796	82.7009	149.921	119.099	107.136		119.241	97.6458	145.533	125.03	110.751
					146.426	111.641	139.4	160.551	109.366		162.721	117.783	140.568	170.223	125.416
					118.88	125.672	150.305	127.14	178.771		126.287	128.03	149.11	145.582	183.287
					106.137	105.083	150.061	117.283	106.818		112.033	111.695	173.121	127.621	115.132
					116.728	97.3899	107.144	173.765	121.595		138.582	117.272	126.116	172.686	136.465
					148.623	147.215	102.214	114.077	145.335		169.38	151.054	109.188	132.922	154.135
					129.499	124.499	110.283	113.867	135.9		148.939	135.72	120.776	135.76	145.813
					133.162	124.629	164.778	105.534	130.537		143.9	141.009	175.256	117.946	147.451
					146.783	129.817	111.502	99.2129	128.209		146.473	139.927	136.278	119.301	141.322
					122.145	165.125	145.581	135.324	115.012		137.611	167.373	149.971	150.53	129.463
					167.781	119.252	152.026	133.671	131.425		178.335	132.879	157.538	140.083	135.529
					135.893	107.896	124.329	112.338	144.796		152.657	117.67	133.31	119.983	143.217
					125.963	125.979	104.959	143.664	115.938		143.414	131.985	113.748	163.167	122.944
					114.742	119.882	152.325	98.1348	113.229		129.896	129.405	168.301	101.048	127.14
					101.284	106.246	137.884	120.05	176.401		121.514	121.997	144.537	132.073	174.534
					102.817	116.112	142.917	92.3873	131.927		125.329	114.097	157.344	104.406	141.869
					121.632	121.692	102.24	109.706	125.306		124.897	134.77	121.652	124.016	135.926
					142.21	132.213	146.995	131.292	143.455		148.111	147.527	150.563	145.039	155.62
					103.606	120.301	149.41	177.443	104.47		117.906	119.04	161.074	178.432	119.799
					104.85	140.487	128.499	110.767	97.4933		125.273	146.954	138.089	111.902	118.414
					120.06	136.053	121.149	129.051	153.074		144.672	149.684	130.217	140.985	164.371
					129.043	101.385	107.93	85.6418	120.313		126.171	111.868	119.84	95.2139	140.61
					121.962	107.236	125.141	102.808	108.092		137.567	122.866	143.219	117.04	110.457
					117.23	110.732	130.709	129.644	138.169		135.772	112.647	134.618	143.211	147.215
					96.4959	122.081	102.098	115.467	93.811		107.8	129.487	109.331	126.646	103.176
					126.71	128.954	124.31	142.109	118.349		150.952	130.429	143.419	148.097	127.263
					97.6936	98.5476	144.628	116.186	147.886		116.802	113.726	145.18	127.32	148.679
					119.854	91.5171	115.245	119.672	104.422		137.685	106.942	128.179	126.275	113.412
					178.339	144.558	177.755	154.987	113.725		188.258	147.862	168.194	154.407	118.812
					126.495	142.635	117.335	142.411	168.503		138.006	160.13	118.08	161.385	169.397
					146.874	116.17	124.517	110.656	133.171		153.473	122.573	125.816	122.332	140.8
					126.58	102.545	106.111	113.183	140.221		132.382	120.858	123.269	119.048	147.635
					126.237	101.762	133.934	129.772	134.071		139.153	113.331	134.081	133.276	153.236
					133.26	114.55	120.957	93.1708	138.636		132.511	119.088	131.892	103.839	143.969
					128.162	128.793	153.717	136.681	107.782		132.119	129.722	155.638	136.914	125.874
					132.802	104.899	96.2472	86.0641	142.009		150.418	120.478	105.754	96.4656	149.789
					108.11	112.847	133.54	119.36	106.735		120.353	112.763	144.187	126.745	119.468
					148.278	118.957	113.209	126.185	150.227		149.511	127.789	119.221	148.61	167.35
					163.352	99.3553	104.145	156.129	106.415		160.699	116.504	115.724	166.295	119.794
					103.781	136.32	107.981	96.999	110.561		117.071	135.495	109.593	117.764	129.904
					126.143	114.146	106.574	102.933	109.155		137.743	120.942	121.477	114.075	117.701
					144.563	109.327	100.56	119.284	146.209		159.282	107.767	117.486	126.817	148.728
					115.412	118.606	114.003	95.7929	118.913		121.856	132.262	121.888	100.343	124.431
					149.823	99.2504	121.157	104.086	123.053		158.175	103.643	119.02	115.991	147.363
					101.518	122.28	103.8	100.095	101.519		121.357	136.155	109.261	106.436	107.968
					129.934	123.93	135.228	108.229	95.7754		130.279	137.951	148.32	116.282	99.7171
					129.785	120.395	134.469	135.707	116.866		133.28	132.805	144.124	152.937	133.31
					153.129	105.726	126.351	113.698	161.195		157.726	124.851	125.283	128.013	158.98
					117.201	140.249	127.352	103.421	172.09		129.529	146.263	132.728	104.62	179.071
					134.076	100.09	132.93	128.483	104.904		137.826	107.416	148.374	128.639	110.446
					102.402	137.682	117.608	142.599	117.734		105.742	136.661	127.594	157.709	129.672
					129.478	101.852	141.719	125.698	118.838		124.299	111.51	158.769	132.63	136.218
					117.605	115.617	133.636	136.533	144.845		123.787	132.175	144.027	153.808	156.699
					127.439	142.126	107.55	98.5918	120.839		129.987	149.348	120.739	102.582	132.511
					114.874	119.89	138.787	138.656	107.935		120.592	131.335	138.05	141.74	122.761
					122.563	114.544	133.694	129.549	81.7064		135.512	126.46	140.794	130.223	110.735
					99.7717	132.585	142.138	113.009	110.698		108.365	132.589	161.591	123.771	118.34
					113.813	117.668	154.814	118.099	115.241		113.443	126.142	167.56	135.505	126.828
					154.688	126.823	159.387	167.644	164.454		157.149	130.96	178.66	176.231	153.448
					96.3136	110.028	138.543	122.94	96.5172		103.968	121.795	140.414	124.872	98.6253
					111.458	150.604	103.474	141	116.003		124.383	160.149	120.087	144.433	116.246
					93.4438	143.832	120.622	123.601	145.381		120.998	138.499	136.967	145.837	156.905
					106.364	131.756	142.691	198.878	119.255		120.729	155.911	146.492	203.975	124.276
					112.124	181.326	124.177	133.381	133.384		116.967	186.776	130.996	132.721	150.314
					148.262	160.993	112.256	170.736	179.737		162.866	160.05	115.46	174.212	190.63
					125.055	143.997	113.051	121.999	120.773		129.852	136.072	120.004	129.554	130.709
					123.509	99.8749	102.971	126.389	107.944		125.132	106.289	115.807	141.196	129.823
					123.74	110.226	126.662	143.877	121.629		131.135	125.681	134.406	157.721	129.434
					94.2379	125.699	167.444	115.064	109.305		105.469	136.135	170.079	136.824	119.27
					167.118	131.944	110.012	139.284	134.161		169.706	134.144	127.394	134.557	133.29
					119.905	136.768	114.159	108.294	146.095		134.924	146.064	120.695	112.406	143.862
					91.7743	118.019	127.096	128.797	142.298		99.5151	120.194	145.493	136.632	162.626
					114.834	134.151	140.351	135.515	118.947		123.136	145.893	148.268	147.071	135.55
					142.204	118.058	118.739	110.708	110.92		157.791	128.283	129.234	117.366	119.948
					121.897	150.427	117.788	137.604	152.752		131.904	143.23	128.284	144.384	164.687
					132.562	103.623	153.325	131.002	117.703		144.071	124.346	162.612	129.347	124.072
					129.334	130.006	147.323	118.353	111.971		138.477	141.993	154.123	136.903	128.869
					92.2768	115.49	128.543	115.267	118.521		112.962	116.57	141.513	125.303	136.686
					143.942	138.959	117.658	142.011	124.726		148.213	143.668	124.812	142.656	135.707
					104.545	121.463	144.758	105.108	154.623		124.154	132.068	153.239	132.928	156.5
					112.127	118.773	110.696	159.182	173.705		121.569	128.112	113.397	163.68	176.288
					107.351	97.0944	101.076	182.84	158.182		120.475	124.589	114.395	174.759	159.547
					97.1848	116.127	108.194	129.813	139.011		123.876	134.704	130.458	138.721	143.529
					120.947	131.007	162.893	118.55	129.397		124.987	130.995	183.327	130.377	156.823
					128.431	161.975	116.15	135.884	114.331		143.6	165.234	138.161	144.642	118.348
					122.164	95.7313	113.413	122.4	115.271		131.768	105.007	121.049	140.748	135.733
					102.626	95.4452	105.629	122.082	109.289		105.66	112.533	111.583	138.928	127.275
					102.59	124.328	122.893	117.832	145.727		116.325	128.89	133.873	115.758	152.555
					141.372	202.971	154.764	128.005	102.081		146.637	207.641	151.406	148.809	95.0719
					151.571	113.972	106.373	146.514	147.233		147.937	122.497	118.694	148.106	152.332
					109.007	117.889	112.982	144.498	124.392		115.194	115.973	112.816	149.496	133.175
					116.44	106.008	108.323	127.681	99.5114		123.97	115.89	124.548	131.429	118.246
					134.211	83.7177	118.774	167.778	123.459		140.286	95.6607	129.559	170.88	131.585
					151.826	121.534	126.997	102.384	100.787		160.22	132.777	136.65	121.275	103.667
					139.437	109.108	108.162	108.237	106.945		152.281	124.167	125.879	127.287	134.032
					140.059	84.7581	171.249	144.212	127.356		151.627	106.693	172.356	158.758	145.665
					104.45	130.131	117.764	118.101	135.759		114.733	136.129	130.573	131.03	141.914
					114.037	132.366	125.185	130.438	126.711		129.193	142.687	138.421	152.451	137.26
					105.909	106.54	135.061	124.639	125.147		114.583	130.765	138.054	123.217	139.95
					122.731	95.1451	129.245	132.402	130.576		122.38	112.246	130.589	130.203	158.136
					113.754	116.905	125.647	118.912	130.775		140.221	125.08	132.919	119.287	137.296
					109.502	133.186	101.393	104.702	129.164		131.285	141.241	106.678	105.319	148.961
					159.436	111.209	109.735	95.3634	115.74		169.021	127.936	120.637	105.23	118.279
					117.584	111.737	130.589	139.504	110.703		117.865	125.407	143.453	168.143	133.869
					166.968	101.947	85.1087	111.874	150.11		184.21	115.131	93.5652	128.542	159.998
					145.274	163.742	152.504	160.302	135.713		146.365	167.162	157.069	175.949	144.399
					129.496	131.029	109.285	134.304	126.695		132.518	135.859	124.156	141.853	132.91
					162.529	138.311	103.53	135.282	117.499		152.348	151.853	113.251	129.014	122.51
					107.719	115.904	138.107	112.833	138.696		128.872	127.603	161.518	130.718	144.331
					127.031	135.442	115.987	125.007	113.899		133.363	151.374	117.726	141.978	121.794
					139.917	102.029	103.324	130.352	109.196		146.362	127.384	113.9	131.288	109.714
					93.0818	97.7072	151.916	122.947	104.041		109.586	108.464	162.023	128.434	109.708
					139.528	101.659	117.417	100.607	132.302		155.35	114.603	125.448	107.671	143.01
					123.563	140.035	118.471	144.024	105.452		132.099	152.344	122.674	145.735	115.857
					122.019	160.964	141.569	145.935	129.975		131.723	153.331	148.746	146.191	149.574
					128.986	152.722	137.29	108.668	98.0457		143.843	157.483	146.479	116.447	103.481
					135.951	105.28	147.968	122.118	112.182		154.966	120.228	162.707	126.726	127.303
					109.668	117.558	131.337	127.05	129.689		131.537	127.97	130.077	129.983	134.348
					116.947	116.408	137.286	93.8309	134.481		129.272	123.844	145.55	103.348	140.186
					122.79	97.7928	155.05	129.278	127.304		127.455	108.292	161.349	129.114	143.46
					168.013	121.339	122.987	128.34	127.296		164.243	128.38	148.508	146.593	142.255
					128.273	130.434	108.411	174.209	166.649		147.145	139.393	122.822	174.927	179.417
					131.423	126.98	125.606	130.262	173.713		128.284	133.077	149.482	147.205	178.973
					113.009	117.016	100.689	115.655	120.641		117.917	132.567	101.018	132.743	135.389
					143.115	131.707	101.147	101.575	115.883		148.98	136.601	106.206	104.259	128.082
					127.634	128.445	127.472	146.264	124.867		131.955	124.96	130.658	146.562	128.128
					113.663	133.708	103.803	149.58	143.542		122.951	137.575	116.981	153.117	150.731
					143.22	123.971	103.733	121.366	124.916		155.945	131.19	112.806	142.043	129.963
					131.332	127.403	78.5052	102.444	119.132		144.857	147.181	98.9186	113.501	129.117
					184.679	117.841	129.642	167.4	152.4		187.043	133.808	142.027	176.483	164.069
					107.973	143.563	126.621	140.535	118.326		123.41	158.73	138.469	144.45	127.668
					145.47	141.025	103.692	108.028	134.232		155.869	145.581	115.805	136.643	137.425
					135.042	197.639	137.548	120.449	154.071		136.158	201.928	148.46	130.531	161.689
					99.7374	109.869	120.359	120.977	114.018		117.655	113.521	132.654	129.53	119.62
					124.151	101.467	130.68	122.461	164.946		129.433	108.222	138.308	138.738	164.689
					117.27	92.4483	102.486	143.432	156.956		131.39	103.439	109.594	146.498	156.078
					103.287	114.826	110.078	125.076	133.729		105.227	121.835	123.552	136.169	149.5
					133.553	138.199	144.131	106.645	117.756		146.451	149.696	147.93	113.719	124.309
					142.776	108.186	127.893	160.203	127.344		156.172	112.44	142.702	163.056	134.041
					114.115	131.061	146.039	127.463	125.436		114.922	135.922	142.017	132.666	141.887
					109.054	103.541	149.185	140.655	108.972		131.201	118.617	153.525	132.273	124.42
					124.089	119.649	115.212	124.96	120.418		131.744	136.712	133.87	127.438	122.472
					148.511	128.004	136.244	134.84	126.117		154.817	142.286	149.818	127.274	124.323
					130.966	124.67	90.8487	142.955	119.025		142.936	128.807	109.681	147.329	135.376
					106.681	166.78	100.39	135.086	122.077		107.843	169.87	106.54	141.971	136.433
					98.2752	112.945	109.088	118.124	96.734		116.398	121.859	119.164	117.111	112.587
					120.262	139.811	189.971	111.403	130.615		123.362	134.732	190.139	119.84	139.574
					148.751	164.914	110.581	153.959	119.591		158.012	178.637	119.153	153.794	116.445
					109.532	121.987	104.944	123.244	109.767		128.999	140.819	115.889	127.223	127.748
					135.853	126.487	116.837	149.875	92.8031		143.25	133.774	136.747	162.229	110.146
					117.952	136.544	145.878	111.773	112.056		143.924	155.18	150.404	122.792	124.057
					132.289	140.257	113.212	138.973	111.47		140.788	131.565	123.114	139.126	118.632
					88.3404	128.816	113.064	114.408	141.706		100.196	146.075	114.838	138.746	153.132
					134.649	103.992	140.761	115.808	134.677		145.43	110.361	144.594	119.48	141.501
					115.336	113.32	91.5351	125.687	119.696		125.558	131.574	113.852	140.64	136.206
					109.146	111.621	98.04	158.538	115.117		118.499	120.836	107.502	163.474	122.005
					138.653	106.432	112.654	131.728	108.804		151.957	119.317	113.651	153.031	126.205
					132.802	101.647	103.902	163.48	182.433		143.035	120.277	109.424	167.227	189.397
					136.65	101.027	106.798	102.865	128.757		153.338	115.523	132.863	123.823	131.921
					110.108	107.971	132.638	122.4	108.325		119.272	114.014	146.209	142.166	119.182
					122.978	101.096	160.059	118.588	135.345		131.267	115.492	158.726	122.16	146.818
					113.935	93.0734	118.096	111.697	135.173		130.92	109.28	119.188	123.906	139.386
					146.373	140.473	138.128	140.521	126.53		147.171	144.125	161.446	149.099	132.762
					135.152	121.2	122.328	116.405	123.799		148.152	132.933	120.012	117.071	134.418
					94.0337	115.686	137.053	122.441	118.639		106.361	119.885	136.649	142.002	125.254
					133.405	135.365	112.718	110.611	106.297		146.736	150.839	119.131	108.974	109.211
					136.831	123.951	100.257	117.904	122.129		132.634	136.035	107.719	124.095	146.159
					107.938	92.6227	118.985	93.5308	131.302		117.263	110.993	124.643	116.247	143.066
					99.1506	147.408	107.543	105.409	113.363		113.268	154.474	115.649	109.553	131.809
					114.815	115.452	131.325	117.598	106.488		131.585	129.168	129.689	136.707	133.529
					119.418	121.114	113.709	144.592	105.363		137.892	127.85	126.544	149.45	108.594
					119.531	129.53	129.351	121.995	123.762		131.688	141.117	128.192	127.961	132.163
					129.666	103.451	126.501	135.269	117.569		135.084	118.863	133.507	128.718	119.814
					125.986	111.428	105.009	92.4367	141.485		130.548	115.162	127.252	103.082	146.106
					108.063	138.635	120.017	118.573	89.2349		126.146	153.711	137.088	124.998	107.954
					136.296	120.412	140.204	114.254	106.099		152.762	128.948	154.68	118.499	119.474
					125.838	127.212	109.231	126.026	122.465		134.708	143.638	129.28	135.08	145.992
					110.285	106.971	140.674	141.869	106.234		133.849	108.302	144.378	159.384	122.694
					119.968	118.873	117.694	155.907	129.368		128.146	134.035	121.034	158.93	134.873
					140.822	128.212	127.355	105.642	161.553		137.189	124.976	144.918	120.279	170.659
					113.76	125.739	98.2462	137.124	116.626		125.966	130.81	107.799	148.923	115.518
					128.773	111.648	131.479	98.5932	114.831		136.699	120.987	136.522	112.517	126.607
					116.841	133.294	128.766	132.579	113.047		127.676	142.302	138.109	147.586	130.392
					144.499	101.917	129.121	133.056	136.166		156.581	122.114	152.172	142.021	133.547
					94.5301	127.939	118.981	94.6631	106.687		107.02	126.56	139.673	106.56	122.99
					122.085	126.136	141.118	149.187	144.805		118.785	130.946	151.732	153.721	161.062
					90.0335	108.899	127.777	131.516	111.374		103.549	130.397	137.453	130.446	135.735
					134.905	109.462	118.252	108.291	129.505		145.075	113.33	121.804	111.887	140.369
					130.633	128.727	153.644	120.015	148.191		145.118	135.681	150.342	143.077	163.024
					116.734	122.919	108.338	118.441	188.909		125.935	129.254	113.968	136.424	207.416
					99.6723	87.8934	205.841	120.152	106.717		112.109	102.296	206.068	124.478	108.333
					169.315	118.413	109.178	115.908	122.718		182.666	117.396	125.24	135.562	146.594
					119.329	101.897	125.97	139.48	156.575		138.327	114.049	143.258	149.608	157.887
					118.779	111.189	116.51	139.256	152.801		129.007	130.199	121.006	145.65	143.815
					123.162	142.121	136.418	109.719	148.118		134.875	147.255	159.678	118.063	163.657
					128.699	132.749	107.499	137.421	105.7		139.488	143.675	129.975	143.161	113.119
					125.813	130.156	117.9	128.494	115.942		143.644	138.274	134.912	133.448	134.374
					121.746	108.302	112.013	146.387	90.7755		135.459	122.918	132.078	153.929	106.515
					125.865	131.464	128.293	97.377	109.053		135.624	141.314	129.021	115.663	135.103
					103.118	150.18	115.958	136.884	133.743		117.284	161.252	131.811	152.928	144.42
					107.509	112.929	176.338	112.621	133.052		123.343	113.331	178.163	134.296	153.019
					114.688	145.844	176.629	125.326	117.819		121.694	144.444	188.485	129.864	135.115
					128.844	143.491	116.589	126.295	147.783		130.29	158.351	131.022	142.727	149.66
					98.1201	87.8094	161.052	162.646	111.915		110.889	101.739	161.26	176.533	124.908
					104.073	102.286	148.66	123.452	109.275		124.694	122.218	155.055	123.649	137.111
					117.709	114.356	112.985	120.007	138.624		131.196	133.352	126.166	130.58	158.899
					113.792	121.198	117.621	109.323	99.5542		127.789	126.012	124.679	113.58	110.191
					136.971	148.454	138.473	108.453	125.583		156.4	154.011	137.896	113.83	134.088
					132.408	168.313	115.158	103.587	108.242		131.561	163.754	135.748	123.995	132.168
					95.4415	100.738	113.236	142.019	109.216		113.983	113.093	121.969	144.658	116.805
					135.533	92.2549	133.84	135.807	139.394		138.228	108.21	146.713	150.402	155.775
					115.452	102.841	152.55	122.715	99.2901		132.267	125.142	168.463	124.285	109.665
					95.3053	120.411	121.99	110.988	113.235		116.658	128.189	137.715	121.797	119.802
					123.567	146.892	115.282	125.78	183.041		145.906	163.92	116.693	137.647	192.412
					114.956	121.512	143.614	95.5929	124.65		121.477	132.169	143.992	112.549	130.911
					126.052	118.856	118.38	123.116	137.726		148.744	134.958	118.316	125.396	159.747
					119.833	121.803	115.315	114.636	113.175		132.627	136.513	118.761	126.777	126.991
					137.612	183.923	142.528	141.182	127.501		144.72	192.792	157.852	150.934	140.205
					135.521	150.82	143.754	151.569	126.084		141.918	157.309	142.689	154.715	142.096
					142.699	111.837	130.731	122.378	104.794		149.683	116.213	141.451	126.745	108.755
					138.529	157.716	141.919	116.678	130.295		149.779	156.321	129.262	122.449	144.705
					117.158	136.57	122.403	101.118	121.9		126.575	134.108	128.303	120.402	128.474
					138.007	177.413	114.467	118.869	90.0628		143.22	185.864	125.124	136.121	99.7657
					145.608	140.577	105.384	93.738	113.928		158.062	142.961	109.135	118.073	126.519
					140.25	117.123	135.2	109.958	124.792		140.93	130.371	145.851	117.511	131.819
					139.59	125.281	131.333	122.552	133.074		140.604	134.871	146.076	129.616	152.124
					87.2908	122.193	99.6801	115.335	117.7		98.1423	129.168	109.479	123.922	139.467
					132.16	110.206	104.434	105.057	125.397		133.97	117.295	114.969	115.683	147.676
					104.848	111.778	100.129	110.876	108.21		108.473	123.55	117.538	126.69	121.42
					147.891	137.484	143.244	104.244	110.387		152.616	134.231	144.556	125.465	117.972
					123.164	117.551	108.032	149.01	134.501		125.986	130.492	131.301	145.992	157.796
					108.588	97.5671	155.996	127.51	122.027		111.739	117.884	170.927	143.509	116.792
					146.743	144.606	130.12	135.836	134.943		152.811	161.605	144.135	141.075	145.694
					136.516	117.027	121.105	148.76	138.908		153.01	132.211	129.821	158.572	140.382
					149.417	126.302	123.113	158.836	119.113		169.32	147.889	130.743	156.263	126.587
					124.31	110.876	111.351	121.224	107.553		129.165	134.539	117.811	127.738	124.11
					101.155	119.077	147.957	153.112	171.787		129.807	127.399	142.869	165.742	187.016
					119.549	143.703	123.199	112.089	134.248		135.224	144.34	132.814	121.461	142.359
					120.951	124.697	159.722	95.197	104.853		126.413	143.09	164.398	111.398	119.749
					144.879	129.979	126.955	122.643	122.109		146.929	134.786	147.698	138.887	132.883
					111.889	144.751	112.304	142.74	101.262		137.693	147.017	120.673	146.808	116.79
					125.274	131.617	98.0737	116.014	113.286		135.895	130.238	123.231	125.099	116.454
					122.371	139.049	109.431	152.369	101.061		126.158	157.18	116.501	164.74	120.628
					109.367	131.295	120.181	135.339	121.631		110.159	139.499	140.838	156.232	133.715
					115.426	137.252	131.253	142.239	126.135		125.49	156.884	137.539	150.101	134.762
					132.317	123.056	156.637	96.4062	122.085		136.632	129.043	169.88	115.53	133.309
					123.432	133.52	146.929	96.5565	103.708		130.851	142.849	159.966	113.192	117.45
					158.132	109.919	128.443	130.589	135.516		172.614	131.992	133.836	149.484	146.835
					123.322	102.202	140.192	118.837	139.03		130.933	122.948	145.13	126.214	150.558
					126.963	90.2635	127.001	117.722	130.19		134.109	103.045	142.406	118.36	139.954
					123.854	92.1012	123.983	167.282	144.403		128.073	96.8897	125.75	168.827	166.733
					138.916	104.276	128.086	164.47	99.5825		154.537	115.944	135.695	163.232	113.323
					128.94	112.663	125.504	173.583	125.128		138.974	122.16	127.663	155.94	134.868
					97.0854	126.87	91.2671	135.299	130.647		117.875	140.741	104.849	153.665	140.033
					109.091	157.795	137.142	124.145	95.1837		125.064	157.988	139.106	148.193	102.927
					90.6735	108.992	118.058	157.387	108.245		103.337	118.806	131.364	169.645	118.067
					109.518	108.843	120.201	134.595	122.003		121.019	121.863	127.622	145.965	146.28
					143.418	107.731	116.213	120.854	126.658		153.523	122.146	130.974	122.771	132.848
					133.513	108.188	120.954	136.464	131.756		152.035	118.047	125.577	151.122	148.261
					168.534	134.366	107.804	120.448	97.2631		164.281	136.351	125.105	134.307	115.869
					124.157	118.898	109.659	136.611	119.44		125.649	123.078	123.5	147.325	141.077
					104.465	115.123	116.932	104.204	103.96		107.411	132.812	118.572	108.912	110.766
					107.489	129.635	117.895	131.943	133.066		111.794	138.3	128.578	131.012	149.424
					137.876	102.798	175.037	139.27	121.207		138.156	113.167	177.361	147.977	127.953
					100.881	141.753	118.06	148.222	122.129		111.008	152.533	139.942	155.799	135.73
					144.441	92.9378	112.628	86.6466	142.242		148.474	101.86	132.801	100.472	147.197
					123.842	118.171	94.9587	138.756	146.203		143.397	128.87	113.769	151.273	170.063
					121.101	115.739	134.773	140.784	141.296		129.316	121.133	157.319	153.139	143.922
					109.877	111.197	111.574	138.957	98.7258		117.037	117.974	125.012	145.654	101.107
					159.392	126.032	135.127	167.075	104.805		178.208	141.664	151.954	172.491	124.173
					155.192	97.2396	139.019	116.945	118.53		166.5	96.8772	157.999	144.955	126.239
					112.831	147.012	146.134	111.698	142.354		129.393	164.46	151.628	121.164	151.612
					110.424	143.954	106.327	99.8024	142.59		121.737	168.893	117.399	110.937	135.318
					124.665	145.239	105.92	119.767	124.245		132.18	152.042	109.526	124.191	145.009
					144.399	121.462	112.352	145.705	149.316		157.313	126.46	121.187	148.205	162.294
					123.257	120.87	130.88	122.342	117.967		135.256	125.647	135.367	129.716	132.083
					99.7832	114.662	128.255	144.739	102.204		102.997	115.899	131.097	149.311	111.023
					142.595	174.436	136.602	114.105	158.526		158.797	193.284	153.67	141.403	161.958
					144.619	111.441	172.943	147.973	127.929		141.491	118.431	192.345	154.831	151.128
					117.933	131.476	109.965	99.0288	92.6343		122.791	144.342	125.959	114.821	109.421
					178.065	175.621	142.922	129.529	113.179		161.289	163.943	155.487	130.393	126.774
					134.851	131.236	145.816	121.083	115.221		143.296	137.647	154.48	127.037	116.318
					114.28	108.946	130.612	190.921	111.527		121.648	120.02	144.205	205.465	123.8
					127.723	129.025	104.659	113.962	124.928		136.446	138.561	127.73	122.856	133.461
					129.39	151.919	114.772	130.762	124.771		142.805	162.477	132.185	147.432	127.061
					109.943	123.309	117.497	109.189	142.28		123.39	133.727	128.317	115.127	158.61
					136.618	157.741	159.505	112.196	139.783		142.943	152.006	162.852	106.696	145.622
					114.218	128.757	135.977	134.637	123.61		116.868	143.87	144.982	144.462	133.841
					120.502	160.947	111.595	120.848	125.211		130.611	172.397	122.041	130.313	138.224
					119.715	112.348	148.065	157.657	116.939		129.508	134.29	148.42	162.072	121.165
					120.11	111.984	132.605	105.523	127.197		131.308	122.015	140.493	111.658	140.835
					104.016	144.149	103.816	98.834	107.65		109.997	150.129	109.896	117.256	128.352
					132.226	117.626	211.378	162.941	118.433		135.282	126.897	196.648	167.898	126.561
					112.634	143.059	97.9222	156.178	148.051		127.125	147.509	114.712	159.264	155.662
					126.003	124.493	123.022	118.993	119.138		142.275	130.353	131.948	131.182	133.837
					107.437	86.2645	106.549	104.424	111.711		113.135	96.6009	114.379	112.029	129.647
					127.391	122.674	150.973	114.559	147.949		145.934	119.198	148.436	131.847	155.073
					141.696	123.5	85.1103	116.5	120.361		153.786	141.028	105.386	129.903	131.66
					116.648	126.693	138.112	115.435	108.566		134.967	149.213	148.185	122.903	112.147
					139.548	91.6635	111.26	208.256	125.385		152.824	111.612	124.203	216.923	132.13
					105.057	105.406	102.288	119.616	122.991		126.459	120.591	110.183	120.129	125.137
					133.742	134.7	117.352	114.447	107.356		139.077	135.585	143.858	130.322	113.859
					118.001	120.202	140.783	119.618	125.502		122.633	127.807	156.721	124.704	135.925
					122.895	117.988	148.71	146.484	101.933		145.178	128.783	153.364	147.398	109.058
					111.742	148.278	138.313	124.328	122.115		120.459	148.329	157.358	141.54	147.402
					122.494	123.876	107.633	134.853	124.168		137.456	137.379	118.617	130.045	137.479
					104.646	126.598	122.087	111.004	148.237		118.497	142.937	124.763	126.361	147.611
					140.998	152.084	152.722	120.623	127.265		146.584	165.979	158.71	123.057	127.251
					118.417	140.886	140.712	121.601	108.182		144.957	143.674	146.2	132.251	123.677
					94.6746	150.937	128.806	101.763	115.746		108.025	163.342	138.828	109.619	121.933
					124.426	131.292	142.393	115.287	146.793		142.207	149.875	143.874	133.292	166.108
					107.906	109.509	116.705	169.399	103.539		108.943	126.664	125.131	164.565	112.437
					125.055	122.617	114.985	126.1	105.752		133.402	146.474	118.371	144.161	116.228
					137.712	97.6445	113.373	109.475	118.05		156.839	108.848	131.307	131.285	134.576
					107.02	94.5776	119.8	134.405	117.994		117.75	113.398	144.366	145.721	133.874
					112.565	141.659	135.192	121.623	113.442		127.378	152.12	151.736	127.033	126.909
					113.268	91.6881	98.8444	157.208	151.984		119.203	101.034	117.137	164.963	154.246
					123.666	158.527	140.17	109.398	125.477		138.434	161.442	141.095	110.944	139.433
					109.952	122.375	100.787	90.1001	129.953		123.905	143.918	113.413	108.388	143.768
					109.458	132.242	174.224	113.605	92.5047		128.617	147.639	168.513	130.765	99.1877
					165.071	121.656	119.693	152.168	104.933		180.153	124.815	119.303	160.447	109.228
					109.511	141.824	91.0462	181.88	101.749		121.911	149.214	102.969	189.108	110.985
					121.185	112.896	149.387	110.168	171.422		122.798	116.77	161.944	116.56	177.188
					132.325	125.626	160.858	110.388	115.011		134.777	135.599	149.697	122.059	121.998
					137.222	153.563	104.355	126.937	120.744		145.016	170.963	111.482	143.406	132.219
					110.996	160.388	128.098	155.235	116.643		110.516	172.529	139.656	155.692	123.369
					125.033	118.412	136.165	121.585	107.818		140.595	118.964	133.576	128.456	111.675
					127.023	125.715	118.774	152.729	131.407		133.362	134.041	125.754	154.962	150.106
					122.565	111.855	137.383	113.268	155.676		127.543	119.174	144.909	124.446	179.616
					108.649	132.365	127.421	142.645	123.329		119.212	148.771	137.135	150.371	133.383
					112.817	115.789	118.509	137.817	129.718		121.743	117.752	127.221	147.626	155.777
					153.061	112.368	142.08	102.728	117.433		164.488	131.811	159.934	105.392	124.847
					134.355	119.962	131.851	127.112	129.045		145.645	122.3	145.906	137.98	125.785
					127.076	137.77	120.761	145.754	114.439		127.399	148.388	119.036	150.085	123.199
					147.888	119.874	141.68	145.268	127.569		156.764	122.587	161.584	155.717	137.426
					114.518	152.872	118.691	115.559	137.765		124.253	148.079	125.51	131.25	151.744
					119.495	115.951	118.04	109.202	120.643		128.929	128.674	137.999	127.673	124.983
					161.463	126.367	111.204	108.859	105.122		165.847	130.338	136.013	116.654	123.134
					118.166	110.637	104.519	113.519	152.639		133.569	114.279	118.403	123.455	168.342
					125.792	126.082	121.511	158.035	98.8442		140.357	134.799	132.293	171.88	116.034
					140.152	108.554	90.3927	138.433	115.212		160.605	120.298	101.356	147.168	124.002
					103.559	124.974	103.419	130.648	137.736		112.074	133.1	104.654	135.699	142.457
					141.483	123.025	105.064	103.763	107.702		156.991	138.536	115.266	110.784	122.385
					137.455	134.705	87.2067	142.337	149.677		147.995	142.228	113.224	158.116	157.009
					115.803	90.0924	121.747	153.973	109.787		126.949	111.943	129.515	167.172	120.762
					119.942	130.205	133.065	140.021	104.824		131.33	135.026	153.773	155.437	122.21
					115.288	121.779	125.62	122.912	169.939		120.605	125.821	134.564	151.89	187.456
					110	121.888	144.738	126.327	147.156		126.265	136.885	150.467	131.953	154.889
					141.118	112.389	134.65	116.168	91.4643		152.383	126.549	138.271	134.379	109.525
					100.545	102.148	104.389	110.055	118.507		112.108	115.323	123.96	109.304	126.937
					126.566	78.3916	97.9668	143.132	141.041		132.626	95.1922	113.229	154.465	138.947
					136.42	135.688	138.663	142.351	133.646		149.42	154.889	157.726	152.204	143.76
					120.671	117.572	121.652	140.779	164.059		129.179	134.226	142.08	151.548	163.218
					129.834	144.885	101.451	164.963	127.191		148.933	152.424	115.975	172.388	144.135
					111.895	114.726	125.371	129.302	117.818		127.24	129.077	120.944	142.615	134.596
					102.567	109.902	193.435	138.47	145.137		119.316	112.887	193.26	151.621	162.308
					103.556	142.621	139.604	105.245	105.109		113.638	157.229	149.048	111.74	120.523
					136.681	137.616	95.1843	148.233	127.339		153.874	155.275	103.138	156.494	151.385
					130.251	123.071	132.775	104.491	110.045		123.719	127.667	133.708	116.295	122.933
					134.606	141.867	119.562	92.9826	195.491		132.983	158.177	126.779	111.979	197.373
					120.398	166.554	133.429	157.27	127.163		135.354	187.328	137.103	184.215	139.766
					112.985	132.407	137.278	150.55	131.604		123.276	148.318	157.285	161.764	145.22
					148.032	127.484	175.398	105.367	111.604		152.008	150.494	181.387	121.346	125.34
					146.541	117.089	155.167	133.715	90.7824		152.114	128.634	159.456	142.565	109.662
					130.404	116.149	129.827	122.022	108.966		136.635	135.053	129.753	129.468	123.606
					124.684	113.468	122.015	129.351	123.924		133.203	129.98	143.844	136.645	123.007
					142.694	117.223	115.215	103.501	118.803		160.606	135.233	118.722	125.58	135.707
					134.765	114.648	93.7185	141.648	154.42		137.425	112.809	115.478	145.853	154.042
					119.573	138.906	133.296	180.801	109.018		127.931	139.121	133.469	199.011	127.595
					147.846	142.669	142.395	130.737	97.7613		152.831	143.692	164.815	136.631	115.355
					173.923	127.865	124.373	125.092	116.575		175.792	139.906	137.925	134.331	125.055
					99.2763	169.552	111.878	146.973	129.873		128.052	180.21	122.516	160.207	131.396
					158.813	118.835	130.812	116.339	131.549		166.632	129.1	133.743	129.215	141.064
					110.926	89.8237	113.265	148.02	134.037		123.165	95.898	119.812	148.245	140.286
					115.161	147.824	117.242	123.255	136.073		121.092	149.629	140.84	131.689	147.657
					131.682	97.7854	141.913	129.138	134.696		138.387	110.717	145.631	134.249	149.551
					137.539	126.631	117.029	97.504	121.743		148.118	137.816	130.351	106.082	130.076
					154.23	124.967	136.395	105.37	116.113		162.551	129.253	154.912	121.288	134.345
					114.852	135.765	98.7839	100.548	138.017		133.02	140.753	108.217	117.653	155.494
					160.046	119.394	105.66	133.292	156.53		158.899	126.083	116.651	135.118	154.953
					108.6	130.194	128.393	139.999	104.961		120.209	141.524	138.461	136.83	127.019
					135.268	97.4208	140.658	131.319	171.614		145.552	113.657	154.606	131.787	171.877
					125.641	169.005	108.753	124.953	161.618		127.42	169.307	132.756	128.366	167.899
					109.245	105.316	127.525	113.511	115.773		122.544	127.367	143.013	124.449	124.243
					136.122	110.426	134.627	108.379	173.128		148.656	130.042	143.528	128.581	171.791
					127.322	114.277	115.213	114.638	98.6489		135.168	116.403	128.021	132.38	111.32
					129.171	165.424	125.031	140.779	114.175		142.193	159.335	135.9	154.281	121.549
					137.298	140.768	106.704	103.8	126.928		146.298	145.925	122.079	119.77	133.452
					113.551	110.312	144.781	158.808	109.701		131.981	120.971	147.607	154.101	115.505
					129.549	110.884	125.813	136.132	134.67		138.889	128.693	127.613	143.848	152.61
					97.5538	173.425	150.591	102.489	143.88		107.008	170.859	158.692	108.962	155.281
					131.415	108.726	105.695	124.987	127.759		140.356	116.289	126.155	137.533	139.353
					122.294	115.65	88.9492	95.3708	115.434		121.258	127.403	105.092	109.593	133.004
					102.965	115.092	106.258	167.846	107.762		109.183	137.637	114.536	170.508	124.105
					96.4614	130.071	123.787	161.451	119.134		110.246	140.955	123.031	158.629	131.959
					103.721	114.027	125.893	113.332	119.24		110.542	117.602	141.232	119.164	131.617
					136.726	164.839	123.495	128.656	109.37		147.793	171.406	138.223	129.196	118.382
					139.776	130.196	144.359	121.971	120.349		141.38	143.481	150.394	128.258	127.227
					114.974	142.299	158.227	119.549	127.191		120.143	163.546	157.146	131.339	131.153
					182.409	99.5961	101.938	100.488	118.258		196.228	111.507	117.037	113.862	123.588
					113.897	161.09	107.236	123.598	121.29		119.39	165.719	124.372	139.072	136.407
					106.685	128.156	132.489	154.762	121.597		126.699	139.641	141.222	159.939	129.415
					127.317	109.063	107.402	128.814	95.1502		139.508	134.685	110.15	132.107	105.193
					155.54	106.306	151.17	91.3715	107.324		163.995	127.843	164.751	98.8149	112.62
					114.462	100.874	103.777	113.965	122.153		119.792	123.493	119.039	117.409	138.259
					132.502	129.243	114.67	108.426	121.095		144.47	139.566	119.881	116.446	139.35
					133.855	113.142	126.687	114.879	104.845		133.38	130.461	142.361	125.369	108.587
					99.1231	112.485	117.061	143.965	142.411		112.199	121.47	131.272	142.611	156.114
					106.017	101.621	138.375	132.147	126.629		119.276	105.053	142.184	157.425	128.599
					109.243	132.307	137.006	143.695	141.16		121.968	142.977	155.631	163.139	143.366
					105.545	128.826	136.013	128.608	85.6569		109.941	134.345	141.444	137.719	102.547
					107.19	137.557	132.859	131.914	147.199		116.642	157.891	126.655	146.277	154.093
					104.072	105.35	107.582	103.978	124.891		105.134	112.661	127.656	129.035	125.313
					126.64	98.9788	138.371	118.613	125.819		123.986	107.211	150.283	120.51	147.378
					109.389	148.805	124.244	88.7037	121.123		109.408	154.576	141.135	98.3654	147.519
					137.051	139.499	116.497	141.845	117.565		146.899	146.298	128.324	143.991	125.307
					164.395	131.375	112.536	129.379	122.707		183.07	142.754	127.966	146.945	123.283
					140.66	136.086	107.545	125.255	121.891		142.398	153.985	122.253	130.203	129.046
					115.86	142.052	111.588	126.062	119.432		121.601	146.732	115.609	140.23	130.877
					126.802	123.611	162.817	150.187	127.036		141.927	134.382	161.104	149.72	139.654
					116.669	141.896	94.481	102.329	127.708		127.292	149.15	107.346	108.926	136.621
					129.575	115.738	131.498	90.4539	142.999		146.019	127.884	147.329	108.993	163.422
					117.094	146.477	119.92	132.174	129.587		127.994	159.467	135.595	144.764	146.656
					118.287	103.809	93.6947	112.237	168.78		122.232	123.908	109.963	128.074	172.323
					113.359	124.761	145.228	133.619	108.699		122.422	124.382	144.254	134.944	129.302
					129.429	148.627	96.2406	107.839	159.827		140.167	152.518	116.647	109.186	165.102
					116.319	143.539	115.702	95.5825	95.7929		130.05	162.633	122.921	110.653	109.797
					130.147	102.278	115.113	160.083	140.952		142.995	111.833	124.53	172.42	152.373
					139.024	125.737	105.012	135.605	129.355		153.322	143.749	123.137	138.632	133.906
					112.132	104.747	120.644	145.29	145.008		124.441	129.688	121.792	148.016	144.119
					127.667	106.594	109.457	113.003	121.034		149.687	125.574	120.374	115.336	120.205
					114.419	134.27	127.087	121.424	110.321		127.589	149.377	124.846	125.1	110.549
					126.571	125.292	164.412	130.227	92.7104		148.17	139.372	163.674	139.865	102.166
					117.687	106.155	111.222	139.823	123.979		128.556	105.219	130.492	141.761	131.38
					122.849	213.035	110.235	116.851	123.618		122.446	202.561	120.54	125.192	117.88
					150.398	126.204	161.975	122.154	119.548		150.636	133.572	170.348	128.867	119.975
					133.004	120.754	115.582	154.187	132.271		143.915	115.577	129.086	172.614	139.769
					131.837	176.984	108.563	155.762	126.508		146.376	193.926	125.861	151.688	125.123
					120.1	114.9	119.816	126.709	114.833		130.027	138.13	123.491	133.745	136.505
					112.255	141.019	126.897	150.423	104.514		113.57	144.966	138.658	158.284	106.845
					134.686	170.18	128.091	131.478	141.129		154.814	173.922	126.257	145.985	152.084
					104.374	115.333	102.886	111.886	113.918		109.7	126.909	109.394	130.629	124.261
					117.911	107.232	120.221	123.622	131.278		124.999	118.102	142.219	142.91	138.567
					91.1716	110.475	128.289	120.582	127.67		109.703	130.713	139.19	127.419	135.628
					104.348	133.064	189.985	132.484	170.05		109.721	141.276	195.967	145.146	179.027
					119.991	107.162	114.374	112.261	135.147		142.556	113.377	119.995	115.703	148.022
					101.411	98.0309	103.157	111.837	89.001		122.318	110.387	123.822	130.927	105.308
					126.011	120.546	142.634	125.705	104.837		130.234	122.176	135.071	142.397	116.332
					92.347	102.437	145.668	115.18	104.878		109.281	117.363	143.862	133.507	112.017
					145.268	85.3043	119.129	110.365	129.821		168.354	113.049	121.035	115.859	145.893
					118.795	109.611	125.294	203.129	102.572		123.823	120.077	132.92	200.394	114.265
					102.734	133.806	92.3769	120.642	110.98		118.513	136.789	115.392	132.681	140.628
					154.023	112.139	123.966	101.695	140.508		143.109	122.986	119.817	108.77	148.467
					140.572	157.768	135.647	107.081	107.711		141.673	165.434	144.978	119.243	113.943
					186.248	141.185	139.975	101.378	122.934		192.554	147.808	147.778	116.29	136.764
					109.117	114.388	124.435	165.059	134.269		121.878	127.758	147.793	179.458	128.775
					131.231	118.762	157.487	177.981	104.596		146.252	141.06	172.095	186.163	131.106
					110.85	131.872	109.782	118.754	106.31		119.789	137.569	119.165	127.574	128.704
					121.626	145.907	154.523	101.625	113.029		138.364	154.771	153.629	106.335	128.467
					114.195	115.803	131.266	120.092	113.205		119.715	116.824	133.526	124.28	117.582
					129.449	156.929	119.183	132.102	112.677		135.169	174.793	123.703	142.694	118.56
					101.439	115.558	93.6834	101.213	197.24		117.145	126.079	108.43	119.749	203.729
					118.944	108.411	111.621	94.0286	115.905		128.626	125.119	126.042	108.294	123.501
					136.508	98.5763	127.999	120.555	120.488		140.091	110.368	142.337	132.683	139.881
					100.853	148.294	134.852	132.006	144.058		111.898	155.538	127.056	147.808	153.394
					157.912	135.903	83.1816	138.302	114.086		165.488	144.348	98.6125	150.697	120.007
					116.669	138.44	96.5163	115.998	102.111		114.39	145.88	113.569	128.074	114.599
					118.314	112.395	90.5816	138.145	128.475		134.208	125.567	109.297	141.991	134.14
					114.749	88.7796	134.516	127.654	117.587		129.804	107.228	156.243	142.687	134.03
					126.124	124.808	128.788	111.698	169.145		140.601	152.629	136.439	125.231	184.728
					124.66	111.953	124.106	125.822	115.131		134.513	127.538	132.584	141.238	130.051
					177.718	165.179	102.729	174.604	114.868		185.717	163.277	112.245	179.326	127.287
					135.748	136.951	133.445	108.875	128.185		131.399	148.379	146.494	115.28	131.625
					124.723	117.889	135.232	116.739	119.158		133.531	124.546	131.6	139.307	119.184
					164.804	116.873	110.918	121.047	119.785		164.35	124.673	114.861	150.581	133.17
					118.142	123.096	155.572	103.265	169.438		134.164	124.058	145.753	108.379	173.622
					122.109	153.94	126.652	146.546	109.203		137.072	159.618	135.161	145.089	124.124
					130.442	117.667	113.83	108.337	120.689		140.708	138.777	132.731	122.998	130.807
					112.702	99.695	148.508	117.233	115.832		119.036	117.919	157.357	128.697	127.619
					134.543	141.145	121.088	157.908	114.683		136.516	156.801	126.339	174.582	125.928
					134.861	122.987	107.624	120.405	103.006		141.948	149.632	126.233	133.72	116.631
					98.8085	132.509	108.302	156.018	183.353		110.703	144.053	118.878	160.784	173.323
					112.448	102.358	107.995	110.624	127.056		118.926	109.098	119.573	132.78	143.002
					92.2628	105.442	108.92	120.07	101.194		101.816	108.65	123.009	135.408	112.565
					104.889	144.017	87.1511	123.821	95.9687		123.556	145.529	95.3746	139.385	105.154
					125.864	118.725	120.952	131.547	114.409		147.863	128.389	127.247	133.429	124.189
					105.384	119.557	111.501	115.402	138.989		111.42	139.174	124.655	120.371	147.544
					124.222	116.829	134.366	111.169	146.378		131.548	117.939	139.394	120.54	146.417
					140.905	118.485	117.024	157.022	119.611		146.919	125.208	134.603	156.99	134.57
					112.102	98.2207	117.599	94.3361	158.963		134.201	111.259	118.027	103.775	166.538
					121.437	109.823	113.679	103.486	114.031		121.004	126.804	125.447	117.589	123.257
					148.016	112.406	128.832	116.64	121.103		151.401	117.441	142.857	142.697	127.625
					122.46	126.817	108.423	112.391	110.821		121.628	133.251	117.543	124.006	121.828
					95.9715	99.0718	102.743	102.216	132.168		102.975	112.28	108.12	120.553	137.477
					132.443	106.069	123.491	124.401	140.072		140.244	121.751	133.674	131.325	154.066
					114.796	142.214	141.975	85.1637	113.806		134.769	143.33	155.957	103.641	117.198
					99.4721	102.335	138.143	122.293	104.379		114.923	119.064	151.476	133.996	117.391
					89.3998	122.572	139.644	142.812	126.047		102.249	132.758	152.392	143.924	126.202
					105.007	123.072	139.603	126.462	111.764		121.794	129.695	151.573	141.685	116.225
					97.5866	106.638	148.616	147.122	115.813		112.079	118.079	155.763	157.908	128.088
					122.575	139.34	118.176	150.367	103.123		134.913	149.646	138.734	156.688	107.519
					102.639	144.26	138.272	129.053	117.324		116.489	157.355	138.889	145.526	142.046
					113.659	129.09	98.7129	112.227	104.531		127.88	151.669	113.791	120.598	121.407
					93.7853	135.038	117.043	108.319	136.447		115.588	152.175	123.271	117.159	133.957
					133.923	137.723	129.302	136.172	99.534		132.686	144.985	132.41	143.069	106.604
					125.713	125.776	97.6039	119.494	195.432		135.083	137.683	105.608	127.48	211.417
					131.16	115.586	146.881	155.011	123.164		150.448	121.356	145.322	177.301	136.037
					85.6394	121.638	120.178	149.626	146.251		109.789	124.785	123.631	147.484	142.774
					115.364	107.677	128.422	114.676	124.978		134.797	119.385	136.377	127.323	134.157
					116.335	134.666	125.296	165.384	111.271		136.128	159.889	131.288	174.231	124.152
					133.167	125.486	109.168	112.705	113.013		144.47	138.294	113.366	117.328	128.587
					129.174	108.925	124.893	104.938	120.875		150.932	108.181	124.941	117.177	116.907
					91.9098	117.695	138.818	116.319	125.943		100.233	131.03	133.439	121.568	132.268
					147.388	119.378	133.145	100.268	154.971		163.315	122.944	131.6	111.563	166.238
					152.102	102.812	169.362	118.587	115.818		170.228	128.898	171.171	141.166	122.603
					131.841	106.803	122.759	119.324	139.655		146.524	120.513	150.155	125.208	156.002
					113.359	109.963	112.424	139.153	106.086		132.544	126.034	121.392	143.533	122.356
					120.939	106.931	107.052	121.147	94.7285		132.517	133.927	121.439	124.196	118.279
					124.532	108.162	168.359	122.209	120.86		132.95	121.169	169.829	133.707	128.681
					137.351	105.115	145.711	87.0516	113.674		162.411	129.1	140.061	108.814	126.591
					161.804	109.828	112.717	156.266	128.056		165.647	121.839	123.687	167.754	153.109
					124.12	133.115	123.353	114.317	114.174		139.901	139.011	126.558	117.604	127.772
					121.425	149.369	130.412	143.574	115		131.982	162.719	143.446	149.233	124.992
					114.256	158.482	91.0986	93.5223	133.912		124.577	159.017	104.967	99.424	141.082
					122.325	124.876	161.546	133.21	102.215		127.997	127.359	170.75	146.273	110.315
					116.484	130.419	138.075	111.958	102.989		136.981	151.833	155.763	121.496	125.551
					106.531	105.541	124.096	97.7827	141.685		110.006	123.098	131.899	116.745	141.725
					105.219	147.974	111.16	175.972	186.155		124.907	145.98	114.345	201.872	203.776
					130.572	105.478	132.446	152.095	139.416		135.502	126.28	141.792	164.524	148.62
					133.592	132.023	109.422	121.123	125.36		139.029	148.74	114.889	125.621	152.038
					143.527	106.873	123.069	154.333	132.188		148.301	121.015	125.888	166.418	139.543
					140.801	103.694	110.116	90.0776	136.639		139.69	117.67	119.685	108.496	155.746
					117.967	129.993	106.153	101.423	106.398		127.357	135.608	115.799	101.698	122.231
					161.419	126.114	118.486	118.069	182.041		160.08	134.168	140.143	121.159	196.163
					159.328	135.28	109.689	133.234	150.739		160.844	151.207	120.507	148.145	158.539
					133.847	191.498	109.16	110.7	142.269		145.56	195.025	124.092	119.709	152.39
					145.574	118.591	88.6145	111.792	120.572		155.43	130.714	96.2281	129.865	122.584
					123.804	102.411	115.439	143.713	122.103		133.358	123.856	127.781	144.571	128.399
					128.034	134.067	148.113	148.85	131.418		140.045	143.609	163.61	147.291	144.741
					124.867	152.152	118.039	128.884	131.097		149.654	166.362	126.244	151.886	144.934
					137.067	114.517	147.058	124.326	118.394		141.854	129.571	148.755	135.239	121.157
					119.167	105.261	109.187	125.303	124.457		133.934	121.354	122.399	137.315	137.99
					122.625	93.0687	114.801	154.702	148.035		135.941	110.167	122.69	158.286	154.598
					130.311	131.391	126.849	97.4032	128.655		140.151	136.773	139.871	117.246	133.717
					117.918	120.462	139.313	119.387	109.699		121.642	140.362	154.775	127.439	108.654
					116.787	116.988	131.521	96.0117	130.903		125.548	120.026	139.099	101.075	134.005
					179.124	131.863	101.12	129.638	114.373		171.467	152.359	117.763	147.767	119.791
					117.453	168.508	146.211	88.8906	112.607		117.717	166.606	160.126	100.537	114.67
					124.679	126.189	164.804	116.545	113.622		139.327	125.967	171.992	131.557	129.84
					120.039	99.2827	139.794	89.5936	139.787		126.595	109.403	142.244	106.651	160.155
					108.548	127.692	111.178	129.615	131.651		120.209	123.839	117.084	145.524	136.32
					104.932	157.716	103.206	129.018	113.473		111.841	170.81	127.355	129.706	116.132
					113.466	111.564	122.091	114.408	148.416		119.027	129.304	129.753	129.159	149.931
					97.9771	126.032	138.992	129.836	138.7		115.389	131.549	156.154	132.285	149.125
					107.73	81.7903	106.571	110.973	99.225		114.979	102.114	125.541	125.821	116.416
					106.961	113.634	146.949	176.856	120.44		114.194	118.512	159.602	172.898	133.028
					157.501	139.966	130.086	114.451	127.511		164.012	150.147	153.509	133.584	135.581
					129.04	109.04	118.6	106.399	120.565		143.299	115.191	146.578	124.717	130.942
					140.67	101.99	118.06	109.12	140.365		152.415	121.214	147.57	113.817	147.814
					138.857	103.331	97.788	134.436	112.308		144.49	111.93	108.738	142.743	126.777
					134.527	101.309	117	124.115	113.241		151.573	122.536	129.521	133.22	132.287
					130.098	133.411	144.05	133.926	125.862		130.757	139.51	143.815	145.987	133.682
					112.42	111.26	131.868	129.931	118.019		139.504	112.246	135.268	145.932	121.225
					133.722	100.245	104.283	124.797	182.175		136.476	126.33	115.539	133.351	182.616
					112.611	132.094	105.237	109.392	127.116		125.756	152.901	120.756	133.404	136.737
					164.067	106.457	136.246	106.387	111.253		187.186	118.279	141.774	113.823	110.564
					144.725	106.573	137.924	101.399	135.081		153.561	111.947	142.208	105.008	139.668
					119.826	127.143	113.2	120.852	119.035		127.371	143.463	119.858	138.438	126.178
					128.235	90.6982	107.445	158.851	153.763		152.974	98.682	118.879	170.498	166.434
					154.276	125.464	125.521	93.3073	130.156		146.778	124.8	146.138	95.3925	127.228
					133.712	125.471	200.784	126.374	92.8535		143.636	145.659	203.041	143.858	103.11
					119.228	128.965	149.949	176.637	117.301		127.199	145.555	158.095	190.773	133.077
					113.607	133.181	149.556	104.964	98.7399		135.854	137.127	170.029	124.751	122.043
					141.989	125.6	112.423	90.8439	121.716		147.155	129.794	130.626	100.831	127.828
					115.686	119.073	174.473	117.221	107.093		122.34	129.25	178.716	119.505	124.3
					119.453	117.079	117.608	129.99	103.007		128.987	131.376	122.588	141.956	111.108
					121.865	106.122	143.168	150.476	121.755		132.45	119.213	153.356	172.239	127.836
					119.479	144.244	103.863	110.162	121.266		131.077	146.091	121.513	121.471	131.693
					98.6952	131.018	122.938	145.706	118.414		107.43	122.365	126.238	146.425	131.277
					136.761	121.734	112.325	123.7	153.19		143.772	131.048	119.292	138.591	152.98
					142.92	99.3476	115.741	138.807	131.002		154.746	108.483	120.183	153.92	136.725
					147.332	145.27	100.091	118.426	113.002		155.482	143.161	105.558	141.397	130.075
					137.698	111.483	118.063	117.583	102.363		149.786	111.359	136.006	129.165	113.413
					123.139	110.823	106.167	129.437	168.04		133.145	123.433	115.764	145.809	158.777
					104.584	129.996	92.1639	169.344	117.073		112.628	130.874	103.355	177.755	128.97
					108.348	126.71	130.845	113.893	111.616		109.547	136.65	140.949	126.879	118.133
					119.657	93.8679	103.104	139.098	100.734		118.759	109.019	108.945	145.038	109.927
					145.873	128.275	88.9679	132.27	122.604		153.933	140.364	98.5368	149.596	149.802
					147.431	104.584	109.06	141.956	139.858		149.209	121.021	113.144	136.743	161.569
					137.127	149.68	128.104	162.282	126.391		139.372	144.978	125.996	165.044	138.754
					108.225	143.385	197.076	115.245	141.37		122.387	145.966	185.063	120.806	166.427
					131.454	145.026	123.051	105.871	128.794		141.526	151.007	147.124	130.449	130.274
					117.211	117.504	91.9407	151.06	110.019		140.259	128.09	104.862	158.278	127.919
					113.294	132.945	137.828	143.188	113.773		126.798	144.86	146.825	157.024	122.229
					118.948	126.688	89.7354	110.741	113.099		127.276	140.757	101.244	121.579	115.168
					111.788	122.605	154.421	88.8464	136.308		130.621	126.547	152.83	97.4257	137.322
					112.437	115.536	114.53	135.682	103.603		127.885	132.555	122.663	139.638	120.423
					140.856	123.44	105.374	144.583	105.677		149.332	149.338	128.804	161.879	113.97
					112.409	127.897	124.932	113.916	113.201		127.627	133.485	126.054	113.102	120.945
					121.499	124.915	132.113	124.205	133.675		147.319	138.878	140.16	141.98	155.671
					130.131	120.349	100.979	133.852	110.146		144.23	126.748	109.538	133.07	125.556
					147.923	111.659	138.107	173.505	146.002		151.204	129.198	144.438	172.699	157.763
					118.686	123.411	112.379	96.2712	120.692		128.716	125.04	129.924	104.284	125.357
					117.341	113.629	128.344	138.636	136.289		140.326	127.221	133.027	146.868	151.856
					161.787	125.33	161.627	127.82	120.661		162.936	139.335	165.796	141.449	118.613
					141.269	151.28	112.87	117.28	142.417		151.492	152.459	135.072	125.547	144.186
					149.986	177.133	149.968	132.502	131.907		165.029	182.298	151.564	144.522	147.28
					113.046	113.735	89.477	153.619	101.894		127.226	120.751	111.76	162.408	120.756
					119.74	103.724	116.639	106.932	142.398		125.631	126.593	129.011	110.27	157.06
					122.568	124.733	176.401	126.885	128.52		143.257	135.089	176.197	134.088	144.903
					137.839	129.689	82.4725	117.198	125.733		144.712	149.144	98.6028	119.804	137.936
					113.933	106.502	197.196	109.924	100.62		127.579	121.329	202.534	128.894	112.923
					110.324	118.124	111.529	121.515	127.548		127.374	116.714	135.525	130.327	134.896
					126.123	122.72	151.817	125.538	135.092		146.396	146.389	160.574	135.727	144.398
					113.886	110.164	106.835	138.822	117.48		126.446	131.09	115.333	158.511	131.2
					120.6	110.425	139.61	148.938	119.811		124.956	117.098	155.542	150.342	126.824
					130.966	104.415	117.328	100.304	132.466		131.312	122.092	134.637	105.258	143.171
					136.958	137.685	127.54	133.051	114.509		131.499	138.856	127.692	140.135	122.811
					127.519	145.252	105.593	141.904	122.931		121.956	162.991	108.191	142.328	139.065
					121.63	114.132	145.442	93.0272	96.8197		128.186	130.205	150.957	112.29	115.466
					124.846	125.107	139.532	120.768	155.087		136.14	145.15	141.611	124.619	161.322
					120.822	124.388	119.855	105.609	134.852		126.356	139.75	125.643	105.949	153.85
					146.793	121.115	170.666	129.546	119.553		152.973	136.168	176.889	145.61	131.8
					110.895	105.108	104.702	119.684	128.158		121.594	110.513	113.279	131.818	151.339
					110.499	114.95	119.997	126.176	90.3594		124.176	127.127	135.146	129.816	104.707
					141.084	107.287	150.792	128.084	144.692		147.372	117.331	164.904	135.962	143.271
					104.146	166.363	135.697	126.149	158.867		118.466	170.974	141.507	122.994	155.591
					110.056	121.711	104.589	125.555	160.11		124.956	121.961	139.084	132.844	161.906
					144.883	130.502	125.598	143.678	152.434		161.08	148.609	138.127	150.007	157.324
					110.91	137.361	137.709	118.701	104.76		120.257	148.729	140.783	133.331	121.46
					161.064	103.204	126.935	123.431	105.117		156.022	118.797	130.824	133.733	119.563
					128.711	112.362	124.697	128.413	154.894		133.22	117.003	136.2	135.688	162.608
					100.853	101.418	112.183	139.876	106.245		116.109	132.089	125.585	141.832	109.543
					126.703	149.346	121.106	117.413	101.351		138.664	156.672	130.648	126.59	112.581
					109.443	151.689	118.888	95.1259	168.225		125.508	159.893	125.319	106.089	169.966
					122.902	120.727	112.432	138.083	108.729		138.315	134.047	129.717	165.98	124.682
					86.8428	107.164	131.855	119.978	128.158		95.5234	109.922	148.649	133.878	128.086
					128.286	123.411	107.333	142.513	121.058		133.157	132.587	127.566	144.923	142.764
					136.787	112.367	102.496	110.321	115.873		138.954	130.869	119.631	127.704	124.585
					117.512	133.303	129.417	149.434	103.942		124.793	142.513	134.747	153.204	127.081
					138.698	146.648	131.133	118.049	115.621		146.99	141.212	143.182	115.667	128.688
					107.851	148.972	116.635	128.953	101.829		116.046	161.413	123.879	136.277	110.152
					124.508	107.294	133.399	116.159	115.552		130.127	127.483	145.132	121.403	125.624
					115.993	171.365	120.069	98.7743	121.45		132.567	178.13	136.426	111.436	137.285
					157.335	125.827	115.348	126.299	145.329		153.032	136.569	123.502	138.081	146.559
					129.877	120.544	111.631	109.555	147.437		130.09	128.428	122.044	121.323	152.092
					114.09	98.2419	108.111	115.363	135.189		121.381	112.709	114.515	122.603	137.97
					108.065	136.978	110.31	139.342	102.739		126.547	146.1	125.97	159.605	123.977
					106.659	98.864	111.341	119.759	146.238		113.855	101.362	113.83	135.633	146.508
					107.709	132.461	129.666	124.608	120.199		123.029	134.414	131.313	134.859	139.228
					116.82	161.442	155.206	127.017	108.201		132.386	158.687	163.275	128.496	115.506
					129.973	116.562	117.259	145.1	103.751		144.781	127.341	128.702	152.866	117.958
					135.141	102.188	95.823	152.621	106.813		150.891	105.054	108.46	163.842	119.448
					135.221	133.194	157.632	108.888	126.471		147.373	138.36	165.301	120.333	131.421
					140.971	106.878	115.296	135.306	147.832		139.407	111.692	125.496	146.133	158.671
					139.463	137.622	111.019	108.959	105.549		150.016	148.694	124.56	112.001	114.437
					116.298	108.732	134.388	116.275	122.042		132.927	127.772	146.508	120.677	134.159
					171.611	113.334	104.042	111.907	105.935		172.771	128.407	119.652	136.263	118.921
					138.012	112.094	97.8043	123.301	113.036		142.708	118.733	101.474	119.812	121.325
					104.276	120.82	122.6	141.304	107.832		114.587	136.697	146.394	151.366	118.964
					142.864	87.4776	99.6488	130.503	118.32		161.115	96.4143	106.579	134.879	130.63
					144.58	119.574	166.628	100.549	134.988		151.691	138.463	184.164	108.676	134.362
					144.331	129.488	127.144	123.058	151.737		156.649	130.12	141.685	140.929	156.837
					135.188	129.167	151.083	104.283	129.216		136.896	139.737	157.431	120.96	141.234
					109.755	111.384	96.906	135.99	109.961		115.271	130.116	111.547	138.585	123.444
					117.954	117.142	97.2342	108.027	129.684		131.109	124.86	111.344	116.622	133.708
					116.49	115.07	89.2165	117.699	129.058		128.59	128.899	100.507	127.813	135.913
					128.672	108.397	134.658	88.4601	99.2409		132.761	112.632	139.602	110.101	104.184
					106.798	118.101	131.837	133.859	115.694		120.692	126.377	150.524	137.987	123.414
					118.328	154.613	109.509	120.912	118.979		120.865	153.671	129.933	125.714	128.092
					126.087	119.187	111.31	94.5819	130.746		131.099	132.426	111.671	100.041	150.081
					122.096	143.288	133.646	131.331	118.348		123.577	143.483	150.469	125.121	139.612
					174.296	100.138	97.0271	93.0844	126.489		179.612	105.925	112.05	101.548	154.76
					94.0214	150.505	125.146	105.157	128.675		106.648	153.12	125.054	112.639	127.93
					159.117	124.155	138.102	123.72	156.155		153.473	134.364	151.801	128.43	162.808
					126.281	115.809	132.717	112.69	110.365		129.515	128.998	147.748	124.014	121.368
					100.124	101.964	123.684	154.126	137.254		129.055	110.915	144.321	156.443	143.911
					170.234	124.684	114.693	170.062	110.851		166.071	137.856	120.099	183.362	131.519
					154.91	107.394	139.605	122.39	109.068		166.714	122.102	132.419	136.809	131.431
					143.199	116.179	149.854	125.996	117.744		142.721	135.785	149.146	140.835	116.208
					105.586	107.015	118.993	115.284	120.978		107.045	130.137	133.231	124.957	125.883
					105.946	97.7991	130.098	96.9221	116.541		113.877	104.944	123.028	103.601	138.225
					126.684	112.697	80.7641	116.274	103.448		142.336	120.703	97.634	126.002	107.953
					132.875	115.176	131.221	109.887	103.452		142.632	138.158	143.441	117.743	109.909
					110.43	112.215	100.82	100.671	107.593		116.974	114.514	104.987	116.774	119.558
					117.194	142.918	120.521	102.345	131.912		124.169	158.227	122.934	116.678	143.364
					120.349	146.726	120.658	127.601	155.958		137.849	150.33	134.253	135.499	164.524
					84.8312	108.905	91.3885	103.79	100.056		100.115	117.174	102.09	110.241	112.349
					139.591	95.9678	141.788	142.278	97.8953		158.311	96.6536	146.193	149.87	125.046
					91.4219	113.279	138.087	95.6895	130.117		121.326	123.736	146.874	106.784	139.487
					145.293	116.086	116.6	137.796	146.999		137.982	128.402	133.091	142.101	149.903
					126.644	122.924	113.801	166.445	138.558		140.728	130.623	123.963	169.834	143.35
					135.985	100.09	130.687	139.45	112.032		145.269	113.868	148.857	140.926	124.219
					114.644	118.391	126.707	120.209	133.356		127.525	135.692	131.524	140.79	127.904
					99.2518	93.2038	130.197	109.894	144.539		110.596	117.438	141.271	113.354	147.796
					105.196	113.322	166.888	108.703	97.2299		116.89	119.241	178.585	117.035	117.683
					133.607	158.007	144.299	121.072	91.5201		137.36	170.554	145.858	130.557	101.732
					120.685	104.93	176.034	96.4731	111.824		142.498	116.169	179.343	103.354	117.918
					135.403	153.786	135.635	104.518	106.364		146.961	147.266	136.324	123.044	104.325
					174.277	118.894	148.67	110.585	120.893		184.331	125.951	150.805	119.202	127.301
					127.241	134.246	119.12	141.004	125.002		137.779	149.887	121.841	151.215	144.252
					122.055	116.133	103.274	129.508	108.786		127.801	121.261	119.852	137.91	121.076
					152.973	143.231	121.192	133.53	170.85		164.142	157.646	126.55	146.592	181.122
					148.935	100.151	125.98	107.787	128.926		154.79	127.006	141.259	123.999	127.374
					117.759	161.375	131.222	113.51	148.578		139.033	157.66	137.186	124.693	150.652
					108.663	127.825	120.089	136.223	131.408		118.68	150.472	120.015	144.732	156.049
					105.147	121.255	124.577	116.445	99.7043		125.541	134.715	144.857	135.043	103.155
					104.504	98.7891	112.175	126.8	107.448		122.339	113.118	131.691	137.504	115.938
					160.015	123.223	108.864	108.282	109.042		166.225	121.046	117.091	111.96	127.286
					120.793	110.556	122.795	140.87	127.682		130.242	120.377	130.025	157.019	149.182
					106.378	122.544	126.381	132.948	114.147		129.373	138.906	131.914	152.161	113.844
					107.46	181.904	129.455	159.684	138.619		112.107	187.632	139.897	166.45	145.774
					114.836	127.678	130.236	126.18	115.141		129.54	131.806	138.95	147.13	121.829
					131.549	123.95	115.118	121.037	82.348		142.194	139.829	131.878	136.612	89.8096
					141.915	134.392	96.102	168.568	149.489		153.133	134.303	100.535	171.589	158.939
					141.201	127.695	105.489	143.751	99.3072		148.099	141.033	112.704	142.164	111.696
					108.618	113.741	137.193	91.0166	148.645		117.737	130.846	141.679	107.935	160.12
					147.348	151.515	101.041	137.334	129.536		153.087	166.566	110.949	136.605	132.063
					132.468	121.343	130.705	107.187	116.185		151.732	139.482	136.986	115.598	126.513
					142.297	146.887	159.723	121.456	117.16		157.454	162.871	169.669	123.827	135.721
					105.638	93.3142	118.094	101.356	112.652		122.247	117.614	123.745	118.853	131.213
					130.695	122.995	108.574	141.84	103.205		145.367	137.063	124.576	152.375	111.047
					134.174	128.374	206.304	111.516	137.65		148.024	138.851	212.592	117.417	150.6
					134.269	122.965	141.2	117.303	136.569		148.484	125.369	150.722	114.833	149.92
					130.626	161.268	131.713	106.837	114.063		133.735	172.942	152.457	132.201	117.09
					110.361	128.412	115.362	130.789	145.487		120.58	126.31	114.653	142.324	156.373
					116.776	117.157	100.207	109.895	105.4		142.736	131.723	115.057	124.353	109.901
					108.705	125.065	115.921	113.951	122.54		129.837	145.103	135.158	123.976	134.266
					125.739	137.415	132.587	127.94	126.627		140.178	149.419	132.851	135.818	144.271
					118.761	152.795	124.905	120.687	157.638		120.782	152.234	138.042	134.92	163.659
					104.564	94.9093	121.226	128.293	147.84		114.178	101.895	129.577	134.842	158.318
					107.975	119.454	135.872	123.178	139.066		126.339	123.059	143.698	127.908	144.195
					138.512	130.982	126.676	106.897	110.717		138.106	152.743	140.061	121.457	116.98
					119.478	101.082	141.74	108.467	100.034		126.98	111.875	145.573	112.704	116.388
					185.277	121.251	110.264	150.022	143.22		183.361	137.649	114.061	150.751	156.34
					122.144	112.861	125.36	141.834	135.954		136.635	123.585	145.949	163.453	151.095
					119.801	122.02	111.217	135.822	119.098		141.236	130.732	136.185	144.142	131.648
					118.291	141.49	121.494	133.949	111.655		135.019	156.916	133.832	145.733	129.928
					131.989	111.682	163.589	141.541	148.282		152.427	123.453	169.174	145.416	156.226
					119.242	131.727	128.733	150.581	151.482		128.845	138.929	131.699	166.009	161.924
					127.742	131.024	112	127.734	131.185		145.495	132.487	126.591	137.762	136.062
					120.828	95.0648	110.405	171.005	122.242		125.048	108.088	121.222	176.998	128.676
					112.457	113.109	132.846	104.738	96.4158		128.839	136.181	157.383	111.845	110.868
					130.308	131.361	118.128	146.366	158.326		128.922	136.603	141.616	149.544	173.536
					150.121	110.695	167	114.806	126.261		149.408	128.741	173.689	138.535	147.318
					116.098	122.53	150.49	112.985	106.173		114.073	131.597	146.893	133.545	126.051
					134.092	129.38	94.7787	113.554	119.446		138.709	141.453	120.144	127.003	135.866
					115.213	125.301	127.312	156.606	99.2332		135.739	142.699	134.083	160.601	112.58
					111.347	116.194	106.065	135.176	144.731		127.065	128.823	117.895	137.159	150.683
					133.866	139.743	104.511	134.573	93.3518		145.071	141.699	123.795	132.832	106.31
					104.706	115.892	124.095	147.347	159.403		124.445	121.848	129.425	175.474	153.582
					99.5437	146.639	144.693	130.225	130.207		106.507	153.128	162.693	136.106	132.724
					105.807	93.7848	110.086	137.822	143.728		123.291	96.888	122	139.167	148.09
					140.397	144.999	99.3234	150.201	89.2788		139.893	151.066	101.749	150.65	107.831
					114.041	111.783	115.809	105.468	135.609		131.32	126.958	129.99	132.204	135.422
					136.601	132.747	100.614	116.031	124.587		147.012	142.539	111.615	122.989	146.902
					142.194	116.917	121.138	132.115	156.617		136.909	121.732	136.158	139.638	164.499
					113.469	112.975	109.419	118.802	141.205		135.182	126.601	121.47	123.09	142.987
					166.872	165.335	140.284	123.982	144.387		168.448	174.483	130.957	147.194	154.548
					101.517	126.533	114.244	140.414	130.136		108.268	144.983	139.358	163.369	134.615
					152.984	104.657	138.708	97.2816	112.801		150.713	111.082	149.685	105.893	123.934
					110.49	112.418	107.678	120.42	137.542		123.317	121.256	128.108	138.323	144.78
					115.996	138.145	94.7465	137.241	203.408		127.095	155.195	113.775	140.075	218.233
					107.439	121.904	138	112.583	96.7771		122.04	124.323	139.377	114.401	113.717
					103.255	117.288	167.604	179.314	122.314		121.391	138.858	159.523	184.25	137.376
					145.735	95.8512	96.8068	102.911	126.95		151.678	108.178	106.955	110.993	130.687
					175.936	126.754	124.227	150.875	106.856		174.495	126.058	131.879	178.195	116.722
					124.844	133.877	125.697	93.0121	114.036		145.184	147.268	129.555	116.014	124.187
					161.514	141.854	124.765	116.468	132.817		166.489	149.677	125.722	133.686	143.634
					104.148	150.256	101.675	123.6	99.7411		113.722	152.774	110.908	129.859	111.679
					80.5376	92.0985	126.508	189.307	130.859		90.2508	107.431	122.135	202.142	137.966
					101.132	114.238	130.35	159.495	117.156		113.238	124.252	135.834	155.551	131.219
					106.92	100.018	125.334	127.067	158.119		124.691	126.904	126.746	135.243	157.413
					92.952	128.707	110.799	107.514	101.367		121.608	137.449	120.71	125.395	104.522
					158.776	129.271	115.956	111.79	114.764		156.999	131.653	126.164	123.394	122.434
					126.515	114.142	132.854	126.793	119.81		131.902	124.742	153.882	142.032	126.748
					121.11	154.758	136.886	130.479	134.645		128.172	163.79	142.929	133.641	129.124
					120.527	122.17	112.08	147.292	126.857		125.8	135.518	125.835	142.306	147.182
					134.169	121.878	114.725	140.049	132.475		134.993	135.573	126.416	144.196	146.988
					143.079	99.9113	102.722	111.565	111.795		158.278	109.764	126.36	122.678	121.06
					116.71	125.243	116.336	137.032	121.369		119.753	131.687	126.894	151.67	141.444
					119.637	130.828	129.77	136.932	121.262		126.74	143.083	144.112	136.157	132.434
					158.099	97.3766	125.397	109.333	105.057		158.674	102.084	136.044	110.566	111.762
					114.778	152.399	120.815	126.013	121.851		115.13	153.831	132.74	142.061	128.525
					93.5036	140.649	168.649	124.62	128.704		108.954	149.868	179.53	145.117	145.214
					105.086	103.354	131.051	160.457	159.199		118.445	120.08	136.059	165.077	157.539
					115.397	114.654	118.031	126.129	99.598		136.56	121.886	129.575	142.139	121.352
					109.443	127.9	117.623	99.6793	147.366		123.574	133.916	120.231	110.36	152.759
					130.725	120.425	140.841	129.992	160.701		142.785	135.197	142.61	135.317	155.352
					117.37	126.749	136.897	140.141	139.146		131.776	138.308	132.12	159.94	139.234
					122.113	145.932	122.067	109.567	143.215		135.406	154.673	124.052	126.851	152.253
					137.638	128.048	121.52	139.562	119.121		152.752	141.373	125.393	148.558	126.873
					107.319	149.741	122.273	101.989	124.481		125.784	161.403	140.22	108.236	132.794
					120.679	128.348	116.958	144.1	102.327		135.134	140.189	130.139	146.379	121.012
					125.561	104.205	138.604	149.491	136.364		126.769	120.575	140.379	159.973	145.436
					148.365	105.292	149.159	110.199	153.37		153.163	108.264	136.617	118.853	157.821
					117.928	150.756	107.57	147.3	128.953		127.602	161.374	118.8	143.046	127.332
					113.168	107.067	95.0827	207.52	93.8251		127.073	112.838	110.908	221.011	112.809
					101.77	129.091	159.481	112.702	122.574		113.861	127.669	170.413	125.8	129.81
					122.115	162.887	147.015	120.957	117.148		139.033	173.788	145.48	136.316	128.918
					151.071	121.146	120.338	124.753	95.5647		168.245	123.856	135.537	146.001	122.651
					116.107	112.862	105.309	101.816	106.651		120.053	121.758	119.507	123.699	115.101
					165.672	153.483	113.564	116.053	95.8149		172.708	164.021	117.728	120.662	113.596
					137.405	146.955	135.735	105.5	128.701		137.671	142.276	146.288	128.516	141.289
					160.039	145.359	141.525	122.355	114.605		171.627	148.314	148.652	139.632	134.307
					124.725	114.134	107.148	141.242	89.149		146.07	111.517	112.43	154.649	96.916
					119.725	144.718	132.29	146.878	100.317		137.93	168.355	136.119	160.819	115.723
					153.915	125.004	121.505	116.669	128.509		148.18	129.614	136.447	131.11	128.314
					114.192	124.713	123.082	98.1685	139.648		131.386	135.519	129.423	119.658	144.775
					120.281	121.827	100.46	160.838	94.7143		133.516	127.787	110.463	163.054	94.9201
					128.687	110.194	92.8996	130.475	116.71		134.002	118.157	108.199	142.521	120.225
					104.066	116.248	131.026	126.062	137.024		117.166	144.3	128.791	132.216	144.244
					190.647	109.927	130.058	131.956	128.985		194.194	120.029	129.84	140.258	137.46
					95.6852	184.26	125.583	151.239	125.028		117.092	189.649	127.35	159.286	129.549
					135.26	127.829	135.067	133.946	112.015		131.442	146.212	144.367	138.57	117.578
					96.6054	164.338	125.598	148.562	111.9		122.929	175.595	135.884	169.73	116.602
					146.955	137.55	105.52	116.802	118.864		154.693	143.603	116.654	120.751	127.905
					104.483	109.399	176.171	109.071	110.286		121.96	119.895	169.948	117.956	128.469
					128.772	116.345	138.391	91.4991	126.203		141.744	131.14	153.114	103.868	132.957
					125.834	104.518	138.328	98.617	107.28		140.437	121.402	154.492	101.832	120.159
					113.524	119.8	113.589	157.919	123.258		124.384	129.338	128.079	174.797	143.619
					94.2259	117.962	133.138	123.971	130.246		112.66	136.496	136.983	137.384	141.907
					109.948	131.435	108.582	131.745	141.12		117.691	139.476	128.196	152.799	159.27
					149.175	120.28	109.009	119.988	107.733		160.987	130.089	121.158	121.871	120.841
					128.742	126.998	106.541	165.833	173.082		137.489	148.158	119.052	185.605	179.625
					124.532	148.184	106.304	117.688	178.331		134.612	160.146	107.902	129.576	192.561
					142.038	135.56	107.24	93.7805	113.406		159.584	149.811	117.241	108.834	124.229
					137.817	108.396	126.782	128.703	125.151		144.791	120.239	126.029	138.944	143.688
					103.43	108.215	156.146	106.011	123.537		117.418	124.97	174.004	110.821	129.303
					129.886	115.737	130.072	112.474	127.994		135.782	132.922	139.589	125.637	137.221
					141.024	153.337	161.431	145.891	141.474		166.221	156.805	164.856	147.469	148.8
					100.031	137.936	125.047	96.3726	158.956		100.377	142.254	130.941	107.526	152.432
					141.803	108.251	104.887	111.073	126.613		154.418	118.186	118.542	119.608	131.37
					124.625	108.452	98.4981	108.782	154.235		121.164	131.074	117.678	113.378	157.932
					140.906	94.1268	123.341	145.813	126.99		138.383	112.115	133.694	149.224	137.765
					136.255	117.004	109.29	124.278	119.848		140.203	135.181	123.946	131.53	132.602
					131.28	162.765	137.286	137.69	121.379		123.887	166.739	149.965	143.233	123.709
					119.752	113.845	82.6803	132.08	100.632		121.901	111.806	93.1028	130.867	122.365
					149.969	108.557	123.202	101.328	152.429		148.245	109.575	131.284	128.055	172.689
					132.115	144.34	132.051	116.888	115.639		133.415	155.531	137.51	112.403	140.925
					160.106	90.6902	118.432	105.396	113.899		155.434	105.159	134.711	124.134	128.317
					141.525	134.985	148.787	123.228	101.635		143.32	142.086	160.135	131.784	112.798
					112.933	123.058	132.866	84.2139	144.909		129.731	132.238	143.754	93.1569	144.941
					126.362	139.051	126.619	126.445	111.563		145.367	151.256	142.209	145.043	123.496
					115.864	116.873	85.982	119.049	123.233		119.432	129.89	99.993	127.235	127.192
					99.7361	143.661	99.7234	116.345	191.999		111.385	155.936	114.628	124.882	180.774
					110.738	126.289	113.236	95.8629	144.315		130.565	147.856	130.687	109.926	156.91
					128.392	114.685	96.1705	131.42	135.596		134.186	110.871	120.119	139.806	129.084
					117.953	117.743	120.882	129.648	116.282		140.281	140.021	134.923	144.147	128.033
					105.819	108.537	135.364	132.482	114.785		109.569	119.508	147.563	134.69	134.541
					115.431	131.791	120.285	110.321	127.932		118.875	140.774	130.325	126.192	148.714
					114.46	115.999	129.952	145.483	170.485		119.249	123.785	143.089	133.174	175.403
					137.852	154.307	118.473	121.366	147.284		150.185	144.626	145.594	146.024	152.931
					133.696	152.847	114.335	119.807	128.339		136.844	152.855	114.556	143.366	146.489
					103.704	126.85	153.272	152.677	147.789		125.614	139.332	155.456	153.88	161.039
					125.041	98.7742	94.7049	94.5037	120.082		129.091	114.742	102.555	102.154	138.79
					145.799	111.723	106.892	137.158	109.881		156.552	127.741	117.242	145.235	120.916
					98.1345	109.128	137.957	143.769	150.06		110.493	126.481	144.021	145.61	146.262
					105.492	113.922	95.4242	114.733	112.887		111.746	126.623	103.857	140.834	125.834
					127.884	122.608	113.001	115.665	140.199		133.359	124.456	130.493	125.655	148.481
					132.399	180.397	114.188	126.773	114.25		148.689	175.648	126.501	137.936	119.283
					120.69	107.233	135.506	126.059	108.692		133.077	116.301	133.885	136.77	121.556
					131.069	133.115	110.491	107.552	101.17		143.632	139.706	116.001	137.142	109.498
					115.328	164.588	145.079	111.808	90.9845		137.209	151.621	156.315	121.621	91.488
					108.94	151.131	119.433	130.275	112.298		124.468	176.575	123.133	136.536	118.011
					128.173	120.179	91.992	135.445	128.874		135.602	128.455	99.9964	147.93	135.666
					105.497	135.083	126.865	133.127	133.239		111.767	146.567	144.751	147.322	159.983
					118.884	127.635	135.03	144.274	106.781		132.489	136.099	140.747	143.846	124.292
					103.522	133.155	125.687	102.686	105.767		115.049	149.908	135.484	106.151	123.389
					126.496	133.779	117.725	139.076	113.414		138.685	135.632	137.599	149.768	124.223
					142.975	104.267	125.419	119.828	101.108		160.957	120.449	139.205	127.84	110.976
					100.979	137.97	106.128	113.132	118.712		115.919	134.948	121.322	135.043	119.768
					102.52	161.917	172.764	99.3477	135.784		111.084	175.334	177.868	109.207	147.219
					143.956	106.688	116.796	132.51	131.259		163.32	122.929	126.467	138.662	134.289
					136.861	129.453	110.695	144.532	113.337		158.151	140.802	127.363	149.656	138.5
					166.448	120.248	100.185	116.218	115.119		188.479	140.343	111.953	138.844	115.538
					115.74	154.104	113.599	126.969	134.293		127.944	169.208	139.722	128.523	134.358
					120.298	134.219	118.735	122.925	99.2566		119.255	133.633	126.589	131.402	119.437
					111.747	120.124	162.887	96.9351	103.902		116.9	125.112	172.966	112.232	112.148
					114.217	112.779	124.455	135.208	153.337		133.881	135.776	126.545	135.574	161.086
					136.239	115.39	111.649	109.954	113.278		134.212	130.362	125.587	120.531	118.245
					116.431	120.175	108.246	114.746	120.806		122.466	130.482	125.597	119.581	116.842
					106.001	118.442	122.482	87.0919	152.368		117.489	124.685	136.786	100.118	157.89
					116.547	166.03	121.885	113.232	118.566		120.886	173.104	139.332	117.705	120.444
					120.822	119.635	136.729	121.482	128.361		129.006	133.299	141.348	132.731	140.307
					139.146	126.588	125.633	124.816	112.567		153.436	138.662	134.593	129.007	116.631
					128.372	97.7213	109.14	124.999	128.567		149.028	113.031	125.818	119.481	144.291
					116.844	152.154	114.599	119.12	123.025		127.765	155.487	125.739	128.455	133.021
					115.426	127.283	134.345	95.9205	141.689		121.513	136.788	144.245	101.401	147.877
					132.407	108.354	112.507	98.095	113.995		160.667	121.208	129.317	104.553	125.361
					128.363	115.901	92.9106	94.3631	121.51		144.241	136.201	117.764	99.1544	146.764
					112.252	108.66	118.514	100.452	124.353		121.566	112.537	131.124	114.817	134.642
					150.351	106.311	122.378	127.052	144.414		146.368	112.914	138.989	137.667	159.106
					152.209	141.186	132.427	181.734	135.03		161.707	149.029	134.495	190.338	155.686
					127.125	114.161	138.665	109.686	131.418		134.749	133.329	145.257	122.965	128.322
					119.206	150.219	131.833	113.921	136.525		125.652	152.979	147.049	120.119	145.71
					121.053	117.041	146.411	123.5	119.065		125.982	117.49	150.84	133.773	120.545
					100.807	127.007	120.348	109.356	112.13		114.285	132.692	130.754	115.456	119.335
					177.268	91.4295	119.604	114.055	127.449		194.054	104.805	139.047	130.485	136.196
					92.2872	123.951	128.571	119.473	121.771		111.59	130.903	143.709	132.468	138.871
					172.646	136.079	112.56	105.123	129.793		163.984	154.045	127.776	120.93	150.087
					105.547	106.52	122.313	146.648	93.4662		125.944	127.518	142.266	152.253	100.586
					120.072	140.501	155.67	116.64	138.323		132.296	147.429	172.283	137.491	148.938
					100.929	112.454	98.7413	128.947	104.437		104.258	121.049	116.986	133.584	126.375
					118.442	136.046	147.176	120.249	125.844		133.259	143.733	141.33	128.57	132.225
					118.777	117.65	118.715	136.248	137.868		134.203	126.674	125.833	145.664	149.711
					126.781	113.804	114.158	151.793	96.4234		132.827	119.977	119.23	160.202	100.801
					105.527	107.434	107.028	102.014	133.821		116.706	117.005	121.404	109.363	153.93
					97.4445	129.068	125.5	127.645	138.97		112.524	148.315	121.508	134.82	154.596
					100.49	150.639	113.173	110.657	122.363		112.676	153.896	127.211	131.492	135.926
					122.586	120.607	87.8689	151.306	153.844		139.227	137.392	107.098	165.189	161.83
					152.021	155.786	116.12	137.941	111.362		176.428	174.359	126.95	147.197	118.257
					126.988	91.656	169.163	122.728	101.573		129.314	108.888	182.227	124.931	116.669
					94.4344	104.821	111.027	117.157	97.5996		103.515	117.933	136.825	132.817	113.046
					103.176	129.522	118.587	126.908	102.716		117.785	125.06	124.994	143.553	106.801
					104.692	123.22	113.269	145.701	155.781		108.61	131.383	113.352	162.11	157.423
					119.039	121.56	124.9	101.141	124.308		131.37	129.329	142.165	114.657	138.525
					111.742	128.436	101.06	114.998	158.965		123.735	141.767	123.395	119.092	160.433
					124.171	106.281	141.422	147.757	128.732		138.786	117.572	141.913	144.08	131.637
					136.272	106.19	123.37	133.466	99.2785		140.276	113.988	137.289	141.106	118.208
					116.265	136.195	108.959	129.999	114.553		122.882	141.842	126.365	135.051	122.01
					118.633	123.263	113.985	111.323	123.831		127.091	137.664	125.723	120.86	125.939
					119.475	138.885	119.805	93.5076	170.087		128.351	155.736	134.617	102.662	172.885
					143.556	131.913	137.555	120.886	100.994		150.247	133.459	136.467	131.221	116.562
					138.953	138.474	176.382	92.7117	120.081		144.495	142.593	183.798	104.499	127.86
					115.835	131.566	141.235	133.682	99.4375		131.729	131.939	153.655	132.335	110.647
					114.571	82.5549	122.021	125.201	115.045		131.982	94.7859	121.299	132.687	119.26
					87.0563	141.422	119.817	123.62	119.014		113.24	150.432	125.377	141.191	126.273
					105.901	126.555	98.4511	104.027	123.176		119.63	132.215	106.728	122.906	137.456
					120.527	142.506	134.658	121.671	141.397		121.002	153.154	153.819	126.472	158.241
					107.929	103.738	121.412	113.229	102.675		114.299	109.394	124.811	121.799	113.007
					87.5754	114.427	111.162	105.267	143.793		114.463	124.088	120.252	122.577	153.764
					140.706	143.741	137.886	147.545	109.623		154.238	141.866	151.928	154.654	128.228
					106.279	121.277	157.477	125.595	117.969		123.588	130.016	166.379	138.076	125.133
					116.536	115.672	141.854	126.69	99.8825		115.048	119.607	148.371	126.847	115.774
					129.751	123.571	127.748	93.8985	121.091		145.966	141.678	135.999	110.581	122.317
					140.709	125.282	115.607	99.1477	174.384		151.521	149.84	122.298	123.031	184.527
					165.918	134.717	118.876	143.656	138.442		162.206	139.497	130.976	153.905	157.806
					110.334	110.424	114.09	113.41	123.932		111.39	123.698	131.886	122.157	130.538
					120.465	96.0531	110.381	123.366	120.461		132.471	111.838	120.452	137.526	132.758
					127.04	141.294	118.716	120.412	164.577		135.196	149.23	132.728	125.86	157.228
					126.682	111.171	155.367	108.818	96.8498		138.865	112.08	158.6	120.519	117.505
					116.157	123.064	103.051	155.129	144.363		118.819	128.244	114.656	166.6	156.397
					127.384	137.158	124.359	131.818	127.068		145.973	142.895	139.299	149.939	134.133
					109.311	135.176	96.5018	116.176	116.428		118.028	138.321	106.72	106.033	132.924
					122.895	120.669	137.461	109.376	140.59		141.195	129.19	139.654	129.151	142.11
					112.714	110.615	130.432	93.7313	123.572		123.493	116.439	145.771	107.075	133.675
					97.7436	107.715	102.401	140.75	131.635		112.013	114.021	130.002	133.672	142.52
					161.588	114.431	170.68	119.853	111.252		157.423	123.602	169.65	128.655	112.602
					120.005	126.258	146.691	109.243	132.744		122.182	141.917	142.042	121.777	136.88
					132.994	128.851	149.802	131.447	132.986		132.963	136.122	169.048	138.487	144.901
					123.648	127.281	115.292	111.324	84.294		122.715	139.49	121.053	119.383	99.7077
					125.443	108.859	155.586	119.711	137.754		122.442	119.724	150.783	129.875	147.323
					157.151	130.865	111.601	143.801	111.432		166.881	139.622	122.081	149.704	128.131
					146.235	124.628	133.019	134.66	119.149		156.164	137.981	141.214	143.196	134.457
					117.354	105.216	122.261	152.703	130.529		122.486	112.781	139.888	155.268	143.687
					133.69	188.576	110.563	159.998	114.64		153.63	196.817	132.955	157.417	127.012
					107.293	138.811	104.85	119.066	151.488		128.706	153.469	124.906	141.328	152.881
					107.15	110.902	142.698	130.793	103.974		119.98	118.847	156.878	139.855	119.057
					142.923	121.755	98.1145	126.759	144.514		153.611	130.399	113.268	142.322	164.014
					156.091	139.889	136.884	123.337	184.61		160.394	148.597	144.515	141.953	190.647
					118.535	118.35	130.13	132.408	100.527		124.515	131.235	146.758	157.432	115.293
					112.844	117.29	131.001	138.228	130.94		124.692	122.45	155.209	149.201	138.224
					182.325	132.732	100.052	101.859	132.776		182.587	146.901	109.477	107.841	148.393
					124.901	117.769	133.634	128.09	110.8		137.36	124.054	138.373	137.209	122.011
					106.934	104.337	118.262	106.929	88.6198		110.573	111.969	123.773	120.975	104.581
					112.221	124.791	112.223	122.524	112.916		125.365	137.284	113.552	118.506	120.777
					166.948	111.342	126.257	152.141	113.274		172.679	132.402	136.784	163.272	125.605
					136.774	104.267	98.2977	84.9412	137.897		142.297	128.816	108.578	96.705	147.984
					145.579	138.336	118.127	133.817	113.182		152.121	146.691	132.131	136.811	131.574
					88.4433	126.376	117.261	96.6573	179.985		110.147	140.095	123.391	100.293	194.871
					120.14	119.515	136.121	118.184	145.22		126.723	141.761	154.573	142.465	147.239
					162.638	104.597	128.291	109.701	159.06		167.791	112.57	133.056	121.02	169.366
					128.715	137.183	123.459	107.241	133.324		135.219	150.424	127.452	127.691	143.595
					139.949	118.727	147.889	132.284	148.157		157.106	137.599	152.609	132.929	154.781
					113.938	113.349	124.511	126.3	163.795		120.437	125.263	128.255	127.825	161.992
					152.147	172.257	98.4618	126.771	119.524		159.53	173.292	119.013	140.355	130.058
					136.201	100.545	157.228	117.976	132.922		146.716	117.173	166.073	125.825	134.216
					91.1601	125.116	149.185	96.4628	147.401		106.01	135.434	155.703	122.157	155.999
					131.725	135.564	140.607	107.388	127.63		141.942	145.959	145.373	128.936	146.823
					92.0427	133.007	94.7023	111.877	105.296		109.573	141.024	111.376	124.817	114.495
					108.487	116.592	130.641	132.089	166.963		123.274	119.238	137.991	143.697	173.4
					129.959	125.431	122.728	119.812	108.989		139.492	127.784	140.042	126.839	107.896
					95.381	80.8876	118.256	124.445	149.03		107.588	93.7771	128.997	134.047	153.087
					136.978	128.53	113.092	134.084	122.808		151.986	144.152	128.662	144.492	145.905
					115.074	126.139	119.65	121.389	131.016		138.991	133.703	136.677	149.592	140.829
					176.225	156.037	122.749	153.223	146.059		185.515	172.031	132.972	155.075	147.271
					120.522	127.592	109.513	173.376	107.34		141.841	145.612	111.462	164.544	115.684
					130.057	117.915	136.891	103.659	120.302		136.036	127.218	138.681	111.548	132.848
					164.056	89.8141	118.217	175.875	108.499		172.596	113.891	123.351	183.368	111.366
					155.858	111.341	105.316	99.7975	116.29		152.785	126.891	126.238	109.455	129.002
					130.446	127.102	129.289	151.194	94.7502		148.055	140.142	143.027	151.531	116.718
					120.656	106.831	154.925	133.467	124.358		132.524	128.004	150.117	150.414	126.395
					129.269	141.333	125.369	173.187	139.258		144.473	154.227	142.542	184.661	156.806
					128.89	138.58	123.702	123.488	129.048		144.745	153.397	141.165	134.963	144.021
					119.807	105.183	126.855	124.723	87.9358		125.303	114.701	130.973	126.597	103.532
					153.472	132.417	146.56	101.237	140.824		149.372	140.259	155.128	117.239	156.059
					144.593	112.493	100.221	103.186	147.55		148.159	137.898	121.759	117.526	145.358
					113.531	130.444	159.399	172.747	122.39		119.252	145.678	179.471	171.745	134.276
					126.648	102.145	123.019	88.0426	127.496		132.012	113.796	125.265	101.788	136.34
					106.216	128.129	136.318	122.646	126.042		123.114	144.784	146.138	123.357	138.598
					151.196	127.093	123.286	97.8965	144.538		173.517	131.631	133.853	104.972	161.377
					138.07	127.135	144.403	127.119	104.827		145.319	131.317	152.849	137.988	112.288
					98.7012	120.045	186.443	120.626	116.562		121.979	138.663	179.259	137.145	126.318
					101.335	133.897	102.249	108.624	169.51		104.338	157.894	116.287	126.969	168.053
					99.7835	114.467	98.7186	111.778	109.868		104.722	136.817	110.501	113.993	123.966
					154.697	116.039	137.07	92.0071	117.235		160.418	133.619	140.744	113.203	140.108
					102.09	131.819	156.496	106.549	126.562		121.85	147.046	167.759	115.557	124.867
					127.38	121.723	120.504	106.08	122.187		142.963	130.206	127.236	122.983	133.775
					102.755	122.696	109.708	99.0004	103.576		125.252	132.59	122.525	120.671	106.629
					150.578	158.916	158.583	146.759	145.556		149.852	177.371	174.632	158.282	147.211
					101.455	118.408	109.235	112.232	104.761		122.8	133.76	116.411	132.825	124.358
					109.884	113.654	109.933	122.979	125.739		105.423	118.767	115.415	132.043	142.128
					105.731	108.164	125.621	136.616	93.4534		110.825	117.917	127.742	147.277	124.776
					111.901	124.158	125.784	118.634	130.75		123.292	131.936	132.421	126.445	143.48
					112.528	115.321	139.165	123.899	117.693		121.229	131.76	131.241	146.102	129.701
					154.452	112.761	134.561	118.882	112.324		162.454	116.477	141.652	132.346	138.968
					124.861	102.203	112.062	114.689	113.965		135.86	115.532	127.99	123.726	132.984
					130.312	131.929	166.179	95.8455	108.541		144.88	137.253	188.36	106.582	125.495
					120.557	122.197	118.013	116.749	119.316		144.413	142.611	129.534	124.447	127.837
					125.086	154.143	143.811	109.202	122.376		138.264	167.104	159.264	122.332	130.291
					163.332	110.208	127.157	122.497	117.79		157.356	131.686	137.12	125.391	127.358
					115.362	124.823	112.266	146.338	155.882		131.771	140.856	121.232	155.639	161.933
					123.161	143.583	107.816	170.04	111.082		127.24	136.585	131.55	169.825	114.03
					133.829	121.047	106.274	132.463	130.59		153.199	123.193	117.205	141.878	134.207
					111.209	147.074	98.1153	108.556	127.799		118.752	151.121	112.754	124.45	147.732
					138.838	98.3541	113.754	115.457	116.169		148.162	119.851	123.854	128.503	136.324
					125.822	98.6893	103.63	142.952	112.197		142.687	109.998	118.174	156.733	131.827
					111.159	145.23	105.665	118.231	148.043		128.257	150.886	126.128	120.951	142.485
					115.308	127.421	109.636	121.642	129.682		123.364	135.967	114.561	128.376	141.923
					117.55	131.223	119.968	102.187	103.994		123.94	146.573	138.604	125.328	116.468
					133.758	132.316	112.723	102.569	112.393		138.564	145.458	113.763	107.57	123.6
					116.614	124.834	86.8076	141.542	133.617		120.998	136.512	102.587	163.015	137.083
					137.674	196.64	101.001	106.518	112.862		149.993	192.316	110.915	108.962	125.3
					113.849	128.14	144.993	98.6046	121.935		123.564	135.475	143.31	107.86	131.637
					105.057	128.807	96.4466	104.872	100.316		106.811	142.473	110.626	129.31	107.693
					141.923	123.484	115.509	108.058	128.771		157.399	123.474	125.905	116.647	146.103
					213.513	154.486	140.918	129.297	121.555		210.911	173.604	154.882	141.422	135
					130.968	132.881	118.906	131.132	136.997		143.571	131.567	120.179	132.171	164.748
					115.604	95.5668	111.315	104.683	147.291		125.48	105.064	120.06	110.09	153.742
					115.044	118.96	146.839	103.211	135.028		117.487	126.956	167.238	111.528	142.68
					127.467	147.316	111.09	100.792	127.398		133.255	148.065	121.925	113.238	125.993
					138.653	128.993	119.705	107.072	121.174		139.871	153.652	128.298	122.763	120.116
					132.92	119.532	105.51	142.416	173.407		160.104	125.652	110.088	155.47	187.027
					114.643	169.444	133.827	122.867	108.416		118.907	166.977	145.885	139.425	122.754
					103.697	103.988	186.291	127.671	123.207		110.199	114.632	196.356	135.67	135.243
					95.8915	116.062	125.945	134.49	107.791		105.168	129.772	134.582	138.966	131.431
					113.545	135.823	140.219	97.0183	119.943		125.588	143.929	144.265	99.4416	128.99
					143.948	120.623	110.179	112.62	129.19		151.918	128.002	111.295	117.697	139.813
					115.705	121.804	125.707	129.429	132.905		121.369	131.942	136.307	137.049	133.674
					92.0859	129.82	116.793	101.303	128.653		99.9208	145.465	120.922	108.097	129.177
					147.71	159.704	88.302	110.156	130.236		166.231	154.964	107.594	130.638	145.854
					89.4095	136.53	111.482	121.488	124.742		95.1373	142.786	122.971	123.459	130.786
					113.066	128.968	99.7698	106.463	129.549		122.329	145.307	111.913	122.222	126.306
					123.901	123.772	106.537	114.695	127.409		133.079	133.689	117.328	123.552	132.31
					133.397	150.469	102.125	116.32	146.722		129.774	149.903	110.873	127.052	146.633
					140.066	124.078	154.55	121.989	121.461		150.501	128.727	149.199	128.853	127.538
					111.328	160.93	111.044	145.871	109.48		123.722	165.934	133.991	147.137	124.288
					129.109	116.238	132.56	96.0167	118.163		136.714	133.164	134.534	114.109	126.181
					123.805	143.882	122.876	152.145	124.537		135.862	149.125	130.152	161.192	129.844
					127.578	128.352	114.047	137.494	116.549		125.62	132.117	128.26	144.389	136.124
					83.9869	127.778	110.101	153.329	149.216		101.585	132.113	118.735	179.002	147.739
					124.15	119.258	119.313	120.807	110.484		138.774	128.206	129.16	132.14	117.017
					90.6445	87.4111	128.326	139.1	155.429		100.383	100.718	130.743	146.317	151.591
					96.1316	100.988	143.693	139.955	109.493		105.248	110.129	153.009	158.37	126.494
					147.586	126.404	120.558	121.214	103.773		159.462	144.584	125.064	127.582	123.422
					135.968	125.628	105.386	119.128	156.026		137.939	132.084	125.821	135.505	165.513
					110.733	108.097	108.21	135.494	117.075		124.65	125.727	114.52	139.044	131.294
					116.085	106.783	157.052	115.162	82.2925		128.116	124.703	155.611	120.437	94.9814
					116.534	108.53	114.078	123.925	130.597		134.007	119.9	123.745	151.475	146.451
					108.349	132.121	110.74	122.539	110.64		116.612	135.164	124.814	136.411	130.588
					102.7	84.822	133.324	101.461	113.162		113.852	99.7459	139.528	120.655	125.423
					114.207	116.815	145.441	136.359	128.494		119.584	119.559	160.112	135.414	138.328
					105.709	138.255	122.363	139.404	105.999		115.866	156.276	137.215	147.724	116.301
					111.67	102.769	120.249	143.814	103.32		121.812	109.556	131.016	143.09	114.775
					185.146	166.643	132.086	96.1089	150.328		183.619	165.939	131.038	112.511	168.328
					162.093	140.297	130.364	128.157	114.099		155.266	154.211	137.205	136.954	138.034
					120.221	137.783	124.807	105.08	149.903		135.081	141.633	143.17	112.63	151.237
					120.821	133.379	99.5952	129.036	137.489		135.11	141.542	115.92	131.345	152.191
					184.706	144.392	120.564	120.627	133.094		181.382	161.483	116.223	133.226	141.997
					100.915	132.25	107.521	106.5	118.756		116.322	136.491	117.952	120.952	126.901
					125.44	111.887	103.517	116.236	166.003		128.493	125.335	119.159	125.476	168.743
					153.737	144.84	115.772	119.917	119.827		169.059	145.267	124.405	124.818	139.315
					117.411	110.021	142.709	162.526	125.863		131.166	111.034	150.739	174.017	133.923
					122.949	110.582	95.2314	101.3	103.304		142.173	126.963	113.913	122.611	117.691
					136.116	129.119	183.219	114.478	111.409		155.353	139.136	200.699	119.434	120.258
					102.912	127.789	111.579	103.791	123.406		122.677	147.862	118.54	111.839	133.827
					104.918	116.418	118.52	98.904	164.021		119.437	130.294	129.809	121.644	163.579
					97.3095	130.485	130	158.841	116.076		113.525	142.081	136.065	177.471	121.883
					190.669	149.487	111.216	102.005	118.942		197.172	156.686	140.314	112.81	137.387
					140.307	166.134	109.304	117.937	114.137		141.025	168.07	119.33	132.986	125.016
					99.2323	121.724	129.469	167.491	115.665		104.236	123.406	135.373	186.185	129.973
					127.494	107.314	156.071	132.919	113.563		139.123	116.613	156.556	162.634	119.328
					121.17	108.976	172.348	134.824	167.826		139.124	119.01	170.471	139.214	182.784
					135.798	154.728	121.779	97.188	112.546		144.63	174.35	133.803	114.191	120.116
					123.544	126.696	120.838	152.426	86.7448		146.685	139.471	142.029	159.221	102.057
					110.512	127.231	114.762	114.636	103.751		121.169	143.093	123.642	132.519	116.605
					124.695	113.336	123.303	156.761	145.213		128.711	122.24	138.412	165.147	160.131
					122.578	107.637	124.154	136.383	106.329		139.792	115.774	135.162	143.48	114.818
					119.209	105.193	140.98	147.742	133.344		128.276	129.639	150.644	165.105	156.424
					127.452	226.353	121.177	106.526	121.696		145.339	227.327	133.313	128.681	131.576
					140.476	118.08	131.405	116.731	119.958		148.75	130.776	135.762	117.982	140.197
					103.032	97.208	115.154	114.45	112.473		116.039	101.124	136.169	120.848	129.848
					112.93	101.107	130.316	120.102	209.613		127.091	113.683	142.441	131.552	210.806
					112.288	104.363	115.12	135.647	123.983		125.938	112.913	126.114	151.1	121.932
					104.557	114.77	122.495	102.191	93.4896		111.19	117.795	125.82	102.085	102.095
					127.344	129.962	115.584	142.666	100.176		126.636	138.89	117.071	148.531	107.91
					132.935	157.248	118.089	120.189	136.889		141.416	159.913	132.685	143.474	154.289
					97.7448	104.455	115.78	157.619	124.808		112.56	114.205	142.268	173.723	134.492
					168.515	111.629	128.189	190.926	97.3032		167.17	124.335	136.514	196.246	106.709
					114.516	103.863	122.597	155.768	113.922		114.567	114.5	144.328	144.073	128.921
					165.433	103.58	133.64	146.618	86.5572		175.291	118.32	149.11	148.51	104.224
					125.889	99.2451	92.3629	147.649	130.87		130.675	107.076	98.5083	153.533	145.379
					140.836	178.611	82.5806	119.595	143.217		167.255	184.108	98.704	131.281	143.855
					117.963	121.051	124.285	107.156	133.978		131.081	138.958	127.376	118.787	141.197
					136.963	115.606	109.372	118.467	148.221		138.311	139.518	125.23	141.679	162.699
					101.203	136.433	133.614	117.098	92.5879		110.62	143.593	134.354	133.985	103.11
					140.363	113.484	112.588	166.023	139.055		152.395	126.213	112.481	174.567	142.097
					106.94	125.011	104.833	129.768	121.49		113.945	129.471	116.829	131.25	137.429
					113.456	134.055	104.689	126.131	133.776		118.15	151.745	117.814	139.887	140.27
					145.856	114.516	121.276	156.033	142.347		165.81	127.455	127.264	156.212	164.407
					104.742	120.833	130.659	117.704	120.004		122.855	132.859	142.642	124.773	128.2
					125.246	155.309	96.5185	123.057	93.5583		131.812	168.622	107.225	124.442	103.231
					123.973	140.054	149.506	106.289	94.7504		143.252	146.467	165.795	118.36	108.454
					102.908	146.945	146.667	114.669	119.465		109.988	155.643	151.015	135.308	127.977
					141.978	121.851	126.809	97.7757	130.819		152.201	121.838	133.631	115.132	126.435
					99.8556	118.961	125.435	130.797	114.674		122.163	144.242	134.929	131.999	122.007
					117.753	102.656	118.117	145.664	158.265		120.802	134.305	135.841	143.506	156.941
					244.32	132.77	120.205	149.393	101.508		238.454	131.451	121.095	142.42	123.379
					133.14	135.514	127.268	168.517	134.931		134.234	148.599	130.973	172.721	142.344
					125.779	129.638	174.528	123.532	141.809		124.904	140.234	171.451	124.366	141.279
					114.339	116.547	111.855	117.468	147.023		121.299	123.725	121.277	121.076	152.992
					139.828	115.044	109.361	101.643	152.284		146.91	132.894	125.199	116.625	152.854
					140.261	120.583	128.656	119.658	133.126		141.873	127.743	120.464	132.122	145.952
					116.852	200.842	102.911	127.181	127.021		131.218	222.481	121.203	135.607	137.168
					102.08	116.583	122.753	176.348	128.461		107.456	130.544	124.345	184.484	137.365
					93.7274	126.885	119.432	128.194	115.499		113.605	140.766	136.106	130.413	126.7
					107.695	125.561	86.1069	158.366	136.717		122.567	129.416	99.32	164.901	145.201
					165.232	121.027	116.625	155.121	107.548		162.958	120.384	112.738	176.793	121.566
					119.856	113.862	103.028	109.843	134.01		133.037	125.757	124.617	121.009	151.351
					144.913	156.389	124.046	116.836	133.902		155.988	160.679	133.931	120.426	142.339
					118.29	197.069	172.102	157.818	97.6244		134.728	184.65	174.449	156.525	113.277
					132.914	151.6	174.854	118.995	120.131		145.264	161.051	174.451	133.784	131.165
					133.011	108.101	151.875	118.597	110.931		144.495	126.131	165.326	125.059	112.943
					130.748	122.876	118.541	130.907	95.9445		139.983	124.586	124.553	135.655	108.565
					103.97	121.278	120.829	140.474	169.657		121.366	133.988	127.492	153.433	172.442
					155.417	139.636	126.891	149.292	152.899		153.626	147.908	128.148	158.326	164.172
					151.906	137.995	112.363	132.424	131.804		163.795	163.945	118.076	140.749	135.697
					120.123	114.515	123.613	128.612	111.043		136.471	136.299	137.971	152.72	120.528
					128.428	109.806	99.1985	118.523	163.849		143.724	121.574	125.456	127.707	162.166
					108.739	133.684	133.281	154.753	100.107		132.198	148.78	154.333	165.678	105.932
					112.79	120.381	118.499	113.787	121.745		119.255	132.302	141.587	125.069	129.366
					112.842	140.423	131.443	98.5381	142.222		120.902	155.878	146.098	112.89	144.328
					126.105	93.7415	127.794	109.49	119.589		129.285	108.683	133.138	131.308	132.598
					107.876	144.995	159.012	124.44	119.845		115.021	149.671	159.638	126.548	120.307
					150.888	128.072	120.154	102.061	111.492		170.448	143.373	136.63	124.177	116.041
					103.49	138.293	121.698	107.355	141.088		119.107	141.621	133.01	132.88	169.443
					135.112	110.324	133.981	118.849	112.4		140.676	117.497	144.769	133.42	124.939
					133.563	114.289	148.929	127.005	113.535		139.951	140.526	145.95	133.342	117.275
					150.887	139.325	105.572	153.279	131.949		150.475	149.965	112.521	170.415	133.637
					114.383	140.423	134.3	128.238	111.995		120.088	158.43	142.045	134.235	112.754
					110.192	139.123	200.819	136.373	134.247		127.53	156.918	205.692	135.18	150.027
					126.953	129.935	106.29	116.675	119.721		128.688	141.669	120.325	124.609	139.838
					97.8682	135.057	127.697	137.403	141.967		114.801	143.265	130.552	142.355	142.445
					109.908	118.405	193.105	109.344	151.054		126.755	125.524	195.992	120.666	170.778
					137.726	130.398	125.741	139.761	121.581		151.115	131.423	132.927	143.381	147.774
					170.707	142.898	120.766	113.516	117.399		187.877	143.937	134.329	120.046	129.078
					125.741	122.04	114.581	115.395	96.3296		131.214	134.547	128.947	129.157	118.305
					93.0542	103.428	103.641	127.529	155.736		97.5784	122.302	104.864	145.416	163.016
					109.554	131.769	120.655	106.166	124.677		110.759	143.373	117.928	124.316	143.711
					137.767	105.883	133.473	88.5508	125.68		151.816	119.874	134.562	99.0638	130.504
					111.644	131.411	123.091	149.045	115.574		110.972	124.93	135.185	171.013	134.849
					114.379	121.036	116.694	101.417	115.028		125.205	135.249	117.181	115.279	117.071
					135.139	133.958	131.778	134.867	105.122		155.193	139.934	147.723	138.826	118.858
					122.585	107.611	110.252	130.519	130.088		130.834	119.435	115.67	133.956	137.049
					100.723	111.368	123.774	120.173	89.7746		114.425	128.159	131.561	135.645	99.4472
					108.4	125.577	141.416	104.777	130.936		127.504	135.302	140.68	107.421	138.298
					114.07	142.294	109.494	132.294	140.973		124.851	151.405	129.13	129.437	134.17
					92.7048	143.099	109.699	109.894	120.858		103.796	157.035	118.894	122.685	123.936
					153.586	100.639	101.114	129.653	127.454		169.923	115.144	117.556	137.409	148.028
					146.383	107.399	121.282	118.06	140.337		161.238	116.769	129.707	136.278	152.249
					114.946	126.269	159.532	115.185	141.931		146.715	124.972	176.419	120.134	153.754
					87.9431	123.914	115.826	143.654	99.345		105.057	119.371	123.385	146.433	120.431
					151.248	112.676	124.566	157.602	124.158		146.702	121.87	138.938	169.32	129.572
					122.703	94.3814	116.188	111.603	100.8		133.846	97.3101	120.903	117.273	105.036
					133.874	135.313	108.976	158.662	106.829		134.483	145.582	119.225	157.02	115.663
					139.619	147.338	127.571	125.408	97.6629		141.386	161.858	140.077	129.672	111.401
					113.368	124.039	94.9766	123.806	112.828		114.414	123.8	98.0574	140.646	122.194
					112.386	120.346	113.148	105.969	169.75		117.919	142.399	122.886	127.244	179.172
					151.339	140.346	158.76	101.434	111.533		156.946	160.16	167.06	102.327	120.632
					136.601	118.347	130.438	113.296	116.454		146.145	124.492	138.418	119.209	121.289
					103.846	128.956	117.905	111.945	125.463		118.776	141.01	135.096	119.68	137.415
					86.1189	123.528	194.895	127.324	129.756		99.3272	145.497	184.113	132.555	128.903
					112.734	122.016	194.521	132.849	124.112		124.496	136.988	199.459	134.849	144.03
					100.082	107.639	140.017	139.656	108.544		102.938	118.217	153.959	159.129	118.76
					121.181	99.1182	127.717	107.69	125.613		138.93	122.589	138.746	135.341	119.733
					113.555	157.209	140.936	111.39	152.86		131.21	159.687	157.07	118.907	157.244
					105.151	148.513	136.433	159.512	123.223		114.7	171.579	141.486	181.123	132.253
					123.403	145.201	121.41	125.211	117.327		128.707	147.583	131.138	128.484	121.78
					113.369	115.066	107.208	124.344	116.316		126.421	113.279	115.144	151.751	131.713
					130.466	125.556	168.947	163.12	112.737		129.774	138.456	173.068	170.195	120.449
					106.55	94.3771	134.159	108.512	131.638		117.369	110.498	151.12	120.079	136.722
					121.335	113.935	122.787	132.733	140.479		123.959	129.981	135.368	137.356	150.277
					104.559	144.567	106.495	119.617	134.82		112.125	153.62	113.647	132.245	156.954
					116.32	109.213	130.784	122.036	122.672		137.404	122.072	133.738	139.069	132.145
					122.224	136.3	118.904	133.282	120.731		128.235	140.836	130.485	147.995	143.563
					117.168	128.419	146.829	130.779	125.477		123.711	130.646	157.567	134.791	141.267
					129.637	112.097	133.317	182.126	155.622		150.318	112.432	136.875	200.446	178.186
					114.98	127.351	96.4694	98.6996	100.896		128.691	142.604	101.376	111.212	114.479
					123.472	110.504	122.267	167.038	97.1498		135.247	119.889	116.028	172.709	113.095
					135.767	122.298	127.591	132.915	131.329		150.177	122.244	140.468	139.217	132.802
					151.935	146.358	122.395	121.101	119.361		156.282	147.512	128.323	122.829	123.078
					128.941	114.779	138.33	119.889	97.3145		142.058	124.092	143.979	143.24	103.387
					124.564	163.196	110.566	102.4	95.937		131.756	170.653	119.589	116.264	109.577
					125.387	117.637	120.873	161.038	108.452		131.936	124.848	132.58	182.074	123.628
					147.542	139.852	117.004	159.538	123.024		161.481	154.331	137.096	167.393	140.725
					157.386	148.612	160.847	118.52	103.567		159.399	146.84	159.611	131.075	123.99
					115.736	123.385	106.407	147.774	162.042		124.085	136.655	111.01	146.022	173.076
					146.652	132.233	121.837	116.751	119.028		158.738	123.82	131.27	130.978	121.994
					116.38	161.605	117.424	122.105	130.869		135.336	181.248	121.097	138.364	143.304
					149.832	142.884	130.914	111.815	153.067		152.582	156.062	138.396	126.994	161.66
					139.328	155.609	171.028	131.083	124.29		144.001	168.008	181.934	132.309	143.291
					164.537	108.353	132.704	144.327	109.507		166.002	137.108	153.155	146.251	112.834
					118.56	119.203	127.662	109.351	113.516		119.516	123.851	132.6	119.662	123.955
					113.311	121.37	97.9211	127	144.953		123.755	122.387	120.175	142.804	146.739
					120.527	134.916	122.146	98.1169	97.1208		146.272	143.746	134.981	107.489	105.676
					144.761	101.377	128.599	125.591	145.826		153.249	115.429	146.467	132.145	154.583
					181.268	126.941	112.456	162.324	100.644		188.818	141.106	117.599	162.843	109.771
					108.511	141.379	144.224	107.67	95.6786		111.197	150.617	147.58	117.686	121.073
					122.866	128.601	126.897	142.703	130.077		134.698	137.03	136.088	157.518	135.43
					142.518	129.976	145.172	116.682	113.045		141.253	134.995	154.227	129.426	122.357
					132.245	106.527	106.11	116.213	123.136		143.572	113.558	112.62	125.28	136.874
					146.655	99.0218	113.53	136.691	109.706		173.093	121.979	119.77	137.058	119.853
					124.884	91.0965	129.376	134.341	98.7043		146.932	97.7466	122.294	152.987	114.793
					112.161	140.933	120.39	122.889	114.172		115.991	163.66	130.996	131.339	121.908
					100.54	129.229	133.887	169.27	116.383		125.225	138.166	148.834	170.992	135.133
					97.4171	94.0717	135.889	111.953	135.49		100.302	115.378	144.749	121.071	157.166
					99.5687	113.29	102.598	140.41	108.663		101.705	115.363	124.802	147.571	120.231
					121.641	117.165	126.006	125.103	135.888		147.577	121.352	132.861	141.849	136.161
					111.282	103.625	141.452	142.862	141.507		109.702	116.756	148.372	156.827	152.417
					114.531	114.283	127.708	133.421	128.994		134.775	130.132	147.898	138.712	145.042
					141.326	106.35	100.522	120.59	124.75		139.99	114.848	113.433	128.173	135.75
					126.518	171.271	113.183	139.168	116.55		136.591	190.844	141.437	139.64	125.256
					93.3002	137.383	122.864	118.063	111.863		110.146	136.766	135.893	128.057	120.103
					165.137	131.585	102.493	150.156	122.489		172.761	143.825	115.719	161.319	125.933
					137.96	118.225	135.294	111.486	97.8845		139	133.562	143.545	124.819	110.793
					119.048	126.241	132.658	137.537	118.321		129.839	147.805	141.923	142.81	129.565
					131.152	116.224	124.329	119.766	127.028		152.936	139.937	139.888	118.41	146.09
					112.742	135.631	120.352	93.7404	136.919		122.351	135.319	130.669	100.434	145.77
					131.066	113.207	108.373	104.201	137		137.098	117.133	121.241	118.796	144.98
					128.696	145.197	141.411	125.988	107.294		138.175	149.295	144.747	144.188	121.844
					96.1738	112.66	125.833	125.698	121.98		99.906	123.156	150.499	142.541	140.722
					126.83	99.4501	111.827	97.4082	136.642		131.875	106.752	121.835	109.439	145.466
					126.738	126.295	133.141	119.485	111.825		126.683	124.561	140.59	121.158	117.159
					119.354	161.693	118.365	130.194	116.576		122.276	163.096	124.588	138.88	121.448
					90.6876	101.572	131.914	128.907	108.273		103.694	110.868	134.782	132.348	107.732
					109.293	117.37	134.019	99.1532	100.69		123.076	124.999	142.915	110.862	106.163
					130.369	128.143	115.272	136.827	111.281		133.185	141.25	133.501	149.193	117.355
					115.187	162.145	120.387	143.85	127.017		136.499	170.551	126.711	146.513	130.869
					138.386	103.525	127.119	123.492	105.046		142.288	118.438	137.327	119.563	112.704
					128.27	115.203	151.41	121.445	115.497		127.572	117.028	152.613	126.485	132.798
					97.3756	134.573	153.185	118.579	93.0415		118.11	136.164	156.867	133.472	111.75
					121.81	111.56	147.765	93.5178	139.158		140.836	119.362	149.041	103.921	150.157
					125.905	119.552	104.843	117.859	137.041		132.873	125.463	124.701	117.738	135.304
					141.095	136.817	158.361	149.11	100.083		140.129	143.885	175.418	167.09	114.366
					99.3026	98.159	101.881	128.318	150.385		122.907	109.913	112.146	134.123	154.371
					116.333	129.93	134.881	109.549	112.447		129.135	133.789	141.075	121.377	127.24
					101.066	119.696	147.25	137.077	95.5307		111.588	136.969	160.091	144.917	113.339
					124.002	116.876	126.741	121.328	104.573		122.856	126.119	136.662	124.808	118.11
					120.753	134.488	99.0862	90.6095	111.027		129.707	154.565	117.475	115.714	132.675
					114.371	143.594	144.719	98.3707	133.759		117.591	152.879	156.819	111.769	145.849
					119.227	150.306	130.181	101.394	141.834		128.211	145.031	135.54	123.967	160.213
					117.873	149.743	102.796	96.8861	92.0478		131.899	159.278	111.5	114.011	107.947
					129.829	143.846	150.63	105.558	128.359		130.579	156.64	163.564	110.316	140.832
					131.898	136.344	94.605	132.825	148.882		143.158	142.624	106.07	124.714	162.101
					110.627	126.085	107.605	106.384	167.42		119.068	139.463	121.917	122.174	174.81
					118.577	118.626	108.913	101.429	138.848		125.528	139.902	118.873	110.637	133.517
					144.237	116.999	123.208	100.974	137.184		153.473	132.406	133.269	110.075	138.104
					128.266	95.5363	135.878	108.484	135.28		138.498	101.597	152.631	126.326	148.937
					165.844	93.737	112.32	119.335	157.882		185.367	106.151	121.634	129.999	161.412
					105.835	129.169	117.943	104.043	123.475		115.859	147.293	131.988	118.023	129.067
					117.338	130.418	158.725	121.346	106.393		126.579	150.973	144.703	140.62	115.515
					124.882	120.194	140.264	136.208	149.023		141.664	129.594	151.559	144.614	153.661
					119.788	127.147	108.857	115.025	111.643		127.63	143.878	119.82	133.233	126.774
					103.761	148.327	115.808	114.766	105.491		121.028	170.401	125.021	135.203	121.679
					139.092	126.034	112.808	100.029	103.858		137.727	132.362	130.066	112.51	116.55
					116.037	113.853	93.383	123.145	120.166		122.642	132.971	105.619	140.288	119.597
					102.449	133.949	109.917	120.716	149.827		124.084	149.849	130.187	126.956	155.276
					120.502	103.877	116.26	108.39	120.156		141.446	125.032	124.274	112.689	134.48
					148.294	116.464	135.9	110.799	133.13		152.34	124.958	127.163	120.944	156.604
					128.736	115.115	102.199	118.318	124.817		130.79	133.21	105.795	121.192	141.979
					120.204	132.247	151.62	122.811	100.057		133.502	143.104	154.075	137.328	109.065
					104.905	131.116	119.38	111.574	122.784		106.104	143.869	130.089	121.746	130.529
					135.703	108.936	122.816	109.183	117.025		143.711	116.746	128.342	124.663	125.869
					123.488	107.669	150.521	129.56	123.365		143.183	130.32	164.689	129.168	128.658
					138.002	144.128	99.3076	125.709	99.2114		160.327	153.768	108.321	141.362	112.463
					156.668	118.544	110.638	117.092	108.226		151.739	151.085	110.854	125.412	118.802
					104.312	99.3379	110.176	147.18	108.7		111.486	121.727	119.925	157.026	125.09
					127.192	139.832	161.65	130.776	149.783		135.776	146.534	170.526	131.918	153.837
					104.298	109.473	98.8462	119.525	182.192		109.999	116.58	113.461	126.976	187.1
					97.1537	145.523	105.997	123.192	148.763		121.551	156.555	115.359	129.807	155.23
					140.836	114.5	166.313	127.452	92.2623		152.279	129.29	164.676	129.514	110.458
					137.516	88.996	124.16	154.564	117.164		143.695	102.939	134.534	168.544	134.444
					107.124	92.1072	100.494	108.405	96.5691		118.954	101.465	106.284	126.012	100.787
					115.387	123.346	126.849	108.728	131.582		127.036	139.383	144.579	128.553	140.745
					119.571	128.13	128.782	117.214	129.2		141.878	129.053	125.608	123.388	143.165
					117.912	116.898	153.675	117.691	115.903		136.465	132.895	164.306	127.106	137.486
					111.385	114.343	140.465	121.906	109.475		127.568	117.186	153.049	133.092	113.601
					160.392	97.5837	114.303	129.029	99.8327		155.423	117.537	134.756	145.422	108.179
					139.625	116.021	108.097	125.896	113.393		148.856	116.809	111.849	132.554	137.078
					132.102	117.748	102.714	117.655	115.748		138.263	131.083	120.011	124.923	124.391
					116.468	114.914	116.266	163.475	178.54		125.739	118.614	136.184	172.339	177.255
					160.388	135.71	142.997	137.979	113.358		157.227	148.632	160.624	142.007	134.695
					156.733	109.743	109.099	100.71	105.282		155.665	112.228	119.336	118.893	125.992
					113.91	131.341	124.281	121.572	124.587		131.493	152.304	134.71	128.333	126.996
					117.399	138.12	116.624	99.6642	112.925		134.246	158.836	126.006	111.324	134.96
					133.262	118.037	125.887	163.452	102.118		152.003	120.607	140.556	179.375	111.529
					109.434	129.939	131.556	118.142	123.178		120.967	131.054	130.277	129.814	125.784
					161.643	142.608	113.558	154.848	150.899		165.225	153.737	126.076	156.638	158.035
					115.313	104.884	106.736	134.861	125.078		116.552	108.469	124.373	140.149	140.059
					108.142	90.8045	114.662	113.274	189.008		122.161	106.699	130.037	133.923	179.028
					126.395	118.639	95.2527	153.176	123.228		136.03	131.255	110.981	173.073	133.847
					128.282	105.982	135.746	120.924	128.355		150.562	121.142	142.653	120.805	126.999
					121.038	106.448	130.243	141.751	120.677		139.222	117.962	138.726	151.337	148.364
					126.036	129.238	167.44	130.482	111.095		135.926	138.069	176.38	120.923	121.412
					133.212	105.114	113.375	104.253	111.082		141.286	122.931	116.87	114.002	128.166
					135.234	101.281	140.37	128.307	118.723		143.892	109.509	146.197	133.82	117.821
					116.433	132.109	111.503	134.073	138.033		136.109	141.649	119.608	144.011	157.778
					148.898	160.585	113.55	157.635	129.195		143.105	164.477	129.662	166.702	137.857
					103.564	179.273	110.361	114.086	114.931		105.968	181.851	123.876	126.178	135.372
					114.604	146.837	118.793	98.1387	129.238		118.267	168.986	130.33	109.798	137.762
					93.8176	152.72	122.02	129.732	121.554		106.661	156.142	132.947	152.54	142.785
					108.336	95.8555	122.402	113.093	169.644		110.51	109.115	120.161	120.991	153.658
					123.516	116.861	105.647	169.428	141.194		127.542	125.268	123.957	168.545	145.437
					127.4	104.293	76.823	99.7838	108.367		131.067	111.783	89.0305	119.494	116.521
					121.369	116.688	108.449	102.827	109.934		129.128	123.517	121.833	120.471	132.629
					119.032	135.848	122.015	112.304	123.283		121.387	151.049	127.56	127.085	134.473
					138.127	113.947	129.207	136.749	119.313		138.92	121.841	137.438	159.83	122.827
					125.138	131.577	115.187	100.809	125.743		135.692	149.923	134.428	112.699	150.081
					143.253	119.636	91.2863	132.984	93.5107		144.559	146.641	106.766	129.699	99.837
					114.816	136.721	129.995	137.636	121.471		132.232	130.503	134.635	134.19	130.878
					109.469	109.396	140.199	129.871	145.688		130.093	127.231	144.372	134.692	160.06
					126.915	136.445	96.5299	148.904	94.303		143.942	149.017	93.0953	154.713	110.332
					163.653	113.773	144.171	93.5881	139.62		181.715	123.956	154.337	105.182	134.311
					116.184	106.706	109.841	152.768	133.423		140.514	119.438	122.805	163.223	133.08
					114.224	121.372	123.265	107.403	130.889		135.551	149.102	135.775	121.977	152.893
					113.289	103.22	124.155	116.297	128.597		114.637	119.921	127.253	125.272	132.874
					110.686	98.5374	111.689	155.596	118.172		123.988	113.733	124.097	169.268	126.667
					152.394	116.246	150.541	96.2626	134.773		163.279	137.835	152.662	109.631	152.591
					131.035	138.919	129.088	127.602	115.368		138.883	145.328	127.092	132.698	128.159
					125.536	179.187	159.371	108.104	139.064		136.045	178.022	156.277	119.323	142.413
					134.814	146.673	123.698	115.783	141.131		148.167	147.371	132.147	121.443	151.907
					125.036	135.52	130.996	104.329	164.317		134.319	152.19	147.679	123.947	175.335
					140.056	90.1979	118.068	109.913	122.719		154.114	94.7783	130.604	118.828	136.471
					102.197	136.483	166.788	126.113	109.948		110.877	151.895	167.765	134.453	130.047
					125.588	100.843	129.596	114.351	116.642		136.805	112.696	141.178	120.041	133.004
					124.351	138.367	140.897	114.793	139.204		135.933	147.539	147.12	132.47	144.887
					177.288	113.221	118.576	101.728	144.967		170.331	134.83	125.511	111.209	145.75
					99.479	129.989	107.033	128.808	121.2		118.017	130.077	118.696	136.017	119.47
					133.21	148.52	198.604	138.87	125.029		136.533	163.919	197.687	138.885	140.611
					135.948	128.256	99.0235	124.575	173.825		142.853	141.822	108.128	127.46	180.525
					111.415	124.711	143.114	94.2757	120.293		125.835	139.771	165.232	101.261	131.989
					99.7764	115.826	122.44	133.24	163.7		112.608	127.687	126.879	136.098	160.084
					96.6313	118.054	112.57	126.931	120.054		103.404	137.941	136.641	132.455	119.391
					97.5955	124.249	137.424	112.99	180.711		120.359	145.23	146.029	120.916	167.95
					101.242	170.051	127.168	110.708	110.965		127.071	184.579	135.478	123.198	117.359
					123.582	113.499	100.882	109.961	94.7742		129.53	134.778	109.838	111.775	101.161
					134.989	128.456	134.552	120.163	130.987		137.062	134.997	140	132.812	144.979
					136.383	125.686	118.296	120.652	88.6734		141.768	123.564	123.128	140.235	104.998
					127.552	110.658	120.727	135.732	111.54		135.155	136.722	123.287	131.597	122.366
					168.318	115.891	131.256	119.299	114.911		170.392	131.347	139.93	137.046	117.855
					111.931	118.141	139.014	144.669	108.966		119.8	128.151	146.736	161.298	119.119
					133.288	96.436	155.46	108.773	126.141		129.685	106.503	157.688	123.572	133.822
					120.879	142.399	114.564	136.243	130.243		128.786	147.646	124.009	144.957	131.297
					129.135	153.031	117.332	136.924	148.534		130.37	153.248	128.654	149.135	153.34
					116.525	113.824	128.715	108.87	131.337		129.336	116.709	133.337	131.251	154.738
					117.473	85.5306	118.999	94.3226	160.676		134.907	95.7783	123.844	110.811	154.282
					128.576	123.807	126.886	117.277	159.206		133.6	126.537	129.187	119.752	149.815
					127.359	119.351	105.764	117.349	132.307		144.319	138.036	122.842	131.157	144.211
					121.774	94.6551	122.82	116.627	138.433		124.75	117.457	131.032	119.465	140.082
					114.568	149.284	122.325	138.793	140.109		125.595	162.268	128.031	136.132	146.934
					104.85	111.282	115.588	102.324	119.969		110.465	117.683	118.863	123.474	133.053
					106.578	94.4683	102.603	112.665	138.019		116.071	101.019	129.466	119.531	150.942
					115.072	140.114	177.965	129.493	99.2709		118.622	150.034	180.673	131.405	120.006
					134.113	120.276	97.9171	126.415	117.808		153.993	126.768	112.514	129.054	123.881
					108.916	91.2026	132.945	130.603	132.034		115.05	97.7073	135.734	129.589	144.559
					112.446	115.511	124.467	114.33	90.1213		122.596	123.711	125.783	118.251	97.7997
					129.822	131.715	106.305	108.486	116.88		144.84	141.616	108.392	109.117	133.227
					131.894	121.326	107.074	97.1299	182.875		136.616	127.309	118.809	112.344	190.77
					117.791	131.377	101.243	96.2274	124.696		135.261	142.89	112.238	119.658	134.528
					118.253	110.904	106.045	152.031	124.507		120.062	124.367	115.053	172.201	132.025
					101.431	105.512	144.822	103.654	131.342		114.762	115.612	159.95	114.233	142.348
					141.299	129.878	112.421	103.936	121.183		147.134	133.796	125.526	109.486	144.731
					110.55	112.412	130.941	152.604	108.129		126.521	120.33	125.311	163.058	106.49
					150.985	121.729	113.185	141.48	148.367		152.936	129.1	121.741	165.667	151.512
					170.226	93.9178	114.313	126.448	128.769		172.102	112.685	133.452	141.386	138.624
					90.061	133.091	121.837	114.896	122.629		102.715	140.86	130.723	129.282	129.208
					80.5548	120.59	157.501	137.487	120.334		93.3771	145.634	156.47	158.924	127.927
					151.68	136.176	137.831	158.441	131.398		154.619	151.329	145.923	170.337	130.632
					123.417	123.119	128.494	115.783	150.642		140.949	120.94	140.65	125.778	149.298
					110.077	110.522	120.448	134.966	136.788		132.957	115.582	129.012	149.916	142.791
					104.151	112.94	131.614	106.244	111.096		125.606	137.34	137.773	114.955	121.058
					102.481	126.404	116.802	131.246	118.87		118.13	163.314	131.014	159.214	126.147
					113.181	96.3008	138.291	126.1	137.818		132.862	109.074	138.617	124.711	137.84
					104.247	141.55	140.938	124.808	157.752		123.452	143.767	136.979	128.471	168.795
					119.228	105.643	107.617	126.686	121.314		121.767	116.76	123.198	128.308	125.285
					104.747	111.682	109.904	155.545	175.625		115.716	115.217	116.64	159.376	185.369
					104.429	112.871	149.276	104.449	102.043		117.88	125.644	148.993	123.145	113.339
					92.7492	116.843	139.435	137.399	116.494		98.0733	116.008	150.553	132.811	120.076
					124.429	94.6707	129.662	94.3735	101.951		138.658	122.973	137.848	109.779	107.384
					130.609	108.363	87.5647	95.3895	114.264		150.194	120.215	102.677	100.647	113.951
					130.668	122.577	150.814	109.028	149.156		148.026	127.946	149.35	116.715	141.14
					172.155	150.312	130.033	102.219	111.58		183.343	156.645	127.77	108.795	127.36
					110.042	129.835	119.483	132.375	137.728		117.688	137.855	127.174	147.528	154.523
					108.642	114.756	124.43	135.887	133.727		112.759	117.358	143.24	133.345	149.935
					101.257	129.019	172.918	139.481	137.116		105.977	132.024	167.307	159.207	133.27
					100.01	114.28	126.974	120.128	123.968		114.733	117.281	133.336	126	129.031
					102.216	122.458	97.6924	102.625	114.094		111.242	132.06	110.743	112.73	123.44
					133.739	119.341	139.65	131.911	119.131		147.186	138.271	146.556	130.165	128.875
					103.698	138.808	159.589	97.1764	107.066		129.392	148.022	182.389	112.116	112.321
					107.947	126.941	129.544	99.8333	94.727		118.213	133.246	136.231	112.035	101.534
					113.213	123.697	113.207	120.651	109.768		125.264	127.935	124.39	135.185	122.286
					79.7076	137.36	134.789	120.168	132.293		102.217	146.833	137.558	130.806	153.268
					168.126	106.996	98.4858	96.8656	140.014		187.553	123.303	117.943	111.335	145.957
					119.956	152.787	129.536	131.24	138.969		125.183	143.64	130.507	129.295	150.441
					107.931	112.012	151.836	144.797	162.107		114.787	120.19	153.209	168.003	167.672
					113.877	103.596	118.739	131.266	120.39		134.078	121.198	129.259	148.699	137.617
					137.833	121.257	130.662	109.145	128.624		144.521	123.155	138.791	120.218	131.194
					110.1	112.717	120.786	154.344	124.715		126.219	131.735	132.468	161.169	133.061
					135.387	130.224	133.097	147.764	121.812		152.954	132.83	147.911	157.087	139.205
					165.525	124.171	147.588	133.394	131.43		160.703	135.997	147.363	140.572	133.155
					104.895	136.799	121.962	123.226	131.662		113.413	151.037	132.361	125.841	141.152
					151.025	142.339	116.281	140.389	184.674		157.977	154.303	116.92	152.812	184.13
					134.607	104.065	127.1	138.69	125.526		138.186	113.578	130.642	152.01	136.166
					129.824	146.222	128.619	106.874	113.039		133.7	151.991	140.339	112.169	114.813
					134.584	124.532	113.551	135.563	132.607		151.991	122.102	127.018	155.796	142.431
					130.436	129.857	94.944	118.263	146.972		152.419	138.997	108.193	121.47	152.403
					138.676	172.866	111.979	145.325	105.22		147.692	171.411	115.027	155.034	120.188
					124.565	139.591	116.19	161.229	144.852		141.546	141.011	123.268	172.975	147.115
					128.128	99.8374	168.983	134.041	119.929		143.82	109.765	173.24	154.266	121.567
					124.281	131.905	119.845	149.335	118.872		139.177	138.465	126.494	149.995	136.725
					139.571	148.376	156.794	143.078	107.538		144.476	160.312	170.01	146.451	132.184
					90.8982	124.644	106.628	149.859	125.94		98.7354	125.932	124.911	140.331	131.241
					125.42	138.937	141.359	130.118	157.54		135.77	144.986	143.232	125.159	148.064
					109.006	122.8	121.252	122.489	113.614		126.784	141.597	144.174	139.664	134.881
					149.476	95.1942	102.032	118.332	104.369		155.097	99.8681	102.573	126.896	116.545
					91.0905	115.14	202.918	157.314	111.567		100.857	126.124	203.128	165.448	126.191
					98.4199	112.673	108.193	147.312	116.812		107.101	118.902	128.897	162.696	150.051
					95.4912	132.559	137.558	92.7822	109.466		107.89	129.999	131.911	104.916	138.188
					133.298	125.444	134.04	118.39	125.799		129.798	121.909	146.396	135.328	131.977
					132.444	120.149	123.724	167.798	149.355		154.866	135.568	132.527	178.298	159.813
					105.916	150.247	132.472	104.704	112.402		113.036	162.041	148.463	117.288	130.119
					106.585	123.129	108.682	106.233	116.785		120.327	128.6	116.576	110.845	121.939
					100.043	123.984	120.534	121.581	123.107		105.989	143.135	128.62	125.471	130.811
					135.746	163.082	105.106	110.845	128.306		140.862	163.761	123.025	124.196	133.677
					115.867	100.527	134.149	144.078	121.003		129.14	103.229	142.98	141.866	134.045
					112.266	127.268	117.464	91.0836	94.8548		112.679	138.866	126.758	106.516	112.2
					126.078	117.089	123.002	141.622	156.084		135.235	130.917	139.399	145.359	164.698
					111.725	115.56	133.376	135.467	120.636		115.611	123.495	142.011	135.395	128.121
					120.29	91.989	112.802	138.162	90.0583		131.491	93.7406	121.55	147.915	116.552
					113.578	110.045	116.739	117.958	132.147		125.233	116.34	128.412	129.091	140.786
					132.449	112.397	118.647	123.757	124.866		155.935	134.463	131.157	139.549	135.782
					127.828	151.003	116.864	139.745	123.25		140.539	148.689	137.742	133.881	136.807
					139.429	123.231	133.843	129.345	141.889		134.944	135.553	144.929	138.936	138.291
					103.198	110.106	107.224	149.873	109.755		106.759	111.345	112.078	154.783	117.129
					147.413	132.735	123.096	109.299	152.074		158.591	143.355	140.47	118.835	150.034
					166.992	111.437	114.228	131.228	125.804		190.274	129.948	138.236	135.283	138.091
					118.208	98.2803	102.215	100.289	125.512		125.39	106.418	107.755	115.05	137.367
					118.03	127.509	176.959	107.835	102.716		130.299	140.604	182.946	114.89	106.834
					98.2032	119.761	128.51	94.8263	155.087		108.915	130.361	135.089	113.554	154.762
					108.535	143.423	112.414	130.316	111.818		112.813	149.509	117.153	137.695	120.04
					193.44	118.854	129.812	125.769	151		202.409	125.89	137.991	137.841	151.41
					114.576	152.715	119.093	115.52	116.221		125.349	152.632	141.423	129.388	135.473
					159.068	117.437	121.583	119.774	140.109		150.178	125.823	132.694	139.052	146.591
					136.03	112.384	124.25	128.744	104.298		136.054	123.689	136.586	138.904	109.386
					116.161	141.257	176.642	134.898	128.522		139.855	142.319	179.214	138.13	140.281
					124.729	115.117	111.932	127.927	119.941		134.1	118.516	123.497	137.732	123.296
					130.64	120.99	150.83	116.697	172.693		134.789	136.63	166.795	127.979	182.901
					136.087	134.068	132.26	115.996	100.219		156.351	141.757	144.06	131.816	121.187
					115.227	135.746	117.496	135.961	133.55		125.478	145.744	138.065	156.109	149.391
					110.903	109.629	103.008	134.133	127.643		113.535	118.596	121.221	147.36	136.886
					104.15	106.81	120.45	136.663	111.523		108.239	114.558	128.956	148.644	123.069
					112.627	133.142	122.426	122.413	117.835		119.672	141.307	126.171	122.487	125.065
					125.084	153.278	105.399	167.512	138.709		137.876	165.4	115.237	174.064	146.656
					123.076	141.594	171.149	108.214	139.223		131.357	160.345	186.33	126.903	146.081
					163.44	98.5702	114.777	115.158	116.549		165.321	104.142	120.323	124.841	110.964
					107.804	124.971	108.679	117.365	105.105		117.517	127.424	111.725	131.605	116.431
					127.002	115.089	111.13	102.472	113.242		146.643	126.582	123.879	119.21	119.118
					111.486	124.687	125.533	130.132	149.586		117.384	129.874	144.122	132.285	168.052
[truncated: 3,393 more rows]

[truncated: 7 more sheets: FigS11, FigS12, FigS13, FigS14, FigS15, FigS16, FigS17]
